# Supplementary material for: Genome analysis of SARS-CoV-2 isolates from a population reveals the rapid selective sweep of a haplotype carrying many pre-existing and new mutations
Source: Virol J. 2023 Sep 1;20:201. doi: 10.1186/s12985-023-02139-3 (PMC10474745; doi:10.1186/s12985-023-02139-3)
Supplement: Supplementary file 1 — Additional file 1: Phylogenetic assignment of derived sequences based on PANGOLIN database. [file 12985_2023_2139_MOESM1_ESM.xlsx]

## Sheet: Sheet1
CODE	AGE	SEX	District	Lat/long	RESULT	CT VALUE		Symptoms	Comorbidity	Date of collection
						N	ORF
ICL1	17	M	Kamrup metro	26.0794° N, 91.6372° E	POSITIVE	23	24	Fever, dry cough, fatigue, loss of taste and smell, headache, muscle pain		27/05/2021
ICL2	20	M	Kamrup metro	26.0794° N, 91.6372° E	POSITIVE	29	25	No symptoms	No	27/05/2021
ICL3	58	M	Kamrup metro	26.0794° N, 91.6372° E	POSITIVE	27	27	Fever, Dry cough, Fatigue,loss of taste and smell,	No	27/05/2021
ICL4	12	F	Kamrup metro	26.0794° N, 91.6372° E	POSITIVE	26	24	Fever, dry cough, fatigue,loss of taste and smell, nasal congestion	No	27/05/2021
ICL5	24	M	Nagaon	26.3480° N, 92.6838° E	POSITIVE	21	21	Fever, dry cough, fatigue, loss of apetite,nasal congestion, headache, muscle pain,diarrhea	No	2021-03-06
ICL6	42	M	Goalpara	26.1641° N, 90.6252° E	POSITIVE	16	15	Dry cough, nasal congestion	No	13/06/2021
ICL7	32	M	Goalpara	26.1641° N, 90.6252° E	POSITIVE	21	21	High temperature	No	13/06/2021
ICL8	25	F	Goalpara	26.1641° N, 90.6252° E	POSITIVE	24	20	Fever, diarrhea	No	13/06/2021
ICL9	22	M	Goalpara	26.1641° N, 90.6252° E	POSITIVE	26	26	Fever,dry cough,loss of taste and smell,headache,muscle pain	No	13/06/2021
ICL10	42	F	Bongaigaon	26.5030° N, 90.5536° E	POSITIVE	26	26	Fever	No	14/06/2021
ICL11	24	M	Bongaigaon	26.5030° N, 90.5536° E	POSITIVE	22	20	High temperature, fever,fatigue,loss of taste and smell, muscle pain	No	14/06/2021
ICL12	9	F	Kokrajhar	26.4014° N, 90.2667° E	POSITIVE	22	21	Fever, Dry cough, Fatigue	No	22/06/2021
ICL13	59	F	Kokrajhar	26.4014° N, 90.2667° E	POSITIVE	23	22	Fever, nasal congestion	No	22/06/2021
ICL14	52	F	Kokrajhar	26.4014° N, 90.2667° E	POSITIVE	15	16	No symptoms	No	22/06/2021
ICL15	29	M	Kokrajhar	26.4014° N, 90.2667° E	POSITIVE	24	21	Diarrhea,fever,dry cough,loss of taste and smell, nasal congestion,muscle pain	No	22/06/2021
ICL16	35	F	Kokrajhar	26.4014° N, 90.2667° E	POSITIVE	25	22	No symptoms	No	22/06/2021
ICL17	32	M	Kokrajhar	26.4014° N, 90.2667° E	POSITIVE	21	20	Nasal congestion	No	22/06/2021
ICL18	46	M	Kokrajhar	26.4014° N, 90.2667° E	POSITIVE	16	15	No symptoms	No	22/06/2021
ICL19	30	M	Kokrajhar	26.4014° N, 90.2667° E	POSITIVE	23	22	Diarrhea,muscle pain	No	22/06/2021
ICL20	30	F	Kokrajhar	26.4014° N, 90.2667° E	POSITIVE	27	25	No symptoms	No	22/06/2021
ICL21	27	F	Kokrajhar	26.4014° N, 90.2667° E	POSITIVE	26	25	No symptoms	No	2021-06-30
ICL22	29	M	Goalpara	26.1641° N, 90.6252° E	POSITIVE	25	22	Nasal congestion, diarrhea, fever	No	2021-06-30
ICL23	52	F	Goalpara	26.1641° N, 90.6252° E	POSITIVE	20	18	Fever	No	2021-06-30
ICL24	27	F	Goalpara	26.1641° N, 90.6252° E	POSITIVE	20	19	No symptoms	No	2021-06-30
ICL25	37	M	Goalpara	26.1641° N, 90.6252° E	POSITIVE	20	18	Dry cough, muscle pain	No	2021-06-30
ICL26	55	M	Goalpara	26.1641° N, 90.6252° E	POSITIVE	15	15	Fatigue,loss of taste and smell, headache	No	2021-06-30
ICL27	59	F	Goalpara	26.1641° N, 90.6252° E	POSITIVE	26	25	Loss of apetite, headache	No	2021-06-30
ICL28	31	M	Goalpara	26.1641° N, 90.6252° E	POSITIVE	20	21	Loss of taste and smell, fever	No	2021-06-30
ICL29	28	M	Goalpara	26.1641° N, 90.6252° E	POSITIVE	22	21	No symptoms	No	2021-06-30
ICL30	29	m	Goalpara	26.1641° N, 90.6252° E	POSITIVE	23	21	High temperature,Fever, dry cough	High blood pressure	2021-06-30
ICL31	24	M	Kokrajhar	26.4014° N, 90.2667° E	POSITIVE	25	22	High temperature,Fever, dry cough	No	2021-06-30
ICL32	25	M	Goalpara	26.1641° N, 90.6252° E	POSITIVE	23	21	Fever, dry cough	No	2021-06-30
ICL33	42	F	Goalpara	26.1641° N, 90.6252° E	POSITIVE	18	15	High temperature,fever, fatigue, loss of taste and smell, nasal congestion	Diabetes	2021-06-30
ICL34	17	M	Goalpara	26.1641° N, 90.6252° E	POSITIVE	21	20	Fever, fatigue,Headache	No	2021-06-30
ICL35	35	F	Goalpara	26.1641° N, 90.6252° E	POSITIVE	26	26	Fever	No	2021-06-30
ICL36	33	F	Goalpara	26.1641° N, 90.6252° E	POSITIVE	19	20	High temperature, fever,loss of taste and smell, nasal congestion	No	2021-06-30
ICL37	29	M	Goalpara	26.1641° N, 90.6252° E	POSITIVE	23	24	High temperature, fever, dry cough, fatigue,loss of taste and smell, nasal congestion	No	2021-06-30
ICL38	61	F	Goalpara	26.1641° N, 90.6252° E	POSITIVE	15	18	High temperature, fever, headache, muscle pain, diarrhea	No	2021-06-30
ICL39	28	M	Goalpara	26.1641° N, 90.6252° E	POSITIVE	20	19	High temperature,fever	No	2021-06-30
ICL40	37	F	Morigaon	26.2529° N, 92.3370° E	POSITIVE	24	21	High temperature,fever,loss of taste and smell, nasal congestion, headache, muscle pain	No	2021-06-30
ICL41	18	M	Morigaon	26.2529° N, 92.3370° E	POSITIVE	25	23	Fever	No	2021-06-30
ICL42	50	M	Morigaon	26.2529° N, 92.3370° E	POSITIVE	26	24	Headache, fever	No	2021-06-30
ICL43	23	F	Nagaon	26.3480° N, 92.6838° E	POSITIVE	24	23	High temperature,fever, dry cough,nasal congestion,headache, diarrhea,muscle pain	No	2021-07-02
ICL44	40	F	Goalpara	26.1641° N, 90.6252° E	POSITIVE	24	20	Dry cough, fatigue,muscle pain	No	2021-06-01
ICL45	65	M	Nagaon	26.3480° N, 92.6838° E	POSITIVE	22	19	Fever	No	2021-07-01
ICL46	35	F	Nagaon	26.3480° N, 92.6838° E	POSITIVE	21	19	Dry cough, fver, muscle pain	No	2021-07-01
ICL47	22	M	Goalpara	26.1641° N, 90.6252° E	POSITIVE	25	21	Fatigue,loss of taste and smell, headache	No	2021-07-15
ICL48	32	M	Goalpara	26.1641° N, 90.6252° E	POSITIVE	26	23	No symptoms	No	2021-07-20
ICL49	31	M	Goalpara	26.1641° N, 90.6252° E	POSITIVE	22	20	No symptoms	No	2021-07-20
ICL50	20	F	Morigaon	26.2529° N, 92.3370° E	POSITIVE	25	22	Loss of apetitie, diarrhea	No	2021-07-06
ICL51	30	F	Goalpara	26.1641° N, 90.6252° E	POSITIVE	24	24	Dry cough, loss of taste and smell, nasal congestion	No	2021-07-06
ICL52	37	M	Morigaon	26.2529° N, 92.3370° E	POSITIVE	26	24	Fever, dry cough,headache	No	2021-07-07
ICL53	35	F	Morigaon	26.2529° N, 92.3370° E	POSITIVE	24	22	Fever	No	2021-07-07
ICL54	55	M	Nagaon	26.3480° N, 92.6838° E	POSITIVE	22	23	Loss of apetite,high temperature,fever, dry cough,loss of taste and smell,diziness	No	2021-07-07
ICL55	13	F	Goalpara	26.1641° N, 90.6252° E	POSITIVE	25	21	Fever, High temperature	No	2021-07-07
ICL56	65	F	Tinsukia	27.4886° N, 95.3558° E	POSITIVE	24	24	Fever, cough	No	2021-07-08
ICL57	45	F	Golaghat	26.5239° N, 93.9623° E	POSITIVE	15	14	No symptoms	No	2021-07-07
ICL58	31	M	Goalpara	26.1641° N, 90.6252° E	POSITIVE	21	23	Muscle pain, diarrhea	No	2021-07-23
ICL59	30	M	Bongaigaon	26.5030° N, 90.5536° E	POSITIVE	26	22	Loss of apetite,dry cough, diarrhea	No	2021-07-09
ICL60	30	M	Goalpara	26.1641° N, 90.6252° E	POSITIVE	22	21	High temperature,fever,dry cough	No	2021-07-13
ICL61	45	M	Golaghat	26.5239° N, 93.9623° E	POSITIVE	25	20	Fever, dry cough, diarrhea	No	2021-07-14
ICL62	36	F	Bongaigaon	26.5030° N, 90.5536° E	POSITVE	26	25	loss of apetite, fever	No	2021-07-15
ICL63	16	F	Kamrup Metro	26.0794° N, 91.6372° E	POSITVE	26	24	Fever	No	2021-07-15
ICL64	19	F	Nagaon	26.3480° N, 92.6838° E	POSITIVE	18	19	Fever, Dry cough, nasal congestion	No	2021-07-20
ICL65	26	F	Nagaon	26.3480° N, 92.6838° E	POSITIVE	24	22	Diarrhea, nasal congestion	No	2021-07-20
ICL66	28	M	Goalpara	26.1641° N, 90.6252° E	POSITIVE	20	17	High temperature,fever,dry cough,loss of taste and smell,	No	2021-07-21
ICL67	32	M	Goalpara	26.1641° N, 90.6252° E	POSITIVE	17	16	Fever, nasal congestion	No	2021-07-23
ICL68	21	M	Goalpara	26.1641° N, 90.6252° E	POSITIVE	23	20	No symptoms	No	2021-07-24
ICL69	45	M	Darrang	26.4523° N, 92.0273° E	POSITIVE	23	21	Dry Cough, fever	No	2021-07-24
ICL70	30	F	Kamrup Metro	26.0794° N, 91.6372° E	POSITIVE	17	18	Loss of apetite, high temperature,fever,dry cough, fatigue,loss of taste and smell, nasal congestion, headache, diarrhea	No	2021-06-26
ICL71	28	F	Kamrup Metro	26.0794° N, 91.6372° E	POSITIVE	26	28	High temperature,fever, fatigue,loss of taste and smell, diarrhea	No	2021-06-26
ICL72	31	M	Kamrup Metro	26.0794° N, 91.6372° E	POSITIVE	18	19	High temperature,fever	No	2021-06-26
ICL73	29	M	Kamrup Metro	26.0794° N, 91.6372° E	POSITIVE	23	24	Dry cough	No	2021-06-26
ICL74	30	F	Kamrup Metro	26.0794° N, 91.6372° E	POSITIVE	17	19	loss of apetite, persistent pain in the chest,high temperature,fever, loss of taste and smell, sore throat,headache,muscle pain, nausea, diarrhea,diziness	Kidney disease	2021-06-26
ICL75	56	M	Kamrup Metro	26.0794° N, 91.6372° E	POSITIVE	25	26	Loss of apetite, High temperature, fever, dry cough, loss of taste and smell, diarrhea	Kidney disease	2021-06-26
ICL76	45	F	Kamrup Metro	26.0794° N, 91.6372° E	POSITIVE	21	22	Fever, muscle pain	No	2021-06-28
ICL77	19	M	Kamrup Metro	26.0794° N, 91.6372° E	POSITIVE	20	20	Loss of apetitte, high temperature, loss of taste and smell, headache, nausea, diarrhea	No	2021-06-28
ICL78	17	M	Kamrup Metro	26.0794° N, 91.6372° E	POSITIVE	19	22	High temperature, fever, headache, muscle pain, diarrhea	No	2021-06-30
ICL79	30	M	Kamrup Metro	26.0794° N, 91.6372° E	POSITIVE	18	20	High temperature,fever,fatigue,loss of taste and smell, nasal congestion, headache	No	2021-06-30
ICL80	32	M	Morigaon	26.2529° N, 92.3370° E	POSITIVE	26	25	Diarrhea, nasal congestion	No	2021-06-28
ICL81	15	m	Nagaon	26.3480° N, 92.6838° E	POSITIVE	20	19	High temperature	No	2021-06-28
ICL82	23	F	Bongaigaon	26.5030° N, 90.5536° E	POSITIVE	20	18	High temperature, cough	No	2021-06-27
ICL83	50	F	Golaghat	26.5239° N, 93.9623° E	POSITIVE	24	24	No symptoms	No	2021-06-26
ICL84	45	M	Morigaon	26.2529° N, 92.3370° E	POSITIVE	24	24	No symptoms	No	2021-06-26
ICL85	17	M	Darrang	26.4523° N, 92.0273° E	POSITIVE	20	18	Fever, nasal congestion,diarrhea	No	2021-06-26
ICL86	31	F	Kokrajhar	26.4014° N, 90.2667° E	POSITIVE	24	24	Muscle pain, diarrhea	No	2021-06-26
ICL87	25	F	Goalpara	26.1641° N, 90.6252° E	POSITIVE	26	23	Nasal congestion, diarrhea, fever	No	2021-06-26
ICL88	38	F	Kamrup Metro	26.0794° N, 91.6372° E	POSITIVE	25	22	Fever	No	2021-06-25
ICL89	18	M	Nagaon	26.3480° N, 92.6838° E	POSITIVE	23	19	High temperature	No	2021-06-24
ICL90	22	M	Darrang	26.4523° N, 92.0273° E	POSITIVE	18	19	Diarrhea,nasal congestion	No	2021-06-24
ICL91	37	M	Goalpara	26.1641° N, 90.6252° E	POSITIVE	21	19	High temperature,fever,dry cough,nasal congestion, headache, diarrhea	No	2021-06-23
ICL92	64	M	Darrang	26.4523° N, 92.0273° E	POSITIVE	23	21	High temperature, fever	Diabetes	2021-06-23
Sl. no.	Location	No. of cases studied
1	Kamrup metro	16
2	Darrang	4
3	Morigaon	8
4	Nogaon	9
5	Golaghat	3
6	Tinsukia	1
7	Kokrajhar	12
8	Bongaigaon	5
9	Goalpara	34

## Sheet: Sheet2
Kamrup metro
Kamrup metro
Kamrup metro
Kamrup metro
Nagaon
Goalpara
Goalpara
Goalpara
Goalpara
Bongaigaon
Bongaigaon
Kokrajhar
Kokrajhar
Kokrajhar
Kokrajhar
Kokrajhar
Kokrajhar
Kokrajhar
Kokrajhar
Kokrajhar
Kokrajhar
Goalpara
Goalpara
Goalpara
Goalpara
Goalpara
Goalpara
Goalpara
Goalpara
Goalpara
Kokrajhar
Goalpara
Goalpara
Goalpara
Goalpara
Goalpara
Goalpara
Goalpara
Goalpara
Morigaon
Morigaon
Morigaon
Nagaon
Goalpara
Nagaon
Nagaon
Goalpara
Goalpara
Goalpara
Morigaon
Goalpara
Morigaon
Morigaon
Nagaon
Goalpara
Tinsukia
Golaghat
Goalpara
Bongaigaon
Goalpara
Golaghat
Bongaigaon
Kamrup Metro
Nagaon
Nagaon
Goalpara
Goalpara
Goalpara
Darrang
Kamrup Metro
Kamrup Metro
Kamrup Metro
Kamrup Metro
Kamrup Metro
Kamrup Metro
Kamrup Metro
Kamrup Metro
Kamrup Metro
Kamrup Metro
Morigaon
Nagaon
Bongaigaon
Golaghat
Morigaon
Darrang
Kokrajhar
Goalpara
Kamrup Metro
Nagaon
Darrang
Goalpara
Darrang

## Sheet: Sheet3
Goalpara
Goalpara
Goalpara
Goalpara
Goalpara
Goalpara
Goalpara
Goalpara
Goalpara
Goalpara
Goalpara
Goalpara
Goalpara
Goalpara
Goalpara
Goalpara
Goalpara
Goalpara
Goalpara
Goalpara
Goalpara
Goalpara
Goalpara
Goalpara
Goalpara
Goalpara
Goalpara
Goalpara
Goalpara
Goalpara
Goalpara
Goalpara
Goalpara
Goalpara
