# Supplementary material for: Genome analysis of SARS-CoV-2 isolates from a population reveals the rapid selective sweep of a haplotype carrying many pre-existing and new mutations
Source: Virol J. 2023 Sep 1;20:201. doi: 10.1186/s12985-023-02139-3 (PMC10474745; doi:10.1186/s12985-023-02139-3)
Supplement: Supplementary file 3 — Additional file 3: Genome-wide variation map. [file 12985_2023_2139_MOESM3_ESM.xlsx]

## Sheet: Sheet1
Sequence name	Lineage	Conflict	Ambiguity score	Scorpio call	Scorpio support	Scorpio conflict	Note	pangolin version	pangoLEARN version
ICL1	B.1.617.2	0	0.99837	Delta (B.1.617.2-like)	0.9231	0	scorpio call: Alt alleles 12; Ref alleles 0; Amb alleles 1; Oth alleles 0	v3.1.14	2021-09-28
ICL2	B.1.617.2	0	0.991464	Delta (B.1.617.2-like)	0.7692	0	scorpio call: Alt alleles 10; Ref alleles 0; Amb alleles 3; Oth alleles 0; scorpio replaced lineage assignment B.1.1	v3.1.14	2021-09-28
ICL3	B.1.617.2	0	0.996406	Delta (B.1.617.2-like)	0.9231	0	scorpio call: Alt alleles 12; Ref alleles 0; Amb alleles 1; Oth alleles 0	v3.1.14	2021-09-28
ICL4	B.1.617.2	0	0.997062	Delta (B.1.617.2-like)	0.8462	0	scorpio call: Alt alleles 11; Ref alleles 0; Amb alleles 2; Oth alleles 0	v3.1.14	2021-09-28
ICL5	AY.16	0	0.997062	Delta (B.1.617.2-like)	0.7692	0	scorpio call: Alt alleles 10; Ref alleles 0; Amb alleles 3; Oth alleles 0	v3.1.14	2021-09-28
ICL6	AY.16	0	0.996734	Delta (B.1.617.2-like)	0.7692	0	scorpio call: Alt alleles 10; Ref alleles 0; Amb alleles 3; Oth alleles 0	v3.1.14	2021-09-28
ICL7	B.1.617.2	0	0.988808	Delta (B.1.617.2-like)	0.6923	0	scorpio call: Alt alleles 9; Ref alleles 0; Amb alleles 4; Oth alleles 0; scorpio replaced lineage assignment B.1.1	v3.1.14	2021-09-28
ICL8	AY.33	0	0.992457	Delta (B.1.617.2-like)	0.7692	0	scorpio call: Alt alleles 10; Ref alleles 0; Amb alleles 3; Oth alleles 0	v3.1.14	2021-09-28
ICL9	B.1.617.2	0	0.989141	Delta (B.1.617.2-like)	0.9231	0	scorpio call: Alt alleles 12; Ref alleles 0; Amb alleles 1; Oth alleles 0	v3.1.14	2021-09-28
ICL10	B.1.617.2	0	0.993447	Delta (B.1.617.2-like)	0.8462	0	scorpio call: Alt alleles 11; Ref alleles 0; Amb alleles 2; Oth alleles 0; scorpio replaced lineage assignment B.1.1	v3.1.14	2021-09-28
ICL11	B.1.617.2	0	0.997716	Delta (B.1.617.2-like)	0.8462	0	scorpio call: Alt alleles 11; Ref alleles 0; Amb alleles 2; Oth alleles 0	v3.1.14	2021-09-28
ICL12	B.1.617.2	0	0.990802	Delta (B.1.617.2-like)	0.8462	0	scorpio call: Alt alleles 11; Ref alleles 0; Amb alleles 2; Oth alleles 0	v3.1.14	2021-09-28
ICL13	AY.33	0	0.992457	Delta (B.1.617.2-like)	0.7692	0	scorpio call: Alt alleles 10; Ref alleles 0; Amb alleles 3; Oth alleles 0	v3.1.14	2021-09-28
ICL14	B.1.617.2	0	0.997716	Delta (B.1.617.2-like)	0.8462	0	scorpio call: Alt alleles 11; Ref alleles 0; Amb alleles 2; Oth alleles 0	v3.1.14	2021-09-28
ICL15	B.1.617.2	0	0.997062	Delta (B.1.617.2-like)	0.9231	0	scorpio call: Alt alleles 12; Ref alleles 0; Amb alleles 1; Oth alleles 0	v3.1.14	2021-09-28
ICL16	AY.33	0	0.993447	Delta (B.1.617.2-like)	0.7692	0	scorpio call: Alt alleles 10; Ref alleles 0; Amb alleles 3; Oth alleles 0	v3.1.14	2021-09-28
ICL17	AY.16	0	0.99837	Delta (B.1.617.2-like)	0.7692	0.0769	scorpio call: Alt alleles 10; Ref alleles 1; Amb alleles 2; Oth alleles 0	v3.1.14	2021-09-28
ICL18	AY.16	0	0.996406	Delta (B.1.617.2-like)	0.7692	0	scorpio call: Alt alleles 10; Ref alleles 0; Amb alleles 3; Oth alleles 0	v3.1.14	2021-09-28
ICL19	AY.33	0	0.992787	Delta (B.1.617.2-like)	0.7692	0	scorpio call: Alt alleles 10; Ref alleles 0; Amb alleles 3; Oth alleles 0	v3.1.14	2021-09-28
ICL20	AY.33	0	0.986139	Delta (B.1.617.2-like)	0.6923	0	scorpio call: Alt alleles 9; Ref alleles 0; Amb alleles 4; Oth alleles 0	v3.1.14	2021-09-28
ICL21	B.1.617.2	0	0.982107	Delta (B.1.617.2-like)	0.7692	0	scorpio call: Alt alleles 10; Ref alleles 0; Amb alleles 3; Oth alleles 0; scorpio replaced lineage assignment B.1.1	v3.1.14	2021-09-28
ICL22	B.1.617.2	0	0.988475	Delta (B.1.617.2-like)	0.8462	0	scorpio call: Alt alleles 11; Ref alleles 0; Amb alleles 2; Oth alleles 0	v3.1.14	2021-09-28
ICL23	AY.16	0	0.991795	Delta (B.1.617.2-like)	0.7692	0	scorpio call: Alt alleles 10; Ref alleles 0; Amb alleles 3; Oth alleles 0	v3.1.14	2021-09-28
ICL24	AY.33	0	0.985469	Delta (B.1.617.2-like)	0.8462	0.0769	scorpio call: Alt alleles 11; Ref alleles 1; Amb alleles 1; Oth alleles 0	v3.1.14	2021-09-28
ICL25	AY.33	0	0.991133	Delta (B.1.617.2-like)	0.7692	0	scorpio call: Alt alleles 10; Ref alleles 0; Amb alleles 3; Oth alleles 0	v3.1.14	2021-09-28
ICL26	B.1.617.2	0	0.99575	Delta (B.1.617.2-like)	0.8462	0	scorpio call: Alt alleles 11; Ref alleles 0; Amb alleles 2; Oth alleles 0	v3.1.14	2021-09-28
ICL27	AY.33	0	0.986807	Delta (B.1.617.2-like)	0.8462	0	scorpio call: Alt alleles 11; Ref alleles 0; Amb alleles 2; Oth alleles 0	v3.1.14	2021-09-28
ICL28	B.1.617.2	0	0.997716	Delta (B.1.617.2-like)	0.8462	0	scorpio call: Alt alleles 11; Ref alleles 0; Amb alleles 2; Oth alleles 0	v3.1.14	2021-09-28
ICL29	AY.37	0	0.997389	Delta (B.1.617.2-like)	0.8462	0	scorpio call: Alt alleles 11; Ref alleles 0; Amb alleles 2; Oth alleles 0	v3.1.14	2021-09-28
ICL30	B.1.617.2	0	0.988808	Delta (B.1.617.2-like)	0.9231	0	scorpio call: Alt alleles 12; Ref alleles 0; Amb alleles 1; Oth alleles 0	v3.1.14	2021-09-28
ICL31	AY.33	0	0.94142	Delta (B.1.617.2-like)	0.7692	0	scorpio call: Alt alleles 10; Ref alleles 0; Amb alleles 3; Oth alleles 0	v3.1.14	2021-09-28
ICL32	AY.33	0	0.992457	Delta (B.1.617.2-like)	0.7692	0	scorpio call: Alt alleles 10; Ref alleles 0; Amb alleles 3; Oth alleles 0	v3.1.14	2021-09-28
ICL33	B.1.617.2	0	0.996734	Delta (B.1.617.2-like)	0.8462	0	scorpio call: Alt alleles 11; Ref alleles 0; Amb alleles 2; Oth alleles 0	v3.1.14	2021-09-28
ICL34	AY.4	0	0.982781	Delta (B.1.617.2-like)	0.6923	0	scorpio call: Alt alleles 9; Ref alleles 0; Amb alleles 4; Oth alleles 0	v3.1.14	2021-09-28
ICL35	AY.4	0	0.985469	Delta (B.1.617.2-like)	0.7692	0	scorpio call: Alt alleles 10; Ref alleles 0; Amb alleles 3; Oth alleles 0	v3.1.14	2021-09-28
ICL36	AY.16	0	0.997062	Delta (B.1.617.2-like)	0.7692	0	scorpio call: Alt alleles 10; Ref alleles 0; Amb alleles 3; Oth alleles 0	v3.1.14	2021-09-28
ICL37	AY.16	0	0.997716	Delta (B.1.617.2-like)	0.7692	0	scorpio call: Alt alleles 10; Ref alleles 0; Amb alleles 3; Oth alleles 0	v3.1.14	2021-09-28
ICL38	AY.16	0	0.994764	Delta (B.1.617.2-like)	0.7692	0	scorpio call: Alt alleles 10; Ref alleles 0; Amb alleles 3; Oth alleles 0	v3.1.14	2021-09-28
ICL39	AY.16	0	0.997389	Delta (B.1.617.2-like)	0.7692	0.0769	scorpio call: Alt alleles 10; Ref alleles 1; Amb alleles 2; Oth alleles 0	v3.1.14	2021-09-28
ICL40	AY.16	0	0.998043	Delta (B.1.617.2-like)	0.7692	0.0769	scorpio call: Alt alleles 10; Ref alleles 1; Amb alleles 2; Oth alleles 0	v3.1.14	2021-09-28
ICL41	AY.16	0	0.990138	Delta (B.1.617.2-like)	0.7692	0.0769	scorpio call: Alt alleles 10; Ref alleles 1; Amb alleles 2; Oth alleles 0	v3.1.14	2021-09-28
ICL42	AY.4	0	0.991795	Delta (B.1.617.2-like)	0.7692	0	scorpio call: Alt alleles 10; Ref alleles 0; Amb alleles 3; Oth alleles 0	v3.1.14	2021-09-28
ICL43	AY.33	0	0.989474	Delta (B.1.617.2-like)	0.8462	0.0769	scorpio call: Alt alleles 11; Ref alleles 1; Amb alleles 1; Oth alleles 0	v3.1.14	2021-09-28
ICL44	AY.33	0	0.992457	Delta (B.1.617.2-like)	0.7692	0	scorpio call: Alt alleles 10; Ref alleles 0; Amb alleles 3; Oth alleles 0	v3.1.14	2021-09-28
ICL45	AY.33	0	0.986139	Delta (B.1.617.2-like)	0.7692	0	scorpio call: Alt alleles 10; Ref alleles 0; Amb alleles 3; Oth alleles 0	v3.1.14	2021-09-28
ICL46	AY.33	0	0.992787	Delta (B.1.617.2-like)	0.8462	0.0769	scorpio call: Alt alleles 11; Ref alleles 1; Amb alleles 1; Oth alleles 0	v3.1.14	2021-09-28
ICL47	AY.4	0	0.986807	Delta (B.1.617.2-like)	0.8462	0	scorpio call: Alt alleles 11; Ref alleles 0; Amb alleles 2; Oth alleles 0	v3.1.14	2021-09-28
ICL48	AY.33	0	0.993777	Delta (B.1.617.2-like)	0.7692	0	scorpio call: Alt alleles 10; Ref alleles 0; Amb alleles 3; Oth alleles 0	v3.1.14	2021-09-28
ICL49	AY.16	0	0.997062	Delta (B.1.617.2-like)	0.7692	0.0769	scorpio call: Alt alleles 10; Ref alleles 1; Amb alleles 2; Oth alleles 0	v3.1.14	2021-09-28
ICL50	B.1.617.2	0	0.993117	Delta (B.1.617.2-like)	0.8462	0	scorpio call: Alt alleles 11; Ref alleles 0; Amb alleles 2; Oth alleles 0	v3.1.14	2021-09-28
ICL51	AY.4	0	0.932221	Delta (B.1.617.2-like)	0.7692	0	scorpio call: Alt alleles 10; Ref alleles 0; Amb alleles 3; Oth alleles 0	v3.1.14	2021-09-28
ICL52	AY.33	0	0.992457	Delta (B.1.617.2-like)	0.8462	0	scorpio call: Alt alleles 11; Ref alleles 0; Amb alleles 2; Oth alleles 0	v3.1.14	2021-09-28
ICL53	AY.33	0	0.992457	Delta (B.1.617.2-like)	0.8462	0	scorpio call: Alt alleles 11; Ref alleles 0; Amb alleles 2; Oth alleles 0	v3.1.14	2021-09-28
ICL54	AY.4	0	0.990138	Delta (B.1.617.2-like)	0.9231	0	scorpio call: Alt alleles 12; Ref alleles 0; Amb alleles 1; Oth alleles 0	v3.1.14	2021-09-28
ICL55	B.1.617.2	0	0.99575	Delta (B.1.617.2-like)	0.8462	0	scorpio call: Alt alleles 11; Ref alleles 0; Amb alleles 2; Oth alleles 0	v3.1.14	2021-09-28
ICL56	AY.16	0	0.994106	Delta (B.1.617.2-like)	0.8462	0.0769	scorpio call: Alt alleles 11; Ref alleles 1; Amb alleles 1; Oth alleles 0	v3.1.14	2021-09-28
ICL57	B.1.617.2	0	0.997062	Delta (B.1.617.2-like)	0.8462	0	scorpio call: Alt alleles 11; Ref alleles 0; Amb alleles 2; Oth alleles 0	v3.1.14	2021-09-28
ICL58	B.1.617.2	0	0.997062	Delta (B.1.617.2-like)	0.8462	0	scorpio call: Alt alleles 11; Ref alleles 0; Amb alleles 2; Oth alleles 0	v3.1.14	2021-09-28
ICL59	AY.33	0	0.987141	Delta (B.1.617.2-like)	0.8462	0	scorpio call: Alt alleles 11; Ref alleles 0; Amb alleles 2; Oth alleles 0	v3.1.14	2021-09-28
ICL60	AY.16	0	0.996734	Delta (B.1.617.2-like)	0.7692	0	scorpio call: Alt alleles 10; Ref alleles 0; Amb alleles 3; Oth alleles 0	v3.1.14	2021-09-28
ICL61	B.1.617.2	0	0.998043	Delta (B.1.617.2-like)	0.9231	0	scorpio call: Alt alleles 12; Ref alleles 0; Amb alleles 1; Oth alleles 0	v3.1.14	2021-09-28
ICL62	B.1.617.2	0	0.993447	Delta (B.1.617.2-like)	0.8462	0.0769	scorpio call: Alt alleles 11; Ref alleles 1; Amb alleles 1; Oth alleles 0	v3.1.14	2021-09-28
ICL63	AY.4	0	0.987475	Delta (B.1.617.2-like)	0.8462	0	scorpio call: Alt alleles 11; Ref alleles 0; Amb alleles 2; Oth alleles 0	v3.1.14	2021-09-28
ICL64	B.1.617.2	0	0.992457	Delta (B.1.617.2-like)	0.9231	0	scorpio call: Alt alleles 12; Ref alleles 0; Amb alleles 1; Oth alleles 0	v3.1.14	2021-09-28
ICL65	B.1.617.2	0	0.997389	Delta (B.1.617.2-like)	0.8462	0	scorpio call: Alt alleles 11; Ref alleles 0; Amb alleles 2; Oth alleles 0	v3.1.14	2021-09-28
ICL66	AY.4	0	0.99047	Delta (B.1.617.2-like)	0.8462	0	scorpio call: Alt alleles 11; Ref alleles 0; Amb alleles 2; Oth alleles 0	v3.1.14	2021-09-28
ICL67	AY.33	0	0.988808	Delta (B.1.617.2-like)	0.7692	0.0769	scorpio call: Alt alleles 10; Ref alleles 1; Amb alleles 2; Oth alleles 0	v3.1.14	2021-09-28
ICL68	AY.4	0	0.963563	Delta (B.1.617.2-like)	0.7692	0	scorpio call: Alt alleles 10; Ref alleles 0; Amb alleles 3; Oth alleles 0	v3.1.14	2021-09-28
ICL69	AY.4	0	0.991795	Delta (B.1.617.2-like)	0.8462	0.0769	scorpio call: Alt alleles 11; Ref alleles 1; Amb alleles 1; Oth alleles 0	v3.1.14	2021-09-28
ICL70	B.1.617.2	0	0.998043	Delta (B.1.617.2-like)	0.8462	0	scorpio call: Alt alleles 11; Ref alleles 0; Amb alleles 2; Oth alleles 0	v3.1.14	2021-09-28
ICL71	AY.16	0	0.992787	Delta (B.1.617.2-like)	0.6923	0	scorpio call: Alt alleles 9; Ref alleles 0; Amb alleles 4; Oth alleles 0	v3.1.14	2021-09-28
ICL72	AY.16	0	0.994106	Delta (B.1.617.2-like)	0.7692	0	scorpio call: Alt alleles 10; Ref alleles 0; Amb alleles 3; Oth alleles 0	v3.1.14	2021-09-28
ICL73	AY.16	0	0.995422	Delta (B.1.617.2-like)	0.7692	0.0769	scorpio call: Alt alleles 10; Ref alleles 1; Amb alleles 2; Oth alleles 0	v3.1.14	2021-09-28
ICL74	AY.16	0	0.986139	Delta (B.1.617.2-like)	0.7692	0.0769	scorpio call: Alt alleles 10; Ref alleles 1; Amb alleles 2; Oth alleles 0	v3.1.14	2021-09-28
ICL75	AY.16	0	0.995093	Delta (B.1.617.2-like)	0.7692	0	scorpio call: Alt alleles 10; Ref alleles 0; Amb alleles 3; Oth alleles 0	v3.1.14	2021-09-28
ICL76	AY.16	0	0.997716	Delta (B.1.617.2-like)	0.6923	0	scorpio call: Alt alleles 9; Ref alleles 0; Amb alleles 4; Oth alleles 0	v3.1.14	2021-09-28
ICL77	AY.16	0	0.997062	Delta (B.1.617.2-like)	0.7692	0	scorpio call: Alt alleles 10; Ref alleles 0; Amb alleles 3; Oth alleles 0	v3.1.14	2021-09-28
ICL78	AY.16	0	0.997062	Delta (B.1.617.2-like)	0.7692	0	scorpio call: Alt alleles 10; Ref alleles 0; Amb alleles 3; Oth alleles 0	v3.1.14	2021-09-28
ICL79	AY.16	0	0.996734	Delta (B.1.617.2-like)	0.7692	0.0769	scorpio call: Alt alleles 10; Ref alleles 1; Amb alleles 2; Oth alleles 0	v3.1.14	2021-09-28
ICL80	AY.33	0	0.955812	Delta (B.1.617.2-like)	0.6923	0	scorpio call: Alt alleles 9; Ref alleles 0; Amb alleles 4; Oth alleles 0	v3.1.14	2021-09-28
ICL81	AY.33	0	0.996734	Delta (B.1.617.2-like)	0.6923	0.0769	scorpio call: Alt alleles 9; Ref alleles 1; Amb alleles 3; Oth alleles 0	v3.1.14	2021-09-28
ICL82	AY.33	0	0.987141	Delta (B.1.617.2-like)	0.8462	0	scorpio call: Alt alleles 11; Ref alleles 0; Amb alleles 2; Oth alleles 0	v3.1.14	2021-09-28
ICL83	AY.33	0	0.906372	Delta (B.1.617.2-like)	0.6154	0.0769	scorpio call: Alt alleles 8; Ref alleles 1; Amb alleles 4; Oth alleles 0	v3.1.14	2021-09-28
ICL84	AY.34	0	0.981095	Delta (B.1.617.2-like)	0.8462	0.0769	scorpio call: Alt alleles 11; Ref alleles 1; Amb alleles 1; Oth alleles 0	v3.1.14	2021-09-28
ICL85	AY.33	0	0.987141	Delta (B.1.617.2-like)	0.8462	0	scorpio call: Alt alleles 11; Ref alleles 0; Amb alleles 2; Oth alleles 0	v3.1.14	2021-09-28
ICL86	AY.16	0	0.995093	Delta (B.1.617.2-like)	0.7692	0	scorpio call: Alt alleles 10; Ref alleles 0; Amb alleles 3; Oth alleles 0	v3.1.14	2021-09-28
ICL87	AY.33	0	0.988475	Delta (B.1.617.2-like)	0.7692	0	scorpio call: Alt alleles 10; Ref alleles 0; Amb alleles 3; Oth alleles 0	v3.1.14	2021-09-28
ICL88	AY.33	0	0.960406	Delta (B.1.617.2-like)	0.6154	0	scorpio call: Alt alleles 8; Ref alleles 0; Amb alleles 5; Oth alleles 0	v3.1.14	2021-09-28
ICL89	B.1.617.2	0	0.996734	Delta (B.1.617.2-like)	0.8462	0	scorpio call: Alt alleles 11; Ref alleles 0; Amb alleles 2; Oth alleles 0	v3.1.14	2021-09-28
ICL90	AY.4	0	0.987809	Delta (B.1.617.2-like)	0.7692	0.1538	scorpio call: Alt alleles 10; Ref alleles 2; Amb alleles 1; Oth alleles 0	v3.1.14	2021-09-28
ICL91	AY.4	0	0.951894	Delta (B.1.617.2-like)	0.6154	0.0769	scorpio call: Alt alleles 8; Ref alleles 1; Amb alleles 4; Oth alleles 0	v3.1.14	2021-09-28
ICL92	B.1.617.2	0	0.994435	Delta (B.1.617.2-like)	0.7692	0.0769	scorpio call: Alt alleles 10; Ref alleles 1; Amb alleles 2; Oth alleles 0; scorpio replaced lineage assignment B.1.1	v3.1.14	2021-09-28
