# Supplementary material for: Genome analysis of SARS-CoV-2 isolates from a population reveals the rapid selective sweep of a haplotype carrying many pre-existing and new mutations
Source: Virol J. 2023 Sep 1;20:201. doi: 10.1186/s12985-023-02139-3 (PMC10474745; doi:10.1186/s12985-023-02139-3)
Supplement: Supplementary file 4 — Additional file 4: Nucleotide variants detected on the derived sequences in comparison to Wuhan strain. [file 12985_2023_2139_MOESM4_ESM.xlsx]

## Sheet: Sheet1
Sample code	Accession	Strain information	WHO Nomenclature	Location data	Source
ICL1	EPI_ISL_10940581	B.1.617.2	Delta	Assam	GISAID,derived from our study
ICL2	EPI_ISL_10940582	B.1.617.2	Delta	Assam	GISAID,derived from our study
ICL3	EPI_ISL_10940583	B.1.617.2	Delta	Assam	GISAID,derived from our study
ICL4	EPI_ISL_10940584	B.1.617.2	Delta	Assam	GISAID,derived from our study
ICL5	EPI_ISL_10940585	AY.16	Delta	Assam	GISAID,derived from our study
ICL6	EPI_ISL_10940586	AY.16	Delta	Assam	GISAID,derived from our study
ICL7	EPI_ISL_10940587	B.1.617.2	Delta	Assam	GISAID,derived from our study
ICL8	EPI_ISL_10940588	AY.33	Delta	Assam	GISAID,derived from our study
ICL9	EPI_ISL_10940589	B.1.617.2	Delta	Assam	GISAID,derived from our study
ICL10	EPI_ISL_10940590	B.1.617.2	Delta	Assam	GISAID,derived from our study
ICL11	EPI_ISL_10940591	B.1.617.2	Delta	Assam	GISAID,derived from our study
ICL12	EPI_ISL_10940592	B.1.617.2	Delta	Assam	GISAID,derived from our study
ICL13	EPI_ISL_10940593	AY.33	Delta	Assam	GISAID,derived from our study
ICL14	EPI_ISL_10940594	B.1.617.2	Delta	Assam	GISAID,derived from our study
ICL15	EPI_ISL_10940595	B.1.617.2	Delta	Assam	GISAID,derived from our study
ICL16	EPI_ISL_10940596	AY.33	Delta	Assam	GISAID,derived from our study
ICL17	EPI_ISL_10940597	AY.16	Delta	Assam	GISAID,derived from our study
ICL18	EPI_ISL_10940598	AY.16	Delta	Assam	GISAID,derived from our study
ICL19	EPI_ISL_10940599	AY.33	Delta	Assam	GISAID,derived from our study
ICL20	EPI_ISL_10940600	AY.33	Delta	Assam	GISAID,derived from our study
ICL21	EPI_ISL_10940601	B.1.617.2	Delta	Assam	GISAID,derived from our study
ICL22	EPI_ISL_10940602	B.1.617.2	Delta	Assam	GISAID,derived from our study
ICL23	EPI_ISL_10940603	AY.16	Delta	Assam	GISAID,derived from our study
ICL24	EPI_ISL_10940604	AY.33	Delta	Assam	GISAID,derived from our study
ICL25	EPI_ISL_10940605	AY.33	Delta	Assam	GISAID,derived from our study
ICL26	EPI_ISL_10940606	B.1.617.2	Delta	Assam	GISAID,derived from our study
ICL27	EPI_ISL_10940607	AY.33	Delta	Assam	GISAID,derived from our study
ICL28	EPI_ISL_10940608	B.1.617.2	Delta	Assam	GISAID,derived from our study
ICL29	EPI_ISL_10940609	AY.37	Delta	Assam	GISAID,derived from our study
ICL30	EPI_ISL_10940610	B.1.617.2	Delta	Assam	GISAID,derived from our study
ICL31	EPI_ISL_10940611	AY.33	Delta	Assam	GISAID,derived from our study
ICL32	EPI_ISL_10940612	AY.33	Delta	Assam	GISAID,derived from our study
ICL33	EPI_ISL_10940613	B.1.617.2	Delta	Assam	GISAID,derived from our study
ICL34	EPI_ISL_10940614	AY.4	Delta	Assam	GISAID,derived from our study
ICL35	EPI_ISL_10940615	AY.4	Delta	Assam	GISAID,derived from our study
ICL36	EPI_ISL_10940616	AY.16	Delta	Assam	GISAID,derived from our study
ICL37	EPI_ISL_10940617	AY.16	Delta	Assam	GISAID,derived from our study
ICL38	EPI_ISL_10940618	AY.16	Delta	Assam	GISAID,derived from our study
ICL39	EPI_ISL_10940619	AY.16	Delta	Assam	GISAID,derived from our study
ICL40	EPI_ISL_10940620	AY.16	Delta	Assam	GISAID,derived from our study
ICL41	EPI_ISL_10940621	AY.16	Delta	Assam	GISAID,derived from our study
ICL42	EPI_ISL_10940623	AY.4	Delta	Assam	GISAID,derived from our study
ICL43	EPI_ISL_10940624	AY.33	Delta	Assam	GISAID,derived from our study
ICL44	EPI_ISL_10940625	AY.33	Delta	Assam	GISAID,derived from our study
ICL45	EPI_ISL_10940626	AY.33	Delta	Assam	GISAID,derived from our study
ICL46	EPI_ISL_10940627	AY.33	Delta	Assam	GISAID,derived from our study
ICL47	EPI_ISL_10940628	AY.4	Delta	Assam	GISAID,derived from our study
ICL48	EPI_ISL_10940629	AY.33	Delta	Assam	GISAID,derived from our study
ICL49	EPI_ISL_10940630	AY.16	Delta	Assam	GISAID,derived from our study
ICL50	EPI_ISL_10940631	B.1.617.2	Delta	Assam	GISAID,derived from our study
ICL51	EPI_ISL_10940632	AY.4	Delta	Assam	GISAID,derived from our study
ICL52	EPI_ISL_10940633	AY.33	Delta	Assam	GISAID,derived from our study
ICL53	EPI_ISL_10940634	AY.33	Delta	Assam	GISAID,derived from our study
ICL54	EPI_ISL_10940635	AY.4	Delta	Assam	GISAID,derived from our study
ICL55	EPI_ISL_10940636	B.1.617.2	Delta	Assam	GISAID,derived from our study
ICL56	EPI_ISL_10940637	AY.16	Delta	Assam	GISAID,derived from our study
ICL57	EPI_ISL_10940638	B.1.617.2	Delta	Assam	GISAID,derived from our study
ICL58	EPI_ISL_10940639	B.1.617.2	Delta	Assam	GISAID,derived from our study
ICL59	EPI_ISL_10940640	AY.33	Delta	Assam	GISAID,derived from our study
ICL60	EPI_ISL_10940641	AY.16	Delta	Assam	GISAID,derived from our study
ICL61	EPI_ISL_10940643	B.1.617.2	Delta	Assam	GISAID,derived from our study
ICL62	EPI_ISL_10940644	B.1.617.2	Delta	Assam	GISAID,derived from our study
ICL63	EPI_ISL_10940645	AY.4	Delta	Assam	GISAID,derived from our study
ICL64	EPI_ISL_10940646	B.1.617.2	Delta	Assam	GISAID,derived from our study
ICL65	EPI_ISL_10940647	B.1.617.2	Delta	Assam	GISAID,derived from our study
ICL66	EPI_ISL_10940648	AY.4	Delta	Assam	GISAID,derived from our study
ICL67	EPI_ISL_10940649	AY.33	Delta	Assam	GISAID,derived from our study
ICL68	EPI_ISL_10940650	AY.4	Delta	Assam	GISAID,derived from our study
ICL69	EPI_ISL_10940651	AY.4	Delta	Assam	GISAID,derived from our study
ICL70	EPI_ISL_10940652	B.1.617.2	Delta	Assam	GISAID,derived from our study
ICL71	EPI_ISL_10940653	AY.16	Delta	Assam	GISAID,derived from our study
ICL72	EPI_ISL_10940654	AY.16	Delta	Assam	GISAID,derived from our study
ICL73	EPI_ISL_10940655	AY.16	Delta	Assam	GISAID,derived from our study
ICL74	EPI_ISL_10940656	AY.16	Delta	Assam	GISAID,derived from our study
ICL75	EPI_ISL_10940657	AY.16	Delta	Assam	GISAID,derived from our study
ICL76	EPI_ISL_10940658	AY.16	Delta	Assam	GISAID,derived from our study
ICL77	EPI_ISL_10940659	AY.16	Delta	Assam	GISAID,derived from our study
ICL78	EPI_ISL_10940660	AY.16	Delta	Assam	GISAID,derived from our study
ICL79	EPI_ISL_10940661	AY.16	Delta	Assam	GISAID,derived from our study
ICL80	EPI_ISL_10940662	AY.33	Delta	Assam	GISAID,derived from our study
ICL81	EPI_ISL_10940663	AY.33	Delta	Assam	GISAID,derived from our study
ICL82	EPI_ISL_10940664	AY.33	Delta	Assam	GISAID,derived from our study
ICL83	EPI_ISL_10940665	AY.33	Delta	Assam	GISAID,derived from our study
ICL84	EPI_ISL_10940666	AY.34	Delta	Assam	GISAID,derived from our study
ICL85	EPI_ISL_10940667	AY.33	Delta	Assam	GISAID,derived from our study
ICL86	EPI_ISL_10940668	AY.16	Delta	Assam	GISAID,derived from our study
ICL87	EPI_ISL_10940669	AY.33	Delta	Assam	GISAID,derived from our study
ICL88	EPI_ISL_10940670	AY.33	Delta	Assam	GISAID,derived from our study
ICL89	EPI_ISL_10940671	B.1.617.2	Delta	Assam	GISAID,derived from our study
ICL90	EPI_ISL_10940672	AY.4	Delta	Assam	GISAID,derived from our study
ICL91	EPI_ISL_10940673	AY.4	Delta	Assam	GISAID,derived from our study
ICL92	EPI_ISL_10940674	B.1.617.2	Delta	Assam	GISAID,derived from our study
NA	EPI_ISL_4739317	B.1.617.2	Delta	Assam	GISAID
NA	EPI_ISL_4739318	B.1.617.2	Delta	Assam	GISAID
NA	EPI_ISL_4739323	B.1.617.2	Delta	Assam	GISAID
NA	EPI_ISL_4739325	B.1.617.2	Delta	Assam	GISAID
NA	EPI_ISL_4739329	B.1.617.2	Delta	Assam	GISAID
NA	MZ558100.1	AY.3	Delta	India	NCBI
NA	MZ262323.1	B.1.617.2	Delta	India	NCBI
NA	EPI_ISL_5275904	B.1.1.7	Alpha	UK	GISAID
NA	EPI_ISL_5265186	B.1.1.7	Alpha	UK	GISAID
NA	EPI_ISL_5134427	B.1.1.7	Alpha	UK	GISAID
NA	EPI_ISL_5134402	B.1.1.7	Alpha	UK	GISAID
NA	EPI_ISL_5049555	B.1.1.7	Alpha	UK	GISAID
NA	EPI_ISL_5049554	B.1.1.7	Alpha	UK	GISAID
NA	EPI_ISL_5049553	B.1.1.7	Alpha	UK	GISAID
NA	EPI_ISL_5049548	B.1.1.7	Alpha	UK	GISAID
NA	EPI_ISL_5049546	B.1.1.7	Alpha	UK	GISAID
NA	EPI_ISL_5043572	B.1.1.7	Alpha	UK	GISAID
NA	EPI_ISL_5043571	B.1.1.7	Alpha	UK	GISAID
NA	EPI_ISL_5043570	B.1.1.7	Alpha	UK	GISAID
NA	EPI_ISL_5043569	B.1.1.7	Alpha	UK	GISAID
NA	EPI_ISL_5043568	B.1.1.7	Alpha	UK	GISAID
NA	EPI_ISL_5043566	B.1.1.7	Alpha	UK	GISAID
NA	MW595919.1	B.1.1.7	Alpha	India: Anand	NCBI
NA	MT012098.1	B	First wave	India: Kerala State	NCBI
NA	MT358637.1	B.1.195	First wave	India: Rajkot	NCBI
NA	MT415320.1	B.53	First wave	India	NCBI
NA	MT415321.1	B.1	First wave	India	NCBI
NA	MT415322.1	B.6	First wave	India	NCBI
NA	MT415323.1	B.1.1	First wave	India	NCBI
NA	MT416725.2	B.1.1.306	First wave	India	NCBI
NA	MT435085.1	B.1.36.8	First wave	India: Gandhinagar	NCBI
NA	MT435086.1	B.1.145	First wave	India: Mansa	NCBI
NA	MT451874.1	B.6.6	First wave	India: Surat	NCBI
NA	MT451877.1	A	First wave	India: Surat	NCBI
NA	MT467261.1	B.1.247	First wave	India: Modasa	NCBI
NA	MT496979.1	B.1.465	First wave	India: Ahmedabad	NCBI
NA	MT509501.1	B.1.210	First wave	India: Jamnagar	NCBI
NA	MT509649.1	B.1.143	First wave	India: Vadodara	NCBI
NA	MT560672.1	B.1.523	First wave	India: Ahmedabad	NCBI
NA	MT560682.1	B.1.36	First wave	India: Ahmedabad	NCBI
NA	MT560705.1	B.1.441	First wave	India: Himatnagar	NCBI
NA	MT560706.1	B.1.260	First wave	India: Khedbrahma	NCBI
NA	MT635392.1	B.1.113	First wave	India: Gujarat, Vadodara	NCBI
NA	MT940526.1	B.1.1.237	First wave	India: Ahmedabad	NCBI
NA	MT953887.1	B.1.1.101	First wave	India: Patan	NCBI
NA	MT953893.1	B.1.184	First wave	India: Khambhaliya	NCBI
NA	MT953978.1	B.1.36.10	First wave	India: Ahmedabad	NCBI
NA	MW181828.1	B.4.7	First wave	India	NCBI
NA	MW242708.1	B.1.533	First wave	India: Gujarat, Veraval	NCBI
NA	MW828330.1	A.7	First wave	India	NCBI
NA	MZ203530.1	B.1.535	First wave	India	NCBI
NA	MZ254877.1	B.1.36.24	First wave	India	NCBI
NA	MZ261927.1	B.1.2	First wave	India	NCBI
NA	MZ266543.1	B.1.1.216	First wave	India	NCBI
NA	MZ268643.1	B.1.153	First wave	India	NCBI
NA	MZ268644.1	B.1.1.5	First wave	India	NCBI
NA	MZ269101.1	B.1.399	First wave	India	NCBI
NA	MZ269242.1	B.1.36.16	First wave	India	NCBI
NA	MZ269263.1	B.1.617.1	First wave (kappa)	India	NCBI
NA	MZ314964.1	B.1.351	First wave	India	NCBI
NA	MZ336026.1	B.1.1.46	First wave	India	NCBI
NA	MZ359842.1	B.1.617.3	First wave	India	NCBI
NA	OM090427.1	B.1.1.529	Omicron	USA: Illinois	NCBI
NA	OM090445.1	B.1.1.529	Omicron	USA: Illinois	NCBI
NA	OM090667.1	B.1.1.529	Omicron	USA: Michigan	NCBI
NA	OM090707.1	B.1.1.529	Omicron	USA: Maryland	NCBI
NA	OM091560.1	B.1.1.529	Omicron	USA: California	NCBI
NA	OM094947.1	B.1.1.529	Omicron	USA: Texas	NCBI
NA	OM085945.1	B.1.1.529	Omicron	USA: California	NCBI
NA	OM086860.1	B.1.1.529	Omicron	USA: California	NCBI
NA	OM070643.1	B.1.1.529	Omicron	USA: Massachusetts	NCBI
NA	OM072777.1	B.1.1.529	Omicron	USA: Massachusetts	NCBI
NA	OM074428.1	B.1.1.529	Omicron	USA: Georgia	NCBI
NA	OM074948.1	B.1.1.529	Omicron	USA: Georgia	NCBI
NA	OM077352.1	B.1.1.529	Omicron	USA: Illinois	NCBI
NA	OM078510.1	B.1.1.529	Omicron	USA: Texas	NCBI
NA	OM078608.1	B.1.1.529	Omicron	USA: Maryland	NCBI
NA	OM078813.1	B.1.1.529	Omicron	USA: Ohio	NCBI
NA	OM079097.1	B.1.1.529	Omicron	USA: Maryland	NCBI
NA	OM080560.1	B.1.1.529	Omicron	USA: Minnesota	NCBI
NA	OM080566.1	B.1.1.529	Omicron	USA: Minnesota	NCBI
NA	OM080679.1	B.1.1.529	Omicron	USA: Minnesota	NCBI
NA	OM080706.1	B.1.1.529	Omicron	USA: Minnesota	NCBI
NA	OM083879.1	B.1.1.529	Omicron	Bahrain	NCBI
NA	OM083896.1	B.1.1.529	Omicron	Bahrain	NCBI
NA	OM083936.1	B.1.1.529	Omicron	Bahrain	NCBI
NA	OM083941.1	B.1.1.529	Omicron	Bahrain	NCBI
NA	OM083952.1	B.1.1.529	Omicron	Bahrain	NCBI
NA	OM083954.1	B.1.1.529	Omicron	Bahrain	NCBI
NA	OM083957.1	B.1.1.529	Omicron	Bahrain	NCBI
NA	OM083966.1	B.1.1.529	Omicron	Bahrain	NCBI
NA	OM065472.1	B.1.1.529	Omicron	USA: Washington	NCBI
NA	EPI_ISL_10630148	AY.4.2	Delta	India:Delhi	GISAID
NA	EPI_ISL_10630202	B.1.617.2	Delta	India:Delhi	GISAID
NA	EPI_ISL_8166601	AY.106	Delta	India:Delhi	GISAID
NA	EPI_ISL_8166613	AY.44	Delta	India:Delhi	GISAID
NA	EPI_ISL_10638317	B.1.617.2	Delta	India:Maharastra	GISAID
NA	EPI_ISL_10638318	B.1.617.2	Delta	India:Maharastra	GISAID
NA	EPI_ISL_10638320	B.1.617.2	Delta	India:Maharastra	GISAID
NA	EPI_ISL_10638322	B.1.617.2	Delta	India:Maharastra	GISAID
NA	EPI_ISL_8546752	AY.103	Delta	India:Gujrat	GISAID
NA	EPI_ISL_8546753	B.1.617.2	Delta	India:Gujrat	GISAID
NA	EPI_ISL_8546756	B.1.617.2	Delta	India:Gujrat	GISAID
NA	EPI_ISL_8546757	AY.112.2	Delta	India:Gujrat	GISAID
NA	EPI_ISL_8542887	AY.43	Delta	India:Uttar Pradesh	GISAID
NA	EPI_ISL_8542917	B.1.617.2	Delta	India:Uttar Pradesh	GISAID
NA - Not Applicable
