# Supplementary material for: Genome analysis of SARS-CoV-2 isolates from a population reveals the rapid selective sweep of a haplotype carrying many pre-existing and new mutations
Source: Virol J. 2023 Sep 1;20:201. doi: 10.1186/s12985-023-02139-3 (PMC10474745; doi:10.1186/s12985-023-02139-3)
Supplement: Supplementary file 6 — Additional file 6: Gene-wise amino acid variation found in the derived sequences. [file 12985_2023_2139_MOESM6_ESM.xlsx]

## Sheet: Sheet1
Sample metadata		Variant info				Analysis metrics					Gene annotation
Sample name	Reference_id	Position	Ref allele	Alt allele	Variant Quality	Read Depth	Allele Frequency	Zygosity	Allele	Annotation	Annotation Impact	Gene Name	Gene ID	Feature Type	Feature ID	Transcript BioType	HGVS.c	HGVS.p	cDNA.pos/cDNA.length	CDS.pos/CDS.length	AA.pos/AA.length
ICL31	NC_045512.2	210	G	T	8428.03	199	0.99	Homozygous	T	upstream_gene_variant	MODIFIER	ORF1ab	GU280_gp01	transcript	GU280_gp01	protein_coding	c.-56G>T
ICL31	NC_045512.2	241	C	T	8388.03	201	1	Homozygous	T	upstream_gene_variant	MODIFIER	ORF1ab	GU280_gp01	transcript	GU280_gp01	protein_coding	c.-25C>T
ICL31	NC_045512.2	1178	C	T	198.6	Insufficient_Read_Depth	0.23	Heterozygous	T	missense_variant	MODERATE	ORF1ab	GU280_gp01	transcript	GU280_gp01	protein_coding	c.913C>T	p.Pro305Ser	913/21291	913/21291	305/7096
ICL31	NC_045512.2	3037	C	T	3613.03	102	1	Homozygous	T	synonymous_variant	LOW	ORF1ab	GU280_gp01	transcript	GU280_gp01	protein_coding	c.2772C>T	p.Phe924Phe	2772/21291	2772/21291	924/7096
ICL31	NC_045512.2	4181	G	T	2466.03	60	0.97	Homozygous	T	missense_variant	MODERATE	ORF1ab	GU280_gp01	transcript	GU280_gp01	protein_coding	c.3916G>T	p.Ala1306Ser	3916/21291	3916/21291	1306/7096
ICL31	NC_045512.2	4999	C	T	334.6	Insufficient_Read_Depth	0.23	Heterozygous	T	synonymous_variant	LOW	ORF1ab	GU280_gp01	transcript	GU280_gp01	protein_coding	c.4734C>T	p.Asn1578Asn	4734/21291	4734/21291	1578/7096
ICL31	NC_045512.2	6402	C	T	9076.03	217	1	Homozygous	T	missense_variant	MODERATE	ORF1ab	GU280_gp01	transcript	GU280_gp01	protein_coding	c.6137C>T	p.Pro2046Leu	6137/21291	6137/21291	2046/7096
ICL31	NC_045512.2	6535	TG	T	250.6	Insufficient_Read_Depth	0.14	Heterozygous	T	frameshift_variant	HIGH	ORF1ab	GU280_gp01	transcript	GU280_gp01	protein_coding	c.6272delG	p.Gly2091fs	6272/21291	6272/21291	2091/7096
ICL31	NC_045512.2	7124	C	T	37.28	Insufficient_Read_Depth	1	Homozygous	T	missense_variant	MODERATE	ORF1ab	GU280_gp01	transcript	GU280_gp01	protein_coding	c.6859C>T	p.Pro2287Ser	6859/21291	6859/21291	2287/7096
ICL31	NC_045512.2	8986	C	T	6147.03	154	0.94	Homozygous	T	synonymous_variant	LOW	ORF1ab	GU280_gp01	transcript	GU280_gp01	protein_coding	c.8721C>T	p.Asp2907Asp	8721/21291	8721/21291	2907/7096
ICL31	NC_045512.2	9053	G	T	3533.03	95	0.95	Homozygous	T	missense_variant	MODERATE	ORF1ab	GU280_gp01	transcript	GU280_gp01	protein_coding	c.8788G>T	p.Val2930Leu	8788/21291	8788/21291	2930/7096
ICL31	NC_045512.2	10029	C	T	4201.03	100	0.99	Homozygous	T	missense_variant	MODERATE	ORF1ab	GU280_gp01	transcript	GU280_gp01	protein_coding	c.9764C>T	p.Thr3255Ile	9764/21291	9764/21291	3255/7096
ICL31	NC_045512.2	10872	A	G	1619.6	67	0.64	Heterozygous	G	missense_variant	MODERATE	ORF1ab	GU280_gp01	transcript	GU280_gp01	protein_coding	c.10607A>G	p.Gln3536Arg	10607/21291	10607/21291	3536/7096
ICL31	NC_045512.2	11201	A	G	6613.03	173	0.97	Homozygous	G	missense_variant	MODERATE	ORF1ab	GU280_gp01	transcript	GU280_gp01	protein_coding	c.10936A>G	p.Thr3646Ala	10936/21291	10936/21291	3646/7096
ICL31	NC_045512.2	11332	A	G	2552.03	63	1	Homozygous	G	synonymous_variant	LOW	ORF1ab	GU280_gp01	transcript	GU280_gp01	protein_coding	c.11067A>G	p.Val3689Val	11067/21291	11067/21291	3689/7096
ICL31	NC_045512.2	12789	C	T	5116.6	135	0.82	Heterozygous	T	missense_variant	MODERATE	ORF1ab	GU280_gp01	transcript	GU280_gp01	protein_coding	c.12524C>T	p.Thr4175Ile	12524/21291	12524/21291	4175/7096
ICL31	NC_045512.2	12865	TG	T	48.6	Insufficient_Read_Depth	0.1	Heterozygous	T	frameshift_variant	HIGH	ORF1ab	GU280_gp01	transcript	GU280_gp01	protein_coding	c.12602delG	p.Gly4201fs	12602/21291	12602/21291	4201/7096
ICL31	NC_045512.2	13247	C	T	1265.6	42	0.25	Heterozygous	T	synonymous_variant	LOW	ORF1ab	GU280_gp01	transcript	GU280_gp01	protein_coding	c.12982C>T	p.Leu4328Leu	12982/21291	12982/21291	4328/7096
ICL31	NC_045512.2	14408	C	T	475.03	Insufficient_Read_Depth	1	Homozygous	T	missense_variant	MODERATE	ORF1ab	GU280_gp01	transcript	GU280_gp01	protein_coding	c.14144C>T	p.Pro4715Leu	14144/21291	14144/21291	4715/7096
ICL31	NC_045512.2	15451	G	A	4904.03	125	0.95	Homozygous	A	missense_variant	MODERATE	ORF1ab	GU280_gp01	transcript	GU280_gp01	protein_coding	c.15187G>A	p.Gly5063Ser	15187/21291	15187/21291	5063/7096
ICL31	NC_045512.2	16466	C	T	1372.03	33	1	Homozygous	T	missense_variant	MODERATE	ORF1ab	GU280_gp01	transcript	GU280_gp01	protein_coding	c.16202C>T	p.Pro5401Leu	16202/21291	16202/21291	5401/7096
ICL31	NC_045512.2	17059	C	CA	129.64	Insufficient_Read_Depth	0.13	Heterozygous	CA	frameshift_variant	HIGH	ORF1ab	GU280_gp01	transcript	GU280_gp01	protein_coding	c.16799dupA	p.Tyr5601fs	16800/21291	16800/21291	5600/7096
ICL31	NC_045512.2	19220	C	T	334	Insufficient_Read_Depth	1	Homozygous	T	missense_variant	MODERATE	ORF1ab	GU280_gp01	transcript	GU280_gp01	protein_coding	c.18956C>T	p.Ala6319Val	18956/21291	18956/21291	6319/7096
ICL31	NC_045512.2	19257	A	G	46.6	Insufficient_Read_Depth	0.27	Heterozygous	G	synonymous_variant	LOW	ORF1ab	GU280_gp01	transcript	GU280_gp01	protein_coding	c.18993A>G	p.Leu6331Leu	18993/21291	18993/21291	6331/7096
ICL31	NC_045512.2	20320	C	T	52.6	Insufficient_Read_Depth	0.22	Heterozygous	T	missense_variant	MODERATE	ORF1ab	GU280_gp01	transcript	GU280_gp01	protein_coding	c.20056C>T	p.His6686Tyr	20056/21291	20056/21291	6686/7096
ICL31	NC_045512.2	21335	CAA	C	295.6	Insufficient_Read_Depth	0.09	Heterozygous	C	frameshift_variant	HIGH	ORF1ab	GU280_gp01	transcript	GU280_gp01	protein_coding	c.21073_21074delAA	p.Asn7025fs	21073/21291	21073/21291	7025/7096
ICL31	NC_045512.2	21618	C	G	310.6	Insufficient_Read_Depth	0.62	Heterozygous	G	missense_variant	MODERATE	S	GU280_gp02	transcript	GU280_gp02	protein_coding	c.56C>G	p.Thr19Arg	56/3822	56/3822	19/1273
ICL31	NC_045512.2	22917	T	G	146.6	Insufficient_Read_Depth	0.8	Heterozygous	G	missense_variant	MODERATE	S	GU280_gp02	transcript	GU280_gp02	protein_coding	c.1355T>G	p.Leu452Arg	1355/3822	1355/3822	452/1273
ICL31	NC_045512.2	22992	G	T	138.6	Insufficient_Read_Depth	0.78	Heterozygous	T	missense_variant	MODERATE	S	GU280_gp02	transcript	GU280_gp02	protein_coding	c.1430G>T	p.Ser477Ile	1430/3822	1430/3822	477/1273
ICL31	NC_045512.2	22995	C	A	340.01	Insufficient_Read_Depth	1	Homozygous	A	missense_variant	MODERATE	S	GU280_gp02	transcript	GU280_gp02	protein_coding	c.1433C>A	p.Thr478Lys	1433/3822	1433/3822	478/1273
ICL31	NC_045512.2	23403	A	G	7522.03	196	1	Homozygous	G	missense_variant	MODERATE	S	GU280_gp02	transcript	GU280_gp02	protein_coding	c.1841A>G	p.Asp614Gly	1841/3822	1841/3822	614/1273
ICL31	NC_045512.2	23427	T	C	3996.6	103	0.71	Heterozygous	C	missense_variant	MODERATE	S	GU280_gp02	transcript	GU280_gp02	protein_coding	c.1865T>C	p.Val622Ala	1865/3822	1865/3822	622/1273
ICL31	NC_045512.2	23604	C	G	85.1	Insufficient_Read_Depth	1	Homozygous	G	missense_variant	MODERATE	S	GU280_gp02	transcript	GU280_gp02	protein_coding	c.2042C>G	p.Pro681Arg	2042/3822	2042/3822	681/1273
ICL31	NC_045512.2	23859	CT	C	148.6	Insufficient_Read_Depth	0.15	Heterozygous	C	frameshift_variant	HIGH	S	GU280_gp02	transcript	GU280_gp02	protein_coding	c.2300delT	p.Leu767fs	2300/3822	2300/3822	767/1273
ICL31	NC_045512.2	24332	G	T	1704.6	65	0.68	Heterozygous	T	missense_variant	MODERATE	S	GU280_gp02	transcript	GU280_gp02	protein_coding	c.2770G>T	p.Ala924Ser	2770/3822	2770/3822	924/1273
ICL31	NC_045512.2	25272	TGACCAGTTGCTGTAG	T	350.6	Insufficient_Read_Depth	0.12	Heterozygous	T	disruptive_inframe_deletion	MODERATE	S	GU280_gp02	transcript	GU280_gp02	protein_coding	c.3711_3725delGACCAGTTGCTGTAG	p.Met1237_Ser1242delinsIle	3711/3822	3711/3822	1237/1273
ICL31	NC_045512.2	25287	G	T	2918.04	89	0.67	Heterozygous	T	missense_variant	MODERATE	S	GU280_gp02	transcript	GU280_gp02	protein_coding	c.3725G>T	p.Ser1242Ile	3725/3822	3725/3822	1242/1273
ICL31	NC_045512.2	25413	C	T	864.6	Insufficient_Read_Depth	0.46	Heterozygous	T	synonymous_variant	LOW	ORF3a	GU280_gp03	transcript	GU280_gp03	protein_coding	c.21C>T	p.Ile7Ile	21/828	21/828	7/275
ICL31	NC_045512.2	25469	C	T	2241.03	52	1	Homozygous	T	missense_variant	MODERATE	ORF3a	GU280_gp03	transcript	GU280_gp03	protein_coding	c.77C>T	p.Ser26Leu	77/828	77/828	26/275
ICL31	NC_045512.2	26767	T	C	114.8	Insufficient_Read_Depth	1	Homozygous	C	missense_variant	MODERATE	M	GU280_gp05	transcript	GU280_gp05	protein_coding	c.245T>C	p.Ile82Thr	245/669	245/669	82/222
ICL31	NC_045512.2	27563	CTTGCTTTAGCACTCAAT	C	105.6	Insufficient_Read_Depth	0.09	Heterozygous	C	frameshift_variant	HIGH	ORF7a	GU280_gp07	transcript	GU280_gp07	protein_coding	c.178_194delAGCACTCAATTTGCTTT	p.Ser60fs	178/366	178/366	60/121
ICL31	NC_045512.2	27621	GT	G	103.6	Insufficient_Read_Depth	0.1	Heterozygous	G	frameshift_variant	HIGH	ORF7a	GU280_gp07	transcript	GU280_gp07	protein_coding	c.230delT	p.Leu77fs	230/366	230/366	77/121
ICL31	NC_045512.2	27874	C	T	637.7	30	0.91	Homozygous	T	missense_variant	MODERATE	ORF7b	GU280_gp08	transcript	GU280_gp08	protein_coding	c.119C>T	p.Thr40Ile	119/132	119/132	40/43
ICL31	NC_045512.2	28247	AGATTTC	A	3136.03	70	1	Homozygous	A	conservative_inframe_deletion	MODERATE	ORF8	GU280_gp09	transcript	GU280_gp09	protein_coding	c.355_360delGATTTC	p.Asp119_Phe120del	355/366	355/366	119/121
ICL31	NC_045512.2	28270	TA	T	6299.03	179	1	Homozygous	T	upstream_gene_variant	MODIFIER	N	GU280_gp10	transcript	GU280_gp10	protein_coding	c.-3delA
ICL31	NC_045512.2	28461	A	G	5011.6	130	0.87	Heterozygous	G	missense_variant	MODERATE	N	GU280_gp10	transcript	GU280_gp10	protein_coding	c.188A>G	p.Asp63Gly	188/1260	188/1260	63/419
ICL31	NC_045512.2	28512	CAG	C	173.6	Insufficient_Read_Depth	0.09	Heterozygous	C	frameshift_variant	HIGH	N	GU280_gp10	transcript	GU280_gp10	protein_coding	c.241_242delGA	p.Asp81fs	241/1260	241/1260	81/419
ICL31	NC_045512.2	28881	G	T	12085	298	1	Homozygous	T	missense_variant	MODERATE	N	GU280_gp10	transcript	GU280_gp10	protein_coding	c.608G>T	p.Arg203Met	608/1260	608/1260	203/419
ICL31	NC_045512.2	28916	G	T	12814.6	348	0.91	Heterozygous	T	missense_variant	MODERATE	N	GU280_gp10	transcript	GU280_gp10	protein_coding	c.643G>T	p.Gly215Cys	643/1260	643/1260	215/419
ICL31	NC_045512.2	29402	G	T	6879.03	165	1	Homozygous	T	missense_variant	MODERATE	N	GU280_gp10	transcript	GU280_gp10	protein_coding	c.1129G>T	p.Asp377Tyr	1129/1260	1129/1260	377/419
ICL83	NC_045512.2	210	G	T	7968.03	189	1	Homozygous	T	upstream_gene_variant	MODIFIER	ORF1ab	GU280_gp01	transcript	GU280_gp01	protein_coding	c.-56G>T
ICL83	NC_045512.2	241	C	T	8010.03	189	1	Homozygous	T	upstream_gene_variant	MODIFIER	ORF1ab	GU280_gp01	transcript	GU280_gp01	protein_coding	c.-25C>T
ICL83	NC_045512.2	426	TAG	T	775.6	34	0.14	Heterozygous	T	frameshift_variant	HIGH	ORF1ab	GU280_gp01	transcript	GU280_gp01	protein_coding	c.163_164delGA	p.Glu55fs	163/21291	163/21291	55/7096
ICL83	NC_045512.2	2536	C	T	126.64	Insufficient_Read_Depth	0.16	Heterozygous	T	synonymous_variant	LOW	ORF1ab	GU280_gp01	transcript	GU280_gp01	protein_coding	c.2271C>T	p.Val757Val	2271/21291	2271/21291	757/7096
ICL83	NC_045512.2	3037	C	T	3270.03	102	1	Homozygous	T	synonymous_variant	LOW	ORF1ab	GU280_gp01	transcript	GU280_gp01	protein_coding	c.2772C>T	p.Phe924Phe	2772/21291	2772/21291	924/7096
ICL83	NC_045512.2	3671	G	A	48.6	Insufficient_Read_Depth	0.12	Heterozygous	A	missense_variant	MODERATE	ORF1ab	GU280_gp01	transcript	GU280_gp01	protein_coding	c.3406G>A	p.Glu1136Lys	3406/21291	3406/21291	1136/7096
ICL83	NC_045512.2	4181	G	T	2346.03	58	0.97	Homozygous	T	missense_variant	MODERATE	ORF1ab	GU280_gp01	transcript	GU280_gp01	protein_coding	c.3916G>T	p.Ala1306Ser	3916/21291	3916/21291	1306/7096
ICL83	NC_045512.2	5184	C	T	264.6	Insufficient_Read_Depth	0.2	Heterozygous	T	missense_variant	MODERATE	ORF1ab	GU280_gp01	transcript	GU280_gp01	protein_coding	c.4919C>T	p.Pro1640Leu	4919/21291	4919/21291	1640/7096
ICL83	NC_045512.2	6402	C	T	8654.03	211	0.99	Homozygous	T	missense_variant	MODERATE	ORF1ab	GU280_gp01	transcript	GU280_gp01	protein_coding	c.6137C>T	p.Pro2046Leu	6137/21291	6137/21291	2046/7096
ICL83	NC_045512.2	6535	TG	T	320.6	Insufficient_Read_Depth	0.15	Heterozygous	T	frameshift_variant	HIGH	ORF1ab	GU280_gp01	transcript	GU280_gp01	protein_coding	c.6272delG	p.Gly2091fs	6272/21291	6272/21291	2091/7096
ICL83	NC_045512.2	8986	C	T	5995.6	152	0.89	Heterozygous	T	synonymous_variant	LOW	ORF1ab	GU280_gp01	transcript	GU280_gp01	protein_coding	c.8721C>T	p.Asp2907Asp	8721/21291	8721/21291	2907/7096
ICL83	NC_045512.2	9053	G	T	3029.03	84	0.97	Homozygous	T	missense_variant	MODERATE	ORF1ab	GU280_gp01	transcript	GU280_gp01	protein_coding	c.8788G>T	p.Val2930Leu	8788/21291	8788/21291	2930/7096
ICL83	NC_045512.2	10029	C	T	3205.03	78	0.97	Homozygous	T	missense_variant	MODERATE	ORF1ab	GU280_gp01	transcript	GU280_gp01	protein_coding	c.9764C>T	p.Thr3255Ile	9764/21291	9764/21291	3255/7096
ICL83	NC_045512.2	10872	A	G	2560.03	84	0.94	Homozygous	G	missense_variant	MODERATE	ORF1ab	GU280_gp01	transcript	GU280_gp01	protein_coding	c.10607A>G	p.Gln3536Arg	10607/21291	10607/21291	3536/7096
ICL83	NC_045512.2	11174	TG	T	111.6	Insufficient_Read_Depth	0.1	Heterozygous	T	frameshift_variant	HIGH	ORF1ab	GU280_gp01	transcript	GU280_gp01	protein_coding	c.10910delG	p.Cys3637fs	10910/21291	10910/21291	3637/7096
ICL83	NC_045512.2	11201	A	G	5454.03	140	0.97	Homozygous	G	missense_variant	MODERATE	ORF1ab	GU280_gp01	transcript	GU280_gp01	protein_coding	c.10936A>G	p.Thr3646Ala	10936/21291	10936/21291	3646/7096
ICL83	NC_045512.2	11332	A	G	1023.6	Insufficient_Read_Depth	0.85	Heterozygous	G	synonymous_variant	LOW	ORF1ab	GU280_gp01	transcript	GU280_gp01	protein_coding	c.11067A>G	p.Val3689Val	11067/21291	11067/21291	3689/7096
ICL83	NC_045512.2	12789	C	T	5357.6	141	0.88	Heterozygous	T	missense_variant	MODERATE	ORF1ab	GU280_gp01	transcript	GU280_gp01	protein_coding	c.12524C>T	p.Thr4175Ile	12524/21291	12524/21291	4175/7096
ICL83	NC_045512.2	12865	TG	T	110.6	Insufficient_Read_Depth	0.12	Heterozygous	T	frameshift_variant	HIGH	ORF1ab	GU280_gp01	transcript	GU280_gp01	protein_coding	c.12602delG	p.Gly4201fs	12602/21291	12602/21291	4201/7096
ICL83	NC_045512.2	14408	C	T	85.1	Insufficient_Read_Depth	1	Homozygous	T	missense_variant	MODERATE	ORF1ab	GU280_gp01	transcript	GU280_gp01	protein_coding	c.14144C>T	p.Pro4715Leu	14144/21291	14144/21291	4715/7096
ICL83	NC_045512.2	15451	G	A	4651.03	112	0.97	Homozygous	A	missense_variant	MODERATE	ORF1ab	GU280_gp01	transcript	GU280_gp01	protein_coding	c.15187G>A	p.Gly5063Ser	15187/21291	15187/21291	5063/7096
ICL83	NC_045512.2	15546	CA	C	116.6	Insufficient_Read_Depth	0.12	Heterozygous	C	frameshift_variant	HIGH	ORF1ab	GU280_gp01	transcript	GU280_gp01	protein_coding	c.15284delA	p.Asn5095fs	15284/21291	15284/21291	5095/7096
ICL83	NC_045512.2	16466	C	T	160.1	Insufficient_Read_Depth	1	Homozygous	T	missense_variant	MODERATE	ORF1ab	GU280_gp01	transcript	GU280_gp01	protein_coding	c.16202C>T	p.Pro5401Leu	16202/21291	16202/21291	5401/7096
ICL83	NC_045512.2	20320	C	T	149.6	Insufficient_Read_Depth	0.8	Heterozygous	T	missense_variant	MODERATE	ORF1ab	GU280_gp01	transcript	GU280_gp01	protein_coding	c.20056C>T	p.His6686Tyr	20056/21291	20056/21291	6686/7096
ICL83	NC_045512.2	21101	G	GT	43.64	Insufficient_Read_Depth	0.12	Heterozygous	GT	frameshift_variant	HIGH	ORF1ab	GU280_gp01	transcript	GU280_gp01	protein_coding	c.20843dupT	p.Thr6949fs	20844/21291	20844/21291	6948/7096
ICL83	NC_045512.2	22995	C	A	37.28	Insufficient_Read_Depth	1	Homozygous	A	missense_variant	MODERATE	S	GU280_gp02	transcript	GU280_gp02	protein_coding	c.1433C>A	p.Thr478Lys	1433/3822	1433/3822	478/1273
ICL83	NC_045512.2	23403	A	G	6590.03	186	1	Homozygous	G	missense_variant	MODERATE	S	GU280_gp02	transcript	GU280_gp02	protein_coding	c.1841A>G	p.Asp614Gly	1841/3822	1841/3822	614/1273
ICL83	NC_045512.2	23427	T	C	4938.6	125	0.91	Heterozygous	C	missense_variant	MODERATE	S	GU280_gp02	transcript	GU280_gp02	protein_coding	c.1865T>C	p.Val622Ala	1865/3822	1865/3822	622/1273
ICL83	NC_045512.2	23580	GT	G	73.6	Insufficient_Read_Depth	0.1	Heterozygous	G	frameshift_variant	HIGH	S	GU280_gp02	transcript	GU280_gp02	protein_coding	c.2020delT	p.Tyr674fs	2020/3822	2020/3822	674/1273
ICL83	NC_045512.2	23604	C	G	37.28	Insufficient_Read_Depth	1	Homozygous	G	missense_variant	MODERATE	S	GU280_gp02	transcript	GU280_gp02	protein_coding	c.2042C>G	p.Pro681Arg	2042/3822	2042/3822	681/1273
ICL83	NC_045512.2	24332	G	T	1857.6	80	0.87	Heterozygous	T	missense_variant	MODERATE	S	GU280_gp02	transcript	GU280_gp02	protein_coding	c.2770G>T	p.Ala924Ser	2770/3822	2770/3822	924/1273
ICL83	NC_045512.2	25287	G	T	4096.6	105	0.85	Heterozygous	T	missense_variant	MODERATE	S	GU280_gp02	transcript	GU280_gp02	protein_coding	c.3725G>T	p.Ser1242Ile	3725/3822	3725/3822	1242/1273
ICL83	NC_045512.2	25413	C	T	1189	30	0.94	Homozygous	T	synonymous_variant	LOW	ORF3a	GU280_gp03	transcript	GU280_gp03	protein_coding	c.21C>T	p.Ile7Ile	21/828	21/828	7/275
ICL83	NC_045512.2	25469	C	T	1374.03	32	1	Homozygous	T	missense_variant	MODERATE	ORF3a	GU280_gp03	transcript	GU280_gp03	protein_coding	c.77C>T	p.Ser26Leu	77/828	77/828	26/275
ICL83	NC_045512.2	26767	T	C	114.8	Insufficient_Read_Depth	1	Homozygous	C	missense_variant	MODERATE	M	GU280_gp05	transcript	GU280_gp05	protein_coding	c.245T>C	p.Ile82Thr	245/669	245/669	82/222
ICL83	NC_045512.2	27874	C	T	391.03	Insufficient_Read_Depth	1	Homozygous	T	missense_variant	MODERATE	ORF7b	GU280_gp08	transcript	GU280_gp08	protein_coding	c.119C>T	p.Thr40Ile	119/132	119/132	40/43
ICL83	NC_045512.2	28247	AGATTTC	A	2597.03	58	1	Homozygous	A	conservative_inframe_deletion	MODERATE	ORF8	GU280_gp09	transcript	GU280_gp09	protein_coding	c.355_360delGATTTC	p.Asp119_Phe120del	355/366	355/366	119/121
ICL83	NC_045512.2	28270	TA	T	5251.03	153	1	Homozygous	T	upstream_gene_variant	MODIFIER	N	GU280_gp10	transcript	GU280_gp10	protein_coding	c.-3delA
ICL83	NC_045512.2	28461	A	G	3776.6	99	0.7	Heterozygous	G	missense_variant	MODERATE	N	GU280_gp10	transcript	GU280_gp10	protein_coding	c.188A>G	p.Asp63Gly	188/1260	188/1260	63/419
ICL83	NC_045512.2	28881	G	T	12090	320	1	Homozygous	T	missense_variant	MODERATE	N	GU280_gp10	transcript	GU280_gp10	protein_coding	c.608G>T	p.Arg203Met	608/1260	608/1260	203/419
ICL83	NC_045512.2	28916	G	T	12826.6	369	0.95	Homozygous	T	missense_variant	MODERATE	N	GU280_gp10	transcript	GU280_gp10	protein_coding	c.643G>T	p.Gly215Cys	643/1260	643/1260	215/419
ICL83	NC_045512.2	29402	G	T	6220.03	159	1	Homozygous	T	missense_variant	MODERATE	N	GU280_gp10	transcript	GU280_gp10	protein_coding	c.1129G>T	p.Asp377Tyr	1129/1260	1129/1260	377/419
ICL84	NC_045512.2	210	G	T	9058.03	215	1	Homozygous	T	upstream_gene_variant	MODIFIER	ORF1ab	GU280_gp01	transcript	GU280_gp01	protein_coding	c.-56G>T
ICL84	NC_045512.2	241	C	T	9067.03	217	1	Homozygous	T	upstream_gene_variant	MODIFIER	ORF1ab	GU280_gp01	transcript	GU280_gp01	protein_coding	c.-25C>T
ICL84	NC_045512.2	1314	C	T	1250.6	57	0.83	Heterozygous	T	missense_variant	MODERATE	ORF1ab	GU280_gp01	transcript	GU280_gp01	protein_coding	c.1049C>T	p.Thr350Ile	1049/21291	1049/21291	350/7096
ICL84	NC_045512.2	3037	C	T	4110.03	108	1	Homozygous	T	synonymous_variant	LOW	ORF1ab	GU280_gp01	transcript	GU280_gp01	protein_coding	c.2772C>T	p.Phe924Phe	2772/21291	2772/21291	924/7096
ICL84	NC_045512.2	4181	G	T	4213.03	104	1	Homozygous	T	missense_variant	MODERATE	ORF1ab	GU280_gp01	transcript	GU280_gp01	protein_coding	c.3916G>T	p.Ala1306Ser	3916/21291	3916/21291	1306/7096
ICL84	NC_045512.2	5301	C	T	1322.6	43	0.31	Heterozygous	T	missense_variant	MODERATE	ORF1ab	GU280_gp01	transcript	GU280_gp01	protein_coding	c.5036C>T	p.Ala1679Val	5036/21291	5036/21291	1679/7096
ICL84	NC_045512.2	5328	T	C	3656.6	98	0.7	Heterozygous	C	missense_variant	MODERATE	ORF1ab	GU280_gp01	transcript	GU280_gp01	protein_coding	c.5063T>C	p.Leu1688Ser	5063/21291	5063/21291	1688/7096
ICL84	NC_045512.2	6402	C	T	7000.03	171	0.99	Homozygous	T	missense_variant	MODERATE	ORF1ab	GU280_gp01	transcript	GU280_gp01	protein_coding	c.6137C>T	p.Pro2046Leu	6137/21291	6137/21291	2046/7096
ICL84	NC_045512.2	6535	TG	T	44.6	Insufficient_Read_Depth	0.1	Heterozygous	T	frameshift_variant	HIGH	ORF1ab	GU280_gp01	transcript	GU280_gp01	protein_coding	c.6272delG	p.Gly2091fs	6272/21291	6272/21291	2091/7096
ICL84	NC_045512.2	8053	T	C	4086.6	115	0.57	Heterozygous	C	synonymous_variant	LOW	ORF1ab	GU280_gp01	transcript	GU280_gp01	protein_coding	c.7788T>C	p.Asn2596Asn	7788/21291	7788/21291	2596/7096
ICL84	NC_045512.2	8139	C	T	1394.03	57	0.97	Homozygous	T	missense_variant	MODERATE	ORF1ab	GU280_gp01	transcript	GU280_gp01	protein_coding	c.7874C>T	p.Ser2625Phe	7874/21291	7874/21291	2625/7096
ICL84	NC_045512.2	8986	C	T	6810.03	159	1	Homozygous	T	synonymous_variant	LOW	ORF1ab	GU280_gp01	transcript	GU280_gp01	protein_coding	c.8721C>T	p.Asp2907Asp	8721/21291	8721/21291	2907/7096
ICL84	NC_045512.2	9053	G	T	3675.03	99	0.95	Homozygous	T	missense_variant	MODERATE	ORF1ab	GU280_gp01	transcript	GU280_gp01	protein_coding	c.8788G>T	p.Val2930Leu	8788/21291	8788/21291	2930/7096
ICL84	NC_045512.2	10029	C	T	4751.03	119	1	Homozygous	T	missense_variant	MODERATE	ORF1ab	GU280_gp01	transcript	GU280_gp01	protein_coding	c.9764C>T	p.Thr3255Ile	9764/21291	9764/21291	3255/7096
ICL84	NC_045512.2	10872	A	G	657.6	Insufficient_Read_Depth	0.24	Heterozygous	G	missense_variant	MODERATE	ORF1ab	GU280_gp01	transcript	GU280_gp01	protein_coding	c.10607A>G	p.Gln3536Arg	10607/21291	10607/21291	3536/7096
ICL84	NC_045512.2	11083	G	T	75.6	Insufficient_Read_Depth	0.11	Heterozygous	T	missense_variant	MODERATE	ORF1ab	GU280_gp01	transcript	GU280_gp01	protein_coding	c.10818G>T	p.Leu3606Phe	10818/21291	10818/21291	3606/7096
ICL84	NC_045512.2	11201	A	G	7212.03	184	0.98	Homozygous	G	missense_variant	MODERATE	ORF1ab	GU280_gp01	transcript	GU280_gp01	protein_coding	c.10936A>G	p.Thr3646Ala	10936/21291	10936/21291	3646/7096
ICL84	NC_045512.2	11332	A	G	4176.03	101	1	Homozygous	G	synonymous_variant	LOW	ORF1ab	GU280_gp01	transcript	GU280_gp01	protein_coding	c.11067A>G	p.Val3689Val	11067/21291	11067/21291	3689/7096
ICL84	NC_045512.2	12789	C	T	2881.6	83	0.47	Heterozygous	T	missense_variant	MODERATE	ORF1ab	GU280_gp01	transcript	GU280_gp01	protein_coding	c.12524C>T	p.Thr4175Ile	12524/21291	12524/21291	4175/7096
ICL84	NC_045512.2	14408	C	T	1435.03	48	1	Homozygous	T	missense_variant	MODERATE	ORF1ab	GU280_gp01	transcript	GU280_gp01	protein_coding	c.14144C>T	p.Pro4715Leu	14144/21291	14144/21291	4715/7096
ICL84	NC_045512.2	15451	G	A	4114.03	103	0.94	Homozygous	A	missense_variant	MODERATE	ORF1ab	GU280_gp01	transcript	GU280_gp01	protein_coding	c.15187G>A	p.Gly5063Ser	15187/21291	15187/21291	5063/7096
ICL84	NC_045512.2	16466	C	T	2489.03	62	1	Homozygous	T	missense_variant	MODERATE	ORF1ab	GU280_gp01	transcript	GU280_gp01	protein_coding	c.16202C>T	p.Pro5401Leu	16202/21291	16202/21291	5401/7096
ICL84	NC_045512.2	16877	CA	C	95.6	Insufficient_Read_Depth	0.1	Heterozygous	C	frameshift_variant	HIGH	ORF1ab	GU280_gp01	transcript	GU280_gp01	protein_coding	c.16615delA	p.Thr5539fs	16615/21291	16615/21291	5539/7096
ICL84	NC_045512.2	19220	C	T	1773.03	43	0.98	Homozygous	T	missense_variant	MODERATE	ORF1ab	GU280_gp01	transcript	GU280_gp01	protein_coding	c.18956C>T	p.Ala6319Val	18956/21291	18956/21291	6319/7096
ICL84	NC_045512.2	21618	C	G	431.03	Insufficient_Read_Depth	1	Homozygous	G	missense_variant	MODERATE	S	GU280_gp02	transcript	GU280_gp02	protein_coding	c.56C>G	p.Thr19Arg	56/3822	56/3822	19/1273
ICL84	NC_045512.2	21987	G	A	158.98	Insufficient_Read_Depth	1	Homozygous	A	missense_variant	MODERATE	S	GU280_gp02	transcript	GU280_gp02	protein_coding	c.425G>A	p.Gly142Asp	425/3822	425/3822	142/1273
ICL84	NC_045512.2	22028	GAGTTCA	G	300.98	Insufficient_Read_Depth	1	Homozygous	G	disruptive_inframe_deletion	MODERATE	S	GU280_gp02	transcript	GU280_gp02	protein_coding	c.467_472delAGTTCA	p.Glu156_Arg158delinsGly	467/3822	467/3822	156/1273
ICL84	NC_045512.2	22498	C	T	594.6	Insufficient_Read_Depth	0.88	Heterozygous	T	synonymous_variant	LOW	S	GU280_gp02	transcript	GU280_gp02	protein_coding	c.936C>T	p.Ile312Ile	936/3822	936/3822	312/1273
ICL84	NC_045512.2	22917	T	G	670.03	Insufficient_Read_Depth	1	Homozygous	G	missense_variant	MODERATE	S	GU280_gp02	transcript	GU280_gp02	protein_coding	c.1355T>G	p.Leu452Arg	1355/3822	1355/3822	452/1273
ICL84	NC_045512.2	22995	C	A	629.03	Insufficient_Read_Depth	1	Homozygous	A	missense_variant	MODERATE	S	GU280_gp02	transcript	GU280_gp02	protein_coding	c.1433C>A	p.Thr478Lys	1433/3822	1433/3822	478/1273
ICL84	NC_045512.2	23403	A	G	7615.03	187	1	Homozygous	G	missense_variant	MODERATE	S	GU280_gp02	transcript	GU280_gp02	protein_coding	c.1841A>G	p.Asp614Gly	1841/3822	1841/3822	614/1273
ICL84	NC_045512.2	23427	T	C	1488.6	44	0.32	Heterozygous	C	missense_variant	MODERATE	S	GU280_gp02	transcript	GU280_gp02	protein_coding	c.1865T>C	p.Val622Ala	1865/3822	1865/3822	622/1273
ICL84	NC_045512.2	23593	G	C	148.6	Insufficient_Read_Depth	0.28	Heterozygous	C	missense_variant	MODERATE	S	GU280_gp02	transcript	GU280_gp02	protein_coding	c.2031G>C	p.Gln677His	2031/3822	2031/3822	677/1273
ICL84	NC_045512.2	23604	C	G	184	Insufficient_Read_Depth	1	Homozygous	G	missense_variant	MODERATE	S	GU280_gp02	transcript	GU280_gp02	protein_coding	c.2042C>G	p.Pro681Arg	2042/3822	2042/3822	681/1273
ICL84	NC_045512.2	24245	CA	C	49.6	Insufficient_Read_Depth	0.1	Heterozygous	C	frameshift_variant	HIGH	S	GU280_gp02	transcript	GU280_gp02	protein_coding	c.2686delA	p.Ile896fs	2686/3822	2686/3822	896/1273
ICL84	NC_045512.2	24332	G	T	32.6	Insufficient_Read_Depth	0.11	Heterozygous	T	missense_variant	MODERATE	S	GU280_gp02	transcript	GU280_gp02	protein_coding	c.2770G>T	p.Ala924Ser	2770/3822	2770/3822	924/1273
ICL84	NC_045512.2	24410	G	A	762.03	32	1	Homozygous	A	missense_variant	MODERATE	S	GU280_gp02	transcript	GU280_gp02	protein_coding	c.2848G>A	p.Asp950Asn	2848/3822	2848/3822	950/1273
ICL84	NC_045512.2	25287	G	T	1063.6	34	0.26	Heterozygous	T	missense_variant	MODERATE	S	GU280_gp02	transcript	GU280_gp02	protein_coding	c.3725G>T	p.Ser1242Ile	3725/3822	3725/3822	1242/1273
ICL84	NC_045512.2	25469	C	T	2319.03	56	1	Homozygous	T	missense_variant	MODERATE	ORF3a	GU280_gp03	transcript	GU280_gp03	protein_coding	c.77C>T	p.Ser26Leu	77/828	77/828	26/275
ICL84	NC_045512.2	26767	T	C	366.6	Insufficient_Read_Depth	0.73	Heterozygous	C	missense_variant	MODERATE	M	GU280_gp05	transcript	GU280_gp05	protein_coding	c.245T>C	p.Ile82Thr	245/669	245/669	82/222
ICL84	NC_045512.2	27638	T	C	37.28	Insufficient_Read_Depth	1	Homozygous	C	missense_variant	MODERATE	ORF7a	GU280_gp07	transcript	GU280_gp07	protein_coding	c.245T>C	p.Val82Ala	245/366	245/366	82/121
ICL84	NC_045512.2	27874	C	T	2357.03	97	1	Homozygous	T	missense_variant	MODERATE	ORF7b	GU280_gp08	transcript	GU280_gp08	protein_coding	c.119C>T	p.Thr40Ile	119/132	119/132	40/43
ICL84	NC_045512.2	28247	AGATTTC	A	2556.03	57	1	Homozygous	A	conservative_inframe_deletion	MODERATE	ORF8	GU280_gp09	transcript	GU280_gp09	protein_coding	c.355_360delGATTTC	p.Asp119_Phe120del	355/366	355/366	119/121
ICL84	NC_045512.2	28270	TA	T	5613.03	163	1	Homozygous	T	upstream_gene_variant	MODIFIER	N	GU280_gp10	transcript	GU280_gp10	protein_coding	c.-3delA
ICL84	NC_045512.2	28461	A	G	3959.6	101	0.8	Heterozygous	G	missense_variant	MODERATE	N	GU280_gp10	transcript	GU280_gp10	protein_coding	c.188A>G	p.Asp63Gly	188/1260	188/1260	63/419
ICL84	NC_045512.2	28881	G	T	14384	339	1	Homozygous	T	missense_variant	MODERATE	N	GU280_gp10	transcript	GU280_gp10	protein_coding	c.608G>T	p.Arg203Met	608/1260	608/1260	203/419
ICL84	NC_045512.2	28898	AGAATGGCTG	A	1663.6	67	0.15	Heterozygous	A	disruptive_inframe_deletion	MODERATE	N	GU280_gp10	transcript	GU280_gp10	protein_coding	c.627_635delAATGGCTGG	p.Arg209_Gly212delinsSer	627/1260	627/1260	209/419
ICL84	NC_045512.2	28916	G	T	17664	442	0.99	Homozygous	T	missense_variant	MODERATE	N	GU280_gp10	transcript	GU280_gp10	protein_coding	c.643G>T	p.Gly215Cys	643/1260	643/1260	215/419
ICL84	NC_045512.2	29402	G	T	6876.03	172	1	Homozygous	T	missense_variant	MODERATE	N	GU280_gp10	transcript	GU280_gp10	protein_coding	c.1129G>T	p.Asp377Tyr	1129/1260	1129/1260	377/419
ICL84	NC_045512.2	29742	G	T	184	Insufficient_Read_Depth	1	Homozygous	T	downstream_gene_variant	MODIFIER	S	GU280_gp02	transcript	GU280_gp02	protein_coding	c.*4358G>T
ICL85	NC_045512.2	210	G	T	10109	225	1	Homozygous	T	upstream_gene_variant	MODIFIER	ORF1ab	GU280_gp01	transcript	GU280_gp01	protein_coding	c.-56G>T
ICL85	NC_045512.2	219	G	T	9799.05	221	0.99	Homozygous	T	upstream_gene_variant	MODIFIER	ORF1ab	GU280_gp01	transcript	GU280_gp01	protein_coding	c.-47G>T
ICL85	NC_045512.2	222	C	T	9841.03	221	0.99	Homozygous	T	upstream_gene_variant	MODIFIER	ORF1ab	GU280_gp01	transcript	GU280_gp01	protein_coding	c.-44C>T
ICL85	NC_045512.2	241	C	T	10107	225	1	Homozygous	T	upstream_gene_variant	MODIFIER	ORF1ab	GU280_gp01	transcript	GU280_gp01	protein_coding	c.-25C>T
ICL85	NC_045512.2	3037	C	T	5154.03	126	1	Homozygous	T	synonymous_variant	LOW	ORF1ab	GU280_gp01	transcript	GU280_gp01	protein_coding	c.2772C>T	p.Phe924Phe	2772/21291	2772/21291	924/7096
ICL85	NC_045512.2	4181	G	T	7171.03	170	1	Homozygous	T	missense_variant	MODERATE	ORF1ab	GU280_gp01	transcript	GU280_gp01	protein_coding	c.3916G>T	p.Ala1306Ser	3916/21291	3916/21291	1306/7096
ICL85	NC_045512.2	6040	C	T	382.03	Insufficient_Read_Depth	1	Homozygous	T	synonymous_variant	LOW	ORF1ab	GU280_gp01	transcript	GU280_gp01	protein_coding	c.5775C>T	p.Phe1925Phe	5775/21291	5775/21291	1925/7096
ICL85	NC_045512.2	6402	C	T	5516.03	135	1	Homozygous	T	missense_variant	MODERATE	ORF1ab	GU280_gp01	transcript	GU280_gp01	protein_coding	c.6137C>T	p.Pro2046Leu	6137/21291	6137/21291	2046/7096
ICL85	NC_045512.2	7124	C	T	739.03	31	1	Homozygous	T	missense_variant	MODERATE	ORF1ab	GU280_gp01	transcript	GU280_gp01	protein_coding	c.6859C>T	p.Pro2287Ser	6859/21291	6859/21291	2287/7096
ICL85	NC_045512.2	8986	C	T	7556.03	175	1	Homozygous	T	synonymous_variant	LOW	ORF1ab	GU280_gp01	transcript	GU280_gp01	protein_coding	c.8721C>T	p.Asp2907Asp	8721/21291	8721/21291	2907/7096
ICL85	NC_045512.2	9053	G	T	3990.6	111	0.9	Heterozygous	T	missense_variant	MODERATE	ORF1ab	GU280_gp01	transcript	GU280_gp01	protein_coding	c.8788G>T	p.Val2930Leu	8788/21291	8788/21291	2930/7096
ICL85	NC_045512.2	9811	C	T	530.03	Insufficient_Read_Depth	1	Homozygous	T	synonymous_variant	LOW	ORF1ab	GU280_gp01	transcript	GU280_gp01	protein_coding	c.9546C>T	p.Thr3182Thr	9546/21291	9546/21291	3182/7096
ICL85	NC_045512.2	10029	C	T	7143.03	183	1	Homozygous	T	missense_variant	MODERATE	ORF1ab	GU280_gp01	transcript	GU280_gp01	protein_coding	c.9764C>T	p.Thr3255Ile	9764/21291	9764/21291	3255/7096
ICL85	NC_045512.2	11201	A	G	9013.03	229	1	Homozygous	G	missense_variant	MODERATE	ORF1ab	GU280_gp01	transcript	GU280_gp01	protein_coding	c.10936A>G	p.Thr3646Ala	10936/21291	10936/21291	3646/7096
ICL85	NC_045512.2	11332	A	G	5681.03	135	1	Homozygous	G	synonymous_variant	LOW	ORF1ab	GU280_gp01	transcript	GU280_gp01	protein_coding	c.11067A>G	p.Val3689Val	11067/21291	11067/21291	3689/7096
ICL85	NC_045512.2	11389	G	A	3334.28	95	0.91	Homozygous	A	synonymous_variant	LOW	ORF1ab	GU280_gp01	transcript	GU280_gp01	protein_coding	c.11124G>A	p.Val3708Val	11124/21291	11124/21291	3708/7096
ICL85	NC_045512.2	14408	C	T	4125.03	140	1	Homozygous	T	missense_variant	MODERATE	ORF1ab	GU280_gp01	transcript	GU280_gp01	protein_coding	c.14144C>T	p.Pro4715Leu	14144/21291	14144/21291	4715/7096
ICL85	NC_045512.2	15451	G	A	3657.6	96	0.84	Heterozygous	A	missense_variant	MODERATE	ORF1ab	GU280_gp01	transcript	GU280_gp01	protein_coding	c.15187G>A	p.Gly5063Ser	15187/21291	15187/21291	5063/7096
ICL85	NC_045512.2	15965	GT	G	141.6	Insufficient_Read_Depth	0.11	Heterozygous	G	frameshift_variant	HIGH	ORF1ab	GU280_gp01	transcript	GU280_gp01	protein_coding	c.15705delT	p.Phe5235fs	15705/21291	15705/21291	5235/7096
ICL85	NC_045512.2	16466	C	T	4455.03	107	1	Homozygous	T	missense_variant	MODERATE	ORF1ab	GU280_gp01	transcript	GU280_gp01	protein_coding	c.16202C>T	p.Pro5401Leu	16202/21291	16202/21291	5401/7096
ICL85	NC_045512.2	18186	G	T	1927.03	47	0.98	Homozygous	T	missense_variant	MODERATE	ORF1ab	GU280_gp01	transcript	GU280_gp01	protein_coding	c.17922G>T	p.Met5974Ile	17922/21291	17922/21291	5974/7096
ICL85	NC_045512.2	19220	C	T	3815.03	92	1	Homozygous	T	missense_variant	MODERATE	ORF1ab	GU280_gp01	transcript	GU280_gp01	protein_coding	c.18956C>T	p.Ala6319Val	18956/21291	18956/21291	6319/7096
ICL85	NC_045512.2	21618	C	G	1460.03	61	0.97	Homozygous	G	missense_variant	MODERATE	S	GU280_gp02	transcript	GU280_gp02	protein_coding	c.56C>G	p.Thr19Arg	56/3822	56/3822	19/1273
ICL85	NC_045512.2	21987	G	A	1213.03	48	1	Homozygous	A	missense_variant	MODERATE	S	GU280_gp02	transcript	GU280_gp02	protein_coding	c.425G>A	p.Gly142Asp	425/3822	425/3822	142/1273
ICL85	NC_045512.2	22028	GAGTTCA	G	2101.03	47	1	Homozygous	G	disruptive_inframe_deletion	MODERATE	S	GU280_gp02	transcript	GU280_gp02	protein_coding	c.467_472delAGTTCA	p.Glu156_Arg158delinsGly	467/3822	467/3822	156/1273
ICL85	NC_045512.2	22326	C	T	851.03	32	1	Homozygous	T	missense_variant	MODERATE	S	GU280_gp02	transcript	GU280_gp02	protein_coding	c.764C>T	p.Ser255Phe	764/3822	764/3822	255/1273
ICL85	NC_045512.2	22917	T	G	2396.03	65	0.98	Homozygous	G	missense_variant	MODERATE	S	GU280_gp02	transcript	GU280_gp02	protein_coding	c.1355T>G	p.Leu452Arg	1355/3822	1355/3822	452/1273
ICL85	NC_045512.2	22995	C	A	1439.03	60	1	Homozygous	A	missense_variant	MODERATE	S	GU280_gp02	transcript	GU280_gp02	protein_coding	c.1433C>A	p.Thr478Lys	1433/3822	1433/3822	478/1273
ICL85	NC_045512.2	23403	A	G	9125.03	217	1	Homozygous	G	missense_variant	MODERATE	S	GU280_gp02	transcript	GU280_gp02	protein_coding	c.1841A>G	p.Asp614Gly	1841/3822	1841/3822	614/1273
ICL85	NC_045512.2	23580	GT	G	52.6	Insufficient_Read_Depth	0.09	Heterozygous	G	frameshift_variant	HIGH	S	GU280_gp02	transcript	GU280_gp02	protein_coding	c.2020delT	p.Tyr674fs	2020/3822	2020/3822	674/1273
ICL85	NC_045512.2	23604	C	G	2281.03	74	1	Homozygous	G	missense_variant	MODERATE	S	GU280_gp02	transcript	GU280_gp02	protein_coding	c.2042C>G	p.Pro681Arg	2042/3822	2042/3822	681/1273
ICL85	NC_045512.2	24410	G	A	2290.03	87	0.99	Homozygous	A	missense_variant	MODERATE	S	GU280_gp02	transcript	GU280_gp02	protein_coding	c.2848G>A	p.Asp950Asn	2848/3822	2848/3822	950/1273
ICL85	NC_045512.2	25469	C	T	3161.03	83	1	Homozygous	T	missense_variant	MODERATE	ORF3a	GU280_gp03	transcript	GU280_gp03	protein_coding	c.77C>T	p.Ser26Leu	77/828	77/828	26/275
ICL85	NC_045512.2	25857	C	T	4550.03	107	1	Homozygous	T	synonymous_variant	LOW	ORF3a	GU280_gp03	transcript	GU280_gp03	protein_coding	c.465C>T	p.Asp155Asp	465/828	465/828	155/275
ICL85	NC_045512.2	26767	T	C	638.6	Insufficient_Read_Depth	0.48	Heterozygous	C	missense_variant	MODERATE	M	GU280_gp05	transcript	GU280_gp05	protein_coding	c.245T>C	p.Ile82Thr	245/669	245/669	82/222
ICL85	NC_045512.2	27638	T	C	37.28	Insufficient_Read_Depth	1	Homozygous	C	missense_variant	MODERATE	ORF7a	GU280_gp07	transcript	GU280_gp07	protein_coding	c.245T>C	p.Val82Ala	245/366	245/366	82/121
ICL85	NC_045512.2	27752	C	T	85.1	Insufficient_Read_Depth	1	Homozygous	T	missense_variant	MODERATE	ORF7a	GU280_gp07	transcript	GU280_gp07	protein_coding	c.359C>T	p.Thr120Ile	359/366	359/366	120/121
ICL85	NC_045512.2	27874	C	T	3769.03	107	0.99	Homozygous	T	missense_variant	MODERATE	ORF7b	GU280_gp08	transcript	GU280_gp08	protein_coding	c.119C>T	p.Thr40Ile	119/132	119/132	40/43
ICL85	NC_045512.2	28247	AGATTTC	A	2257.03	52	0.96	Homozygous	A	conservative_inframe_deletion	MODERATE	ORF8	GU280_gp09	transcript	GU280_gp09	protein_coding	c.355_360delGATTTC	p.Asp119_Phe120del	355/366	355/366	119/121
ICL85	NC_045512.2	28270	TA	T	5025.03	130	1	Homozygous	T	upstream_gene_variant	MODIFIER	N	GU280_gp10	transcript	GU280_gp10	protein_coding	c.-3delA
ICL85	NC_045512.2	28461	A	G	4295.6	113	0.75	Heterozygous	G	missense_variant	MODERATE	N	GU280_gp10	transcript	GU280_gp10	protein_coding	c.188A>G	p.Asp63Gly	188/1260	188/1260	63/419
ICL85	NC_045512.2	28881	G	T	12333	285	1	Homozygous	T	missense_variant	MODERATE	N	GU280_gp10	transcript	GU280_gp10	protein_coding	c.608G>T	p.Arg203Met	608/1260	608/1260	203/419
ICL85	NC_045512.2	28916	G	T	18577	451	1	Homozygous	T	missense_variant	MODERATE	N	GU280_gp10	transcript	GU280_gp10	protein_coding	c.643G>T	p.Gly215Cys	643/1260	643/1260	215/419
ICL85	NC_045512.2	29402	G	T	7707.03	191	1	Homozygous	T	missense_variant	MODERATE	N	GU280_gp10	transcript	GU280_gp10	protein_coding	c.1129G>T	p.Asp377Tyr	1129/1260	1129/1260	377/419
ICL85	NC_045512.2	29742	G	T	203.02	Insufficient_Read_Depth	1	Homozygous	T	downstream_gene_variant	MODIFIER	S	GU280_gp02	transcript	GU280_gp02	protein_coding	c.*4358G>T
ICL86	NC_045512.2	210	G	T	10011	236	1	Homozygous	T	upstream_gene_variant	MODIFIER	ORF1ab	GU280_gp01	transcript	GU280_gp01	protein_coding	c.-56G>T
ICL86	NC_045512.2	241	C	T	9753.03	235	1	Homozygous	T	upstream_gene_variant	MODIFIER	ORF1ab	GU280_gp01	transcript	GU280_gp01	protein_coding	c.-25C>T
ICL86	NC_045512.2	1191	C	T	1730.6	85	0.57	Heterozygous	T	missense_variant	MODERATE	ORF1ab	GU280_gp01	transcript	GU280_gp01	protein_coding	c.926C>T	p.Pro309Leu	926/21291	926/21291	309/7096
ICL86	NC_045512.2	1267	C	T	3735.03	92	0.99	Homozygous	T	synonymous_variant	LOW	ORF1ab	GU280_gp01	transcript	GU280_gp01	protein_coding	c.1002C>T	p.Gly334Gly	1002/21291	1002/21291	334/7096
ICL86	NC_045512.2	3037	C	T	4209.03	109	1	Homozygous	T	synonymous_variant	LOW	ORF1ab	GU280_gp01	transcript	GU280_gp01	protein_coding	c.2772C>T	p.Phe924Phe	2772/21291	2772/21291	924/7096
ICL86	NC_045512.2	5184	C	T	3913.03	105	0.97	Homozygous	T	missense_variant	MODERATE	ORF1ab	GU280_gp01	transcript	GU280_gp01	protein_coding	c.4919C>T	p.Pro1640Leu	4919/21291	4919/21291	1640/7096
ICL86	NC_045512.2	6402	C	T	1284.6	41	0.25	Heterozygous	T	missense_variant	MODERATE	ORF1ab	GU280_gp01	transcript	GU280_gp01	protein_coding	c.6137C>T	p.Pro2046Leu	6137/21291	6137/21291	2046/7096
ICL86	NC_045512.2	6535	TG	T	212.6	Insufficient_Read_Depth	0.13	Heterozygous	T	frameshift_variant	HIGH	ORF1ab	GU280_gp01	transcript	GU280_gp01	protein_coding	c.6272delG	p.Gly2091fs	6272/21291	6272/21291	2091/7096
ICL86	NC_045512.2	8986	C	T	487.6	Insufficient_Read_Depth	0.13	Heterozygous	T	synonymous_variant	LOW	ORF1ab	GU280_gp01	transcript	GU280_gp01	protein_coding	c.8721C>T	p.Asp2907Asp	8721/21291	8721/21291	2907/7096
ICL86	NC_045512.2	9005	GT	G	416.64	37	0.15	Heterozygous	G	frameshift_variant	HIGH	ORF1ab	GU280_gp01	transcript	GU280_gp01	protein_coding	c.8744delT	p.Leu2915fs	8744/21291	8744/21291	2915/7096
ICL86	NC_045512.2	9382	T	C	137.6	Insufficient_Read_Depth	0.4	Heterozygous	C	synonymous_variant	LOW	ORF1ab	GU280_gp01	transcript	GU280_gp01	protein_coding	c.9117T>C	p.Gly3039Gly	9117/21291	9117/21291	3039/7096
ICL86	NC_045512.2	9598	C	T	3554.6	103	0.9	Heterozygous	T	synonymous_variant	LOW	ORF1ab	GU280_gp01	transcript	GU280_gp01	protein_coding	c.9333C>T	p.Tyr3111Tyr	9333/21291	9333/21291	3111/7096
ICL86	NC_045512.2	9891	C	T	2658.03	71	0.95	Homozygous	T	missense_variant	MODERATE	ORF1ab	GU280_gp01	transcript	GU280_gp01	protein_coding	c.9626C>T	p.Ala3209Val	9626/21291	9626/21291	3209/7096
ICL86	NC_045512.2	11418	T	C	3209.03	93	0.97	Homozygous	C	missense_variant	MODERATE	ORF1ab	GU280_gp01	transcript	GU280_gp01	protein_coding	c.11153T>C	p.Val3718Ala	11153/21291	11153/21291	3718/7096
ICL86	NC_045512.2	12865	TG	T	145.6	Insufficient_Read_Depth	0.12	Heterozygous	T	frameshift_variant	HIGH	ORF1ab	GU280_gp01	transcript	GU280_gp01	protein_coding	c.12602delG	p.Gly4201fs	12602/21291	12602/21291	4201/7096
ICL86	NC_045512.2	12946	T	C	2276.03	57	0.97	Homozygous	C	synonymous_variant	LOW	ORF1ab	GU280_gp01	transcript	GU280_gp01	protein_coding	c.12681T>C	p.Tyr4227Tyr	12681/21291	12681/21291	4227/7096
ICL86	NC_045512.2	14408	C	T	1844.03	72	1	Homozygous	T	missense_variant	MODERATE	ORF1ab	GU280_gp01	transcript	GU280_gp01	protein_coding	c.14144C>T	p.Pro4715Leu	14144/21291	14144/21291	4715/7096
ICL86	NC_045512.2	15451	G	A	4457.02	117	0.94	Homozygous	A	missense_variant	MODERATE	ORF1ab	GU280_gp01	transcript	GU280_gp01	protein_coding	c.15187G>A	p.Gly5063Ser	15187/21291	15187/21291	5063/7096
ICL86	NC_045512.2	16466	C	T	3623.03	87	1	Homozygous	T	missense_variant	MODERATE	ORF1ab	GU280_gp01	transcript	GU280_gp01	protein_coding	c.16202C>T	p.Pro5401Leu	16202/21291	16202/21291	5401/7096
ICL86	NC_045512.2	16880	CA	C	43.64	Insufficient_Read_Depth	0.1	Heterozygous	C	frameshift_variant	HIGH	ORF1ab	GU280_gp01	transcript	GU280_gp01	protein_coding	c.16618delA	p.Thr5540fs	16618/21291	16618/21291	5540/7096
ICL86	NC_045512.2	18176	C	T	4418.03	109	0.94	Homozygous	T	missense_variant	MODERATE	ORF1ab	GU280_gp01	transcript	GU280_gp01	protein_coding	c.17912C>T	p.Pro5971Leu	17912/21291	17912/21291	5971/7096
ICL86	NC_045512.2	18270	A	G	2973.6	95	0.7	Heterozygous	G	synonymous_variant	LOW	ORF1ab	GU280_gp01	transcript	GU280_gp01	protein_coding	c.18006A>G	p.Glu6002Glu	18006/21291	18006/21291	6002/7096
ICL86	NC_045512.2	20262	A	G	1025.03	Insufficient_Read_Depth	1	Homozygous	G	synonymous_variant	LOW	ORF1ab	GU280_gp01	transcript	GU280_gp01	protein_coding	c.19998A>G	p.Leu6666Leu	19998/21291	19998/21291	6666/7096
ICL86	NC_045512.2	21359	C	T	2583.04	70	0.66	Heterozygous	T	missense_variant	MODERATE	ORF1ab	GU280_gp01	transcript	GU280_gp01	protein_coding	c.21095C>T	p.Thr7032Ile	21095/21291	21095/21291	7032/7096
ICL86	NC_045512.2	21618	C	G	1028.6	55	0.52	Heterozygous	G	missense_variant	MODERATE	S	GU280_gp02	transcript	GU280_gp02	protein_coding	c.56C>G	p.Thr19Arg	56/3822	56/3822	19/1273
ICL86	NC_045512.2	21987	G	A	530.03	Insufficient_Read_Depth	1	Homozygous	A	missense_variant	MODERATE	S	GU280_gp02	transcript	GU280_gp02	protein_coding	c.425G>A	p.Gly142Asp	425/3822	425/3822	142/1273
ICL86	NC_045512.2	21998	C	T	530.03	Insufficient_Read_Depth	1	Homozygous	T	missense_variant	MODERATE	S	GU280_gp02	transcript	GU280_gp02	protein_coding	c.436C>T	p.His146Tyr	436/3822	436/3822	146/1273
ICL86	NC_045512.2	22028	GAGTTCA	G	976.03	Insufficient_Read_Depth	1	Homozygous	G	disruptive_inframe_deletion	MODERATE	S	GU280_gp02	transcript	GU280_gp02	protein_coding	c.467_472delAGTTCA	p.Glu156_Arg158delinsGly	467/3822	467/3822	156/1273
ICL86	NC_045512.2	22917	T	G	2242.03	54	1	Homozygous	G	missense_variant	MODERATE	S	GU280_gp02	transcript	GU280_gp02	protein_coding	c.1355T>G	p.Leu452Arg	1355/3822	1355/3822	452/1273
ICL86	NC_045512.2	22995	C	A	2531.03	98	1	Homozygous	A	missense_variant	MODERATE	S	GU280_gp02	transcript	GU280_gp02	protein_coding	c.1433C>A	p.Thr478Lys	1433/3822	1433/3822	478/1273
ICL86	NC_045512.2	23403	A	G	8043.03	201	1	Homozygous	G	missense_variant	MODERATE	S	GU280_gp02	transcript	GU280_gp02	protein_coding	c.1841A>G	p.Asp614Gly	1841/3822	1841/3822	614/1273
ICL86	NC_045512.2	23599	T	C	344	Insufficient_Read_Depth	1	Homozygous	C	synonymous_variant	LOW	S	GU280_gp02	transcript	GU280_gp02	protein_coding	c.2037T>C	p.Asn679Asn	2037/3822	2037/3822	679/1273
ICL86	NC_045512.2	23604	C	G	620.03	Insufficient_Read_Depth	1	Homozygous	G	missense_variant	MODERATE	S	GU280_gp02	transcript	GU280_gp02	protein_coding	c.2042C>G	p.Pro681Arg	2042/3822	2042/3822	681/1273
ICL86	NC_045512.2	24410	G	A	1606.03	64	1	Homozygous	A	missense_variant	MODERATE	S	GU280_gp02	transcript	GU280_gp02	protein_coding	c.2848G>A	p.Asp950Asn	2848/3822	2848/3822	950/1273
ICL86	NC_045512.2	24912	C	T	3189.03	81	0.99	Homozygous	T	missense_variant	MODERATE	S	GU280_gp02	transcript	GU280_gp02	protein_coding	c.3350C>T	p.Thr1117Ile	3350/3822	3350/3822	1117/1273
ICL86	NC_045512.2	25469	C	T	2618.03	69	1	Homozygous	T	missense_variant	MODERATE	ORF3a	GU280_gp03	transcript	GU280_gp03	protein_coding	c.77C>T	p.Ser26Leu	77/828	77/828	26/275
ICL86	NC_045512.2	25562	A	G	3989.03	99	0.99	Homozygous	G	missense_variant	MODERATE	ORF3a	GU280_gp03	transcript	GU280_gp03	protein_coding	c.170A>G	p.Gln57Arg	170/828	170/828	57/275
ICL86	NC_045512.2	26062	G	T	189.62	Insufficient_Read_Depth	0.83	Heterozygous	T	missense_variant	MODERATE	ORF3a	GU280_gp03	transcript	GU280_gp03	protein_coding	c.670G>T	p.Gly224Cys	670/828	670/828	224/275
ICL86	NC_045512.2	26767	T	C	691.6	Insufficient_Read_Depth	0.55	Heterozygous	C	missense_variant	MODERATE	M	GU280_gp05	transcript	GU280_gp05	protein_coding	c.245T>C	p.Ile82Thr	245/669	245/669	82/222
ICL86	NC_045512.2	27739	C	T	631.03	Insufficient_Read_Depth	1	Homozygous	T	missense_variant	MODERATE	ORF7a	GU280_gp07	transcript	GU280_gp07	protein_coding	c.346C>T	p.Leu116Phe	346/366	346/366	116/121
ICL86	NC_045512.2	27752	C	T	766.03	31	1	Homozygous	T	missense_variant	MODERATE	ORF7a	GU280_gp07	transcript	GU280_gp07	protein_coding	c.359C>T	p.Thr120Ile	359/366	359/366	120/121
ICL86	NC_045512.2	28247	AGATTTC	A	2334.03	54	0.96	Homozygous	A	conservative_inframe_deletion	MODERATE	ORF8	GU280_gp09	transcript	GU280_gp09	protein_coding	c.355_360delGATTTC	p.Asp119_Phe120del	355/366	355/366	119/121
ICL86	NC_045512.2	28270	TA	T	5371.03	156	1	Homozygous	T	upstream_gene_variant	MODIFIER	N	GU280_gp10	transcript	GU280_gp10	protein_coding	c.-3delA
ICL86	NC_045512.2	28461	A	G	4882.6	127	0.73	Heterozygous	G	missense_variant	MODERATE	N	GU280_gp10	transcript	GU280_gp10	protein_coding	c.188A>G	p.Asp63Gly	188/1260	188/1260	63/419
ICL86	NC_045512.2	28881	G	T	12587	294	1	Homozygous	T	missense_variant	MODERATE	N	GU280_gp10	transcript	GU280_gp10	protein_coding	c.608G>T	p.Arg203Met	608/1260	608/1260	203/419
ICL86	NC_045512.2	28916	G	T	920.6	55	0.12	Heterozygous	T	missense_variant	MODERATE	N	GU280_gp10	transcript	GU280_gp10	protein_coding	c.643G>T	p.Gly215Cys	643/1260	643/1260	215/419
ICL86	NC_045512.2	29402	G	T	6898.03	171	1	Homozygous	T	missense_variant	MODERATE	N	GU280_gp10	transcript	GU280_gp10	protein_coding	c.1129G>T	p.Asp377Tyr	1129/1260	1129/1260	377/419
ICL86	NC_045512.2	29614	C	T	2440.03	93	0.98	Homozygous	T	synonymous_variant	LOW	ORF10	GU280_gp11	transcript	GU280_gp11	protein_coding	c.57C>T	p.Cys19Cys	57/117	57/117	19/38
ICL86	NC_045512.2	29742	G	T	37.28	Insufficient_Read_Depth	1	Homozygous	T	downstream_gene_variant	MODIFIER	S	GU280_gp02	transcript	GU280_gp02	protein_coding	c.*4358G>T
ICL87	NC_045512.2	210	G	T	9606.03	228	1	Homozygous	T	upstream_gene_variant	MODIFIER	ORF1ab	GU280_gp01	transcript	GU280_gp01	protein_coding	c.-56G>T
ICL87	NC_045512.2	241	C	T	9667.03	229	1	Homozygous	T	upstream_gene_variant	MODIFIER	ORF1ab	GU280_gp01	transcript	GU280_gp01	protein_coding	c.-25C>T
ICL87	NC_045512.2	423	TAGTAGAAGTTGA	T	1516.6	54	0.18	Heterozygous	T	conservative_inframe_deletion	MODERATE	ORF1ab	GU280_gp01	transcript	GU280_gp01	protein_coding	c.160_171delGTAGAAGTTGAA	p.Val54_Glu57del	160/21291	160/21291	54/7096
ICL87	NC_045512.2	507	ATGGTCATGTTATGGT	A	1067.6	54	0.12	Heterozygous	A	disruptive_inframe_deletion	MODERATE	ORF1ab	GU280_gp01	transcript	GU280_gp01	protein_coding	c.245_259delGTCATGTTATGGTTG	p.Gly82_Val86del	245/21291	245/21291	82/7096
ICL87	NC_045512.2	2318	T	C	2110.6	57	0.59	Heterozygous	C	missense_variant	MODERATE	ORF1ab	GU280_gp01	transcript	GU280_gp01	protein_coding	c.2053T>C	p.Phe685Leu	2053/21291	2053/21291	685/7096
ICL87	NC_045512.2	3008	A	T	92.6	Insufficient_Read_Depth	0.11	Heterozygous	T	stop_gained	HIGH	ORF1ab	GU280_gp01	transcript	GU280_gp01	protein_coding	c.2743A>T	p.Lys915*	2743/21291	2743/21291	915/7096
ICL87	NC_045512.2	3037	C	T	4368.03	118	1	Homozygous	T	synonymous_variant	LOW	ORF1ab	GU280_gp01	transcript	GU280_gp01	protein_coding	c.2772C>T	p.Phe924Phe	2772/21291	2772/21291	924/7096
ICL87	NC_045512.2	4181	G	T	3036.03	72	1	Homozygous	T	missense_variant	MODERATE	ORF1ab	GU280_gp01	transcript	GU280_gp01	protein_coding	c.3916G>T	p.Ala1306Ser	3916/21291	3916/21291	1306/7096
ICL87	NC_045512.2	6402	C	T	12709	307	1	Homozygous	T	missense_variant	MODERATE	ORF1ab	GU280_gp01	transcript	GU280_gp01	protein_coding	c.6137C>T	p.Pro2046Leu	6137/21291	6137/21291	2046/7096
ICL87	NC_045512.2	6509	AATAGTTT	A	734.6	31	0.14	Heterozygous	A	frameshift_variant	HIGH	ORF1ab	GU280_gp01	transcript	GU280_gp01	protein_coding	c.6246_6252delTAGTTTA	p.Asn2082fs	6246/21291	6246/21291	2082/7096
ICL87	NC_045512.2	6535	TG	T	218.6	Insufficient_Read_Depth	0.11	Heterozygous	T	frameshift_variant	HIGH	ORF1ab	GU280_gp01	transcript	GU280_gp01	protein_coding	c.6272delG	p.Gly2091fs	6272/21291	6272/21291	2091/7096
ICL87	NC_045512.2	8986	C	T	6248.03	156	0.93	Homozygous	T	synonymous_variant	LOW	ORF1ab	GU280_gp01	transcript	GU280_gp01	protein_coding	c.8721C>T	p.Asp2907Asp	8721/21291	8721/21291	2907/7096
ICL87	NC_045512.2	9053	G	T	4071.6	108	0.9	Heterozygous	T	missense_variant	MODERATE	ORF1ab	GU280_gp01	transcript	GU280_gp01	protein_coding	c.8788G>T	p.Val2930Leu	8788/21291	8788/21291	2930/7096
ICL87	NC_045512.2	9891	C	T	68.6	Insufficient_Read_Depth	0.11	Heterozygous	T	missense_variant	MODERATE	ORF1ab	GU280_gp01	transcript	GU280_gp01	protein_coding	c.9626C>T	p.Ala3209Val	9626/21291	9626/21291	3209/7096
ICL87	NC_045512.2	10029	C	T	4339.6	117	0.91	Heterozygous	T	missense_variant	MODERATE	ORF1ab	GU280_gp01	transcript	GU280_gp01	protein_coding	c.9764C>T	p.Thr3255Ile	9764/21291	9764/21291	3255/7096
ICL87	NC_045512.2	10386	C	CT	679.64	42	0.2	Heterozygous	CT	frameshift_variant	HIGH	ORF1ab	GU280_gp01	transcript	GU280_gp01	protein_coding	c.10126dupT	p.Ser3376fs	10127/21291	10127/21291	3376/7096
ICL87	NC_045512.2	10872	A	G	2459.6	84	0.78	Heterozygous	G	missense_variant	MODERATE	ORF1ab	GU280_gp01	transcript	GU280_gp01	protein_coding	c.10607A>G	p.Gln3536Arg	10607/21291	10607/21291	3536/7096
ICL87	NC_045512.2	11201	A	G	6576.03	164	0.98	Homozygous	G	missense_variant	MODERATE	ORF1ab	GU280_gp01	transcript	GU280_gp01	protein_coding	c.10936A>G	p.Thr3646Ala	10936/21291	10936/21291	3646/7096
ICL87	NC_045512.2	11332	A	G	2541.03	63	0.98	Homozygous	G	synonymous_variant	LOW	ORF1ab	GU280_gp01	transcript	GU280_gp01	protein_coding	c.11067A>G	p.Val3689Val	11067/21291	11067/21291	3689/7096
ICL87	NC_045512.2	12789	C	T	5095.6	136	0.76	Heterozygous	T	missense_variant	MODERATE	ORF1ab	GU280_gp01	transcript	GU280_gp01	protein_coding	c.12524C>T	p.Thr4175Ile	12524/21291	12524/21291	4175/7096
ICL87	NC_045512.2	12865	TG	T	187.6	Insufficient_Read_Depth	0.13	Heterozygous	T	frameshift_variant	HIGH	ORF1ab	GU280_gp01	transcript	GU280_gp01	protein_coding	c.12602delG	p.Gly4201fs	12602/21291	12602/21291	4201/7096
ICL87	NC_045512.2	13376	AC	A	83.6	Insufficient_Read_Depth	0.13	Heterozygous	A	frameshift_variant	HIGH	ORF1ab	GU280_gp01	transcript	GU280_gp01	protein_coding	c.13113delC	p.Val4372fs	13113/21291	13113/21291	4371/7096
ICL87	NC_045512.2	14262	C	T	84.6	Insufficient_Read_Depth	0.25	Heterozygous	T	synonymous_variant	LOW	ORF1ab	GU280_gp01	transcript	GU280_gp01	protein_coding	c.13998C>T	p.Asp4666Asp	13998/21291	13998/21291	4666/7096
ICL87	NC_045512.2	14408	C	T	772.03	Insufficient_Read_Depth	1	Homozygous	T	missense_variant	MODERATE	ORF1ab	GU280_gp01	transcript	GU280_gp01	protein_coding	c.14144C>T	p.Pro4715Leu	14144/21291	14144/21291	4715/7096
ICL87	NC_045512.2	15451	G	A	5479.03	132	0.98	Homozygous	A	missense_variant	MODERATE	ORF1ab	GU280_gp01	transcript	GU280_gp01	protein_coding	c.15187G>A	p.Gly5063Ser	15187/21291	15187/21291	5063/7096
ICL87	NC_045512.2	15517	G	GT	78.64	Insufficient_Read_Depth	0.11	Heterozygous	GT	frameshift_variant&stop_gained	HIGH	ORF1ab	GU280_gp01	transcript	GU280_gp01	protein_coding	c.15258dupT	p.Asn5087fs	15259/21291	15259/21291	5087/7096
ICL87	NC_045512.2	16466	C	T	1399.03	33	1	Homozygous	T	missense_variant	MODERATE	ORF1ab	GU280_gp01	transcript	GU280_gp01	protein_coding	c.16202C>T	p.Pro5401Leu	16202/21291	16202/21291	5401/7096
ICL87	NC_045512.2	16877	CA	C	97.6	Insufficient_Read_Depth	0.11	Heterozygous	C	frameshift_variant	HIGH	ORF1ab	GU280_gp01	transcript	GU280_gp01	protein_coding	c.16615delA	p.Thr5539fs	16615/21291	16615/21291	5539/7096
ICL87	NC_045512.2	18422	C	CTAA	237.64	Insufficient_Read_Depth	0.11	Heterozygous	CTAA	disruptive_inframe_insertion	MODERATE	ORF1ab	GU280_gp01	transcript	GU280_gp01	protein_coding	c.18164_18166dupATA	p.Asn6055dup	18167/21291	18167/21291	6056/7096
ICL87	NC_045512.2	19220	C	T	1361.03	33	0.97	Homozygous	T	missense_variant	MODERATE	ORF1ab	GU280_gp01	transcript	GU280_gp01	protein_coding	c.18956C>T	p.Ala6319Val	18956/21291	18956/21291	6319/7096
ICL87	NC_045512.2	20648	C	CA	35.64	Insufficient_Read_Depth	0.17	Heterozygous	CA	frameshift_variant	HIGH	ORF1ab	GU280_gp01	transcript	GU280_gp01	protein_coding	c.20388dupA	p.Leu6797fs	20389/21291	20389/21291	6797/7096
ICL87	NC_045512.2	21101	G	GT	99.64	Insufficient_Read_Depth	0.13	Heterozygous	GT	frameshift_variant	HIGH	ORF1ab	GU280_gp01	transcript	GU280_gp01	protein_coding	c.20843dupT	p.Thr6949fs	20844/21291	20844/21291	6948/7096
ICL87	NC_045512.2	21119	G	T	529.6	Insufficient_Read_Depth	0.2	Heterozygous	T	missense_variant	MODERATE	ORF1ab	GU280_gp01	transcript	GU280_gp01	protein_coding	c.20855G>T	p.Cys6952Phe	20855/21291	20855/21291	6952/7096
ICL87	NC_045512.2	21438	GT	G	42.6	Insufficient_Read_Depth	0.09	Heterozygous	G	frameshift_variant	HIGH	ORF1ab	GU280_gp01	transcript	GU280_gp01	protein_coding	c.21175delT	p.Ser7059fs	21175/21291	21175/21291	7059/7096
ICL87	NC_045512.2	21618	C	G	176.6	Insufficient_Read_Depth	0.62	Heterozygous	G	missense_variant	MODERATE	S	GU280_gp02	transcript	GU280_gp02	protein_coding	c.56C>G	p.Thr19Arg	56/3822	56/3822	19/1273
ICL87	NC_045512.2	21987	G	A	182	Insufficient_Read_Depth	1	Homozygous	A	missense_variant	MODERATE	S	GU280_gp02	transcript	GU280_gp02	protein_coding	c.425G>A	p.Gly142Asp	425/3822	425/3822	142/1273
ICL87	NC_045512.2	22028	GAGTTCA	G	346	Insufficient_Read_Depth	1	Homozygous	G	disruptive_inframe_deletion	MODERATE	S	GU280_gp02	transcript	GU280_gp02	protein_coding	c.467_472delAGTTCA	p.Glu156_Arg158delinsGly	467/3822	467/3822	156/1273
ICL87	NC_045512.2	22062	C	CT	42.64	Insufficient_Read_Depth	0.4	Heterozygous	CT	frameshift_variant&stop_gained	HIGH	S	GU280_gp02	transcript	GU280_gp02	protein_coding	c.504dupT	p.Glu169fs	505/3822	505/3822	169/1273
ICL87	NC_045512.2	22450	C	T	67.6	Insufficient_Read_Depth	0.5	Heterozygous	T	synonymous_variant	LOW	S	GU280_gp02	transcript	GU280_gp02	protein_coding	c.888C>T	p.Leu296Leu	888/3822	888/3822	296/1273
ICL87	NC_045512.2	22917	T	G	366.01	Insufficient_Read_Depth	1	Homozygous	G	missense_variant	MODERATE	S	GU280_gp02	transcript	GU280_gp02	protein_coding	c.1355T>G	p.Leu452Arg	1355/3822	1355/3822	452/1273
ICL87	NC_045512.2	22995	C	A	382.03	Insufficient_Read_Depth	1	Homozygous	A	missense_variant	MODERATE	S	GU280_gp02	transcript	GU280_gp02	protein_coding	c.1433C>A	p.Thr478Lys	1433/3822	1433/3822	478/1273
ICL87	NC_045512.2	23311	G	T	2151.6	58	0.57	Heterozygous	T	missense_variant	MODERATE	S	GU280_gp02	transcript	GU280_gp02	protein_coding	c.1749G>T	p.Glu583Asp	1749/3822	1749/3822	583/1273
ICL87	NC_045512.2	23403	A	G	8172.03	203	1	Homozygous	G	missense_variant	MODERATE	S	GU280_gp02	transcript	GU280_gp02	protein_coding	c.1841A>G	p.Asp614Gly	1841/3822	1841/3822	614/1273
ICL87	NC_045512.2	23427	T	C	3374.6	90	0.59	Heterozygous	C	missense_variant	MODERATE	S	GU280_gp02	transcript	GU280_gp02	protein_coding	c.1865T>C	p.Val622Ala	1865/3822	1865/3822	622/1273
ICL87	NC_045512.2	23580	GT	G	89.6	Insufficient_Read_Depth	0.1	Heterozygous	G	frameshift_variant	HIGH	S	GU280_gp02	transcript	GU280_gp02	protein_coding	c.2020delT	p.Tyr674fs	2020/3822	2020/3822	674/1273
ICL87	NC_045512.2	23604	C	G	274.02	Insufficient_Read_Depth	1	Homozygous	G	missense_variant	MODERATE	S	GU280_gp02	transcript	GU280_gp02	protein_coding	c.2042C>G	p.Pro681Arg	2042/3822	2042/3822	681/1273
ICL87	NC_045512.2	24332	G	T	1749.6	62	0.53	Heterozygous	T	missense_variant	MODERATE	S	GU280_gp02	transcript	GU280_gp02	protein_coding	c.2770G>T	p.Ala924Ser	2770/3822	2770/3822	924/1273
ICL87	NC_045512.2	24410	G	A	1124.03	46	1	Homozygous	A	missense_variant	MODERATE	S	GU280_gp02	transcript	GU280_gp02	protein_coding	c.2848G>A	p.Asp950Asn	2848/3822	2848/3822	950/1273
ICL87	NC_045512.2	25287	G	T	3413.6	90	0.57	Heterozygous	T	missense_variant	MODERATE	S	GU280_gp02	transcript	GU280_gp02	protein_coding	c.3725G>T	p.Ser1242Ile	3725/3822	3725/3822	1242/1273
ICL87	NC_045512.2	25413	C	T	956.6	Insufficient_Read_Depth	0.47	Heterozygous	T	synonymous_variant	LOW	ORF3a	GU280_gp03	transcript	GU280_gp03	protein_coding	c.21C>T	p.Ile7Ile	21/828	21/828	7/275
ICL87	NC_045512.2	25469	C	T	2304.03	55	1	Homozygous	T	missense_variant	MODERATE	ORF3a	GU280_gp03	transcript	GU280_gp03	protein_coding	c.77C>T	p.Ser26Leu	77/828	77/828	26/275
ICL87	NC_045512.2	26706	T	C	40.6	Insufficient_Read_Depth	0.24	Heterozygous	C	synonymous_variant	LOW	M	GU280_gp05	transcript	GU280_gp05	protein_coding	c.184T>C	p.Leu62Leu	184/669	184/669	62/222
ICL87	NC_045512.2	26767	T	C	230.6	Insufficient_Read_Depth	0.36	Heterozygous	C	missense_variant	MODERATE	M	GU280_gp05	transcript	GU280_gp05	protein_coding	c.245T>C	p.Ile82Thr	245/669	245/669	82/222
ICL87	NC_045512.2	27638	T	C	37.28	Insufficient_Read_Depth	1	Homozygous	C	missense_variant	MODERATE	ORF7a	GU280_gp07	transcript	GU280_gp07	protein_coding	c.245T>C	p.Val82Ala	245/366	245/366	82/121
ICL87	NC_045512.2	27874	C	T	2630.03	101	0.95	Homozygous	T	missense_variant	MODERATE	ORF7b	GU280_gp08	transcript	GU280_gp08	protein_coding	c.119C>T	p.Thr40Ile	119/132	119/132	40/43
ICL87	NC_045512.2	28247	AGATTTC	A	3352.03	75	1	Homozygous	A	conservative_inframe_deletion	MODERATE	ORF8	GU280_gp09	transcript	GU280_gp09	protein_coding	c.355_360delGATTTC	p.Asp119_Phe120del	355/366	355/366	119/121
ICL87	NC_045512.2	28270	TA	T	6526.03	189	1	Homozygous	T	upstream_gene_variant	MODIFIER	N	GU280_gp10	transcript	GU280_gp10	protein_coding	c.-3delA
ICL87	NC_045512.2	28461	A	G	4650.6	121	0.71	Heterozygous	G	missense_variant	MODERATE	N	GU280_gp10	transcript	GU280_gp10	protein_coding	c.188A>G	p.Asp63Gly	188/1260	188/1260	63/419
ICL87	NC_045512.2	28881	G	T	12712	316	1	Homozygous	T	missense_variant	MODERATE	N	GU280_gp10	transcript	GU280_gp10	protein_coding	c.608G>T	p.Arg203Met	608/1260	608/1260	203/419
ICL87	NC_045512.2	28916	G	T	15150	402	0.98	Homozygous	T	missense_variant	MODERATE	N	GU280_gp10	transcript	GU280_gp10	protein_coding	c.643G>T	p.Gly215Cys	643/1260	643/1260	215/419
ICL87	NC_045512.2	29402	G	T	6743.03	167	1	Homozygous	T	missense_variant	MODERATE	N	GU280_gp10	transcript	GU280_gp10	protein_coding	c.1129G>T	p.Asp377Tyr	1129/1260	1129/1260	377/419
ICL87	NC_045512.2	29688	G	T	132.6	Insufficient_Read_Depth	0.36	Heterozygous	T	downstream_gene_variant	MODIFIER	S	GU280_gp02	transcript	GU280_gp02	protein_coding	c.*4304G>T
ICL87	NC_045512.2	29742	G	T	37.28	Insufficient_Read_Depth	1	Homozygous	T	downstream_gene_variant	MODIFIER	S	GU280_gp02	transcript	GU280_gp02	protein_coding	c.*4358G>T
ICL88	NC_045512.2	210	G	T	8610.03	208	1	Homozygous	T	upstream_gene_variant	MODIFIER	ORF1ab	GU280_gp01	transcript	GU280_gp01	protein_coding	c.-56G>T
ICL88	NC_045512.2	241	C	T	7354.05	210	1	Homozygous	T	upstream_gene_variant	MODIFIER	ORF1ab	GU280_gp01	transcript	GU280_gp01	protein_coding	c.-25C>T
ICL88	NC_045512.2	509	GGTCATGTTATGGTT	G	164.6	Insufficient_Read_Depth	0.08	Heterozygous	G	frameshift_variant	HIGH	ORF1ab	GU280_gp01	transcript	GU280_gp01	protein_coding	c.246_259delTCATGTTATGGTTG	p.His83fs	246/21291	246/21291	82/7096
ICL88	NC_045512.2	1191	C	T	414.6	Insufficient_Read_Depth	0.33	Heterozygous	T	missense_variant	MODERATE	ORF1ab	GU280_gp01	transcript	GU280_gp01	protein_coding	c.926C>T	p.Pro309Leu	926/21291	926/21291	309/7096
ICL88	NC_045512.2	1267	C	T	1163.6	35	0.69	Heterozygous	T	synonymous_variant	LOW	ORF1ab	GU280_gp01	transcript	GU280_gp01	protein_coding	c.1002C>T	p.Gly334Gly	1002/21291	1002/21291	334/7096
ICL88	NC_045512.2	2889	TG	T	77.6	Insufficient_Read_Depth	0.11	Heterozygous	T	frameshift_variant	HIGH	ORF1ab	GU280_gp01	transcript	GU280_gp01	protein_coding	c.2626delG	p.Ala876fs	2626/21291	2626/21291	876/7096
ICL88	NC_045512.2	3037	C	T	3990.03	110	1	Homozygous	T	synonymous_variant	LOW	ORF1ab	GU280_gp01	transcript	GU280_gp01	protein_coding	c.2772C>T	p.Phe924Phe	2772/21291	2772/21291	924/7096
ICL88	NC_045512.2	4181	G	T	1080.6	30	0.44	Heterozygous	T	missense_variant	MODERATE	ORF1ab	GU280_gp01	transcript	GU280_gp01	protein_coding	c.3916G>T	p.Ala1306Ser	3916/21291	3916/21291	1306/7096
ICL88	NC_045512.2	5184	C	T	1010.6	Insufficient_Read_Depth	0.46	Heterozygous	T	missense_variant	MODERATE	ORF1ab	GU280_gp01	transcript	GU280_gp01	protein_coding	c.4919C>T	p.Pro1640Leu	4919/21291	4919/21291	1640/7096
ICL88	NC_045512.2	6402	C	T	8638.03	213	0.98	Homozygous	T	missense_variant	MODERATE	ORF1ab	GU280_gp01	transcript	GU280_gp01	protein_coding	c.6137C>T	p.Pro2046Leu	6137/21291	6137/21291	2046/7096
ICL88	NC_045512.2	6510	ATAGTT	A	146.6	Insufficient_Read_Depth	0.09	Heterozygous	A	frameshift_variant	HIGH	ORF1ab	GU280_gp01	transcript	GU280_gp01	protein_coding	c.6248_6252delGTTTA	p.Ser2083fs	6248/21291	6248/21291	2083/7096
ICL88	NC_045512.2	6535	TG	T	185.6	Insufficient_Read_Depth	0.11	Heterozygous	T	frameshift_variant	HIGH	ORF1ab	GU280_gp01	transcript	GU280_gp01	protein_coding	c.6272delG	p.Gly2091fs	6272/21291	6272/21291	2091/7096
ICL88	NC_045512.2	8084	GAA	G	444.6	Insufficient_Read_Depth	0.15	Heterozygous	G	frameshift_variant	HIGH	ORF1ab	GU280_gp01	transcript	GU280_gp01	protein_coding	c.7823_7824delAA	p.Lys2608fs	7823/21291	7823/21291	2608/7096
ICL88	NC_045512.2	8986	C	T	5240.6	133	0.84	Heterozygous	T	synonymous_variant	LOW	ORF1ab	GU280_gp01	transcript	GU280_gp01	protein_coding	c.8721C>T	p.Asp2907Asp	8721/21291	8721/21291	2907/7096
ICL88	NC_045512.2	9053	G	T	2717.6	80	0.73	Heterozygous	T	missense_variant	MODERATE	ORF1ab	GU280_gp01	transcript	GU280_gp01	protein_coding	c.8788G>T	p.Val2930Leu	8788/21291	8788/21291	2930/7096
ICL88	NC_045512.2	9891	C	T	621.6	Insufficient_Read_Depth	0.3	Heterozygous	T	missense_variant	MODERATE	ORF1ab	GU280_gp01	transcript	GU280_gp01	protein_coding	c.9626C>T	p.Ala3209Val	9626/21291	9626/21291	3209/7096
ICL88	NC_045512.2	10029	C	T	2207.6	61	0.56	Heterozygous	T	missense_variant	MODERATE	ORF1ab	GU280_gp01	transcript	GU280_gp01	protein_coding	c.9764C>T	p.Thr3255Ile	9764/21291	9764/21291	3255/7096
ICL88	NC_045512.2	10332	C	T	1323.6	47	0.2	Heterozygous	T	missense_variant	MODERATE	ORF1ab	GU280_gp01	transcript	GU280_gp01	protein_coding	c.10067C>T	p.Thr3356Ile	10067/21291	10067/21291	3356/7096
ICL88	NC_045512.2	10690	T	C	1878.6	64	0.32	Heterozygous	C	synonymous_variant	LOW	ORF1ab	GU280_gp01	transcript	GU280_gp01	protein_coding	c.10425T>C	p.Val3475Val	10425/21291	10425/21291	3475/7096
ICL88	NC_045512.2	10872	A	G	1800.6	66	0.66	Heterozygous	G	missense_variant	MODERATE	ORF1ab	GU280_gp01	transcript	GU280_gp01	protein_coding	c.10607A>G	p.Gln3536Arg	10607/21291	10607/21291	3536/7096
ICL88	NC_045512.2	11201	A	G	3736.6	104	0.69	Heterozygous	G	missense_variant	MODERATE	ORF1ab	GU280_gp01	transcript	GU280_gp01	protein_coding	c.10936A>G	p.Thr3646Ala	10936/21291	10936/21291	3646/7096
ICL88	NC_045512.2	11332	A	G	630.6	Insufficient_Read_Depth	0.4	Heterozygous	G	synonymous_variant	LOW	ORF1ab	GU280_gp01	transcript	GU280_gp01	protein_coding	c.11067A>G	p.Val3689Val	11067/21291	11067/21291	3689/7096
ICL88	NC_045512.2	11418	T	C	686.6	36	0.5	Heterozygous	C	missense_variant	MODERATE	ORF1ab	GU280_gp01	transcript	GU280_gp01	protein_coding	c.11153T>C	p.Val3718Ala	11153/21291	11153/21291	3718/7096
ICL88	NC_045512.2	12789	C	T	4363.6	118	0.72	Heterozygous	T	missense_variant	MODERATE	ORF1ab	GU280_gp01	transcript	GU280_gp01	protein_coding	c.12524C>T	p.Thr4175Ile	12524/21291	12524/21291	4175/7096
ICL88	NC_045512.2	12865	TG	T	178.6	Insufficient_Read_Depth	0.13	Heterozygous	T	frameshift_variant	HIGH	ORF1ab	GU280_gp01	transcript	GU280_gp01	protein_coding	c.12602delG	p.Gly4201fs	12602/21291	12602/21291	4201/7096
ICL88	NC_045512.2	12946	T	C	909.6	Insufficient_Read_Depth	0.5	Heterozygous	C	synonymous_variant	LOW	ORF1ab	GU280_gp01	transcript	GU280_gp01	protein_coding	c.12681T>C	p.Tyr4227Tyr	12681/21291	12681/21291	4227/7096
ICL88	NC_045512.2	14408	C	T	475.03	Insufficient_Read_Depth	1	Homozygous	T	missense_variant	MODERATE	ORF1ab	GU280_gp01	transcript	GU280_gp01	protein_coding	c.14144C>T	p.Pro4715Leu	14144/21291	14144/21291	4715/7096
ICL88	NC_045512.2	15451	G	A	4621.03	114	0.97	Homozygous	A	missense_variant	MODERATE	ORF1ab	GU280_gp01	transcript	GU280_gp01	protein_coding	c.15187G>A	p.Gly5063Ser	15187/21291	15187/21291	5063/7096
ICL88	NC_045512.2	15550	GT	G	35.6	Insufficient_Read_Depth	0.1	Heterozygous	G	frameshift_variant	HIGH	ORF1ab	GU280_gp01	transcript	GU280_gp01	protein_coding	c.15288delT	p.Asn5097fs	15288/21291	15288/21291	5096/7096
ICL88	NC_045512.2	16466	C	T	960.03	Insufficient_Read_Depth	1	Homozygous	T	missense_variant	MODERATE	ORF1ab	GU280_gp01	transcript	GU280_gp01	protein_coding	c.16202C>T	p.Pro5401Leu	16202/21291	16202/21291	5401/7096
ICL88	NC_045512.2	19220	C	T	95.6	Insufficient_Read_Depth	0.33	Heterozygous	T	missense_variant	MODERATE	ORF1ab	GU280_gp01	transcript	GU280_gp01	protein_coding	c.18956C>T	p.Ala6319Val	18956/21291	18956/21291	6319/7096
ICL88	NC_045512.2	20262	A	G	184.92	Insufficient_Read_Depth	1	Homozygous	G	synonymous_variant	LOW	ORF1ab	GU280_gp01	transcript	GU280_gp01	protein_coding	c.19998A>G	p.Leu6666Leu	19998/21291	19998/21291	6666/7096
ICL88	NC_045512.2	20320	C	T	344.6	Insufficient_Read_Depth	0.71	Heterozygous	T	missense_variant	MODERATE	ORF1ab	GU280_gp01	transcript	GU280_gp01	protein_coding	c.20056C>T	p.His6686Tyr	20056/21291	20056/21291	6686/7096
ICL88	NC_045512.2	21618	C	G	57.6	Insufficient_Read_Depth	0.21	Heterozygous	G	missense_variant	MODERATE	S	GU280_gp02	transcript	GU280_gp02	protein_coding	c.56C>G	p.Thr19Arg	56/3822	56/3822	19/1273
ICL88	NC_045512.2	21658	C	T	80.6	Insufficient_Read_Depth	0.12	Heterozygous	T	synonymous_variant	LOW	S	GU280_gp02	transcript	GU280_gp02	protein_coding	c.96C>T	p.Phe32Phe	96/3822	96/3822	32/1273
ICL88	NC_045512.2	22917	T	G	276.98	Insufficient_Read_Depth	1	Homozygous	G	missense_variant	MODERATE	S	GU280_gp02	transcript	GU280_gp02	protein_coding	c.1355T>G	p.Leu452Arg	1355/3822	1355/3822	452/1273
ICL88	NC_045512.2	22995	C	A	332.03	Insufficient_Read_Depth	1	Homozygous	A	missense_variant	MODERATE	S	GU280_gp02	transcript	GU280_gp02	protein_coding	c.1433C>A	p.Thr478Lys	1433/3822	1433/3822	478/1273
ICL88	NC_045512.2	23403	A	G	7377.03	194	1	Homozygous	G	missense_variant	MODERATE	S	GU280_gp02	transcript	GU280_gp02	protein_coding	c.1841A>G	p.Asp614Gly	1841/3822	1841/3822	614/1273
ICL88	NC_045512.2	23427	T	C	3042.6	83	0.58	Heterozygous	C	missense_variant	MODERATE	S	GU280_gp02	transcript	GU280_gp02	protein_coding	c.1865T>C	p.Val622Ala	1865/3822	1865/3822	622/1273
ICL88	NC_045512.2	23527	T	C	342.6	Insufficient_Read_Depth	0.12	Heterozygous	C	synonymous_variant	LOW	S	GU280_gp02	transcript	GU280_gp02	protein_coding	c.1965T>C	p.His655His	1965/3822	1965/3822	655/1273
ICL88	NC_045512.2	23528	G	A	342.6	Insufficient_Read_Depth	0.12	Heterozygous	A	missense_variant	MODERATE	S	GU280_gp02	transcript	GU280_gp02	protein_coding	c.1966G>A	p.Val656Ile	1966/3822	1966/3822	656/1273
ICL88	NC_045512.2	23529	T	TC	342.64	Insufficient_Read_Depth	0.12	Heterozygous	TC	frameshift_variant	HIGH	S	GU280_gp02	transcript	GU280_gp02	protein_coding	c.1968dupC	p.Asn657fs	1969/3822	1969/3822	657/1273
ICL88	NC_045512.2	23580	GT	G	183.6	Insufficient_Read_Depth	0.12	Heterozygous	G	frameshift_variant	HIGH	S	GU280_gp02	transcript	GU280_gp02	protein_coding	c.2020delT	p.Tyr674fs	2020/3822	2020/3822	674/1273
ICL88	NC_045512.2	24332	G	T	1214.6	48	0.49	Heterozygous	T	missense_variant	MODERATE	S	GU280_gp02	transcript	GU280_gp02	protein_coding	c.2770G>T	p.Ala924Ser	2770/3822	2770/3822	924/1273
ICL88	NC_045512.2	24410	G	A	209.01	Insufficient_Read_Depth	1	Homozygous	A	missense_variant	MODERATE	S	GU280_gp02	transcript	GU280_gp02	protein_coding	c.2848G>A	p.Asp950Asn	2848/3822	2848/3822	950/1273
ICL88	NC_045512.2	24745	C	T	563.6	Insufficient_Read_Depth	0.36	Heterozygous	T	synonymous_variant	LOW	S	GU280_gp02	transcript	GU280_gp02	protein_coding	c.3183C>T	p.Val1061Val	3183/3822	3183/3822	1061/1273
ICL88	NC_045512.2	25287	G	T	2413.6	68	0.45	Heterozygous	T	missense_variant	MODERATE	S	GU280_gp02	transcript	GU280_gp02	protein_coding	c.3725G>T	p.Ser1242Ile	3725/3822	3725/3822	1242/1273
ICL88	NC_045512.2	25413	C	T	913.6	Insufficient_Read_Depth	0.47	Heterozygous	T	synonymous_variant	LOW	ORF3a	GU280_gp03	transcript	GU280_gp03	protein_coding	c.21C>T	p.Ile7Ile	21/828	21/828	7/275
ICL88	NC_045512.2	25469	C	T	2258.03	53	1	Homozygous	T	missense_variant	MODERATE	ORF3a	GU280_gp03	transcript	GU280_gp03	protein_coding	c.77C>T	p.Ser26Leu	77/828	77/828	26/275
ICL88	NC_045512.2	26767	T	C	255.6	Insufficient_Read_Depth	0.64	Heterozygous	C	missense_variant	MODERATE	M	GU280_gp05	transcript	GU280_gp05	protein_coding	c.245T>C	p.Ile82Thr	245/669	245/669	82/222
ICL88	NC_045512.2	27739	C	T	378.01	Insufficient_Read_Depth	1	Homozygous	T	missense_variant	MODERATE	ORF7a	GU280_gp07	transcript	GU280_gp07	protein_coding	c.346C>T	p.Leu116Phe	346/366	346/366	116/121
ICL88	NC_045512.2	27752	C	T	519.03	Insufficient_Read_Depth	1	Homozygous	T	missense_variant	MODERATE	ORF7a	GU280_gp07	transcript	GU280_gp07	protein_coding	c.359C>T	p.Thr120Ile	359/366	359/366	120/121
ICL88	NC_045512.2	27874	C	T	514.6	35	0.32	Heterozygous	T	missense_variant	MODERATE	ORF7b	GU280_gp08	transcript	GU280_gp08	protein_coding	c.119C>T	p.Thr40Ile	119/132	119/132	40/43
ICL88	NC_045512.2	28247	AGATTTC	A	1772.05	53	1	Homozygous	A	conservative_inframe_deletion	MODERATE	ORF8	GU280_gp09	transcript	GU280_gp09	protein_coding	c.355_360delGATTTC	p.Asp119_Phe120del	355/366	355/366	119/121
ICL88	NC_045512.2	28270	TA	T	5673.03	148	1	Homozygous	T	upstream_gene_variant	MODIFIER	N	GU280_gp10	transcript	GU280_gp10	protein_coding	c.-3delA
ICL88	NC_045512.2	28461	A	G	4459.6	115	0.92	Heterozygous	G	missense_variant	MODERATE	N	GU280_gp10	transcript	GU280_gp10	protein_coding	c.188A>G	p.Asp63Gly	188/1260	188/1260	63/419
ICL88	NC_045512.2	28881	G	T	9920.03	246	1	Homozygous	T	missense_variant	MODERATE	N	GU280_gp10	transcript	GU280_gp10	protein_coding	c.608G>T	p.Arg203Met	608/1260	608/1260	203/419
ICL88	NC_045512.2	28916	G	T	9140.6	256	0.78	Heterozygous	T	missense_variant	MODERATE	N	GU280_gp10	transcript	GU280_gp10	protein_coding	c.643G>T	p.Gly215Cys	643/1260	643/1260	215/419
ICL88	NC_045512.2	29402	G	T	6816.03	167	1	Homozygous	T	missense_variant	MODERATE	N	GU280_gp10	transcript	GU280_gp10	protein_coding	c.1129G>T	p.Asp377Tyr	1129/1260	1129/1260	377/419
ICL88	NC_045512.2	29427	G	A	755.6	Insufficient_Read_Depth	0.24	Heterozygous	A	missense_variant	MODERATE	N	GU280_gp10	transcript	GU280_gp10	protein_coding	c.1154G>A	p.Arg385Lys	1154/1260	1154/1260	385/419
ICL89	NC_045512.2	210	G	T	11226	269	1	Homozygous	T	upstream_gene_variant	MODIFIER	ORF1ab	GU280_gp01	transcript	GU280_gp01	protein_coding	c.-56G>T
ICL89	NC_045512.2	241	C	T	11242	270	1	Homozygous	T	upstream_gene_variant	MODIFIER	ORF1ab	GU280_gp01	transcript	GU280_gp01	protein_coding	c.-25C>T
ICL89	NC_045512.2	1599	G	T	3011.6	90	0.48	Heterozygous	T	missense_variant	MODERATE	ORF1ab	GU280_gp01	transcript	GU280_gp01	protein_coding	c.1334G>T	p.Gly445Val	1334/21291	1334/21291	445/7096
ICL89	NC_045512.2	2081	GT	G	77.6	Insufficient_Read_Depth	0.1	Heterozygous	G	frameshift_variant	HIGH	ORF1ab	GU280_gp01	transcript	GU280_gp01	protein_coding	c.1818delT	p.Gln607fs	1818/21291	1818/21291	606/7096
ICL89	NC_045512.2	2618	AT	A	142.6	Insufficient_Read_Depth	0.11	Heterozygous	A	frameshift_variant	HIGH	ORF1ab	GU280_gp01	transcript	GU280_gp01	protein_coding	c.2355delT	p.Asn786fs	2355/21291	2355/21291	785/7096
ICL89	NC_045512.2	3037	C	T	6342.03	153	1	Homozygous	T	synonymous_variant	LOW	ORF1ab	GU280_gp01	transcript	GU280_gp01	protein_coding	c.2772C>T	p.Phe924Phe	2772/21291	2772/21291	924/7096
ICL89	NC_045512.2	5184	C	T	4670.03	115	1	Homozygous	T	missense_variant	MODERATE	ORF1ab	GU280_gp01	transcript	GU280_gp01	protein_coding	c.4919C>T	p.Pro1640Leu	4919/21291	4919/21291	1640/7096
ICL89	NC_045512.2	5584	A	G	5051.03	120	1	Homozygous	G	synonymous_variant	LOW	ORF1ab	GU280_gp01	transcript	GU280_gp01	protein_coding	c.5319A>G	p.Thr1773Thr	5319/21291	5319/21291	1773/7096
ICL89	NC_045512.2	8408	G	A	5119.03	126	1	Homozygous	A	missense_variant	MODERATE	ORF1ab	GU280_gp01	transcript	GU280_gp01	protein_coding	c.8143G>A	p.Val2715Ile	8143/21291	8143/21291	2715/7096
ICL89	NC_045512.2	9005	GT	G	456.64	36	0.14	Heterozygous	G	frameshift_variant	HIGH	ORF1ab	GU280_gp01	transcript	GU280_gp01	protein_coding	c.8744delT	p.Leu2915fs	8744/21291	8744/21291	2915/7096
ICL89	NC_045512.2	9856	G	T	744.03	Insufficient_Read_Depth	1	Homozygous	T	synonymous_variant	LOW	ORF1ab	GU280_gp01	transcript	GU280_gp01	protein_coding	c.9591G>T	p.Val3197Val	9591/21291	9591/21291	3197/7096
ICL89	NC_045512.2	9891	C	T	743.03	Insufficient_Read_Depth	1	Homozygous	T	missense_variant	MODERATE	ORF1ab	GU280_gp01	transcript	GU280_gp01	protein_coding	c.9626C>T	p.Ala3209Val	9626/21291	9626/21291	3209/7096
ICL89	NC_045512.2	10647	C	T	6791.03	161	0.98	Homozygous	T	missense_variant	MODERATE	ORF1ab	GU280_gp01	transcript	GU280_gp01	protein_coding	c.10382C>T	p.Thr3461Ile	10382/21291	10382/21291	3461/7096
ICL89	NC_045512.2	11418	T	C	196.61	Insufficient_Read_Depth	0.88	Heterozygous	C	missense_variant	MODERATE	ORF1ab	GU280_gp01	transcript	GU280_gp01	protein_coding	c.11153T>C	p.Val3718Ala	11153/21291	11153/21291	3718/7096
ICL89	NC_045512.2	11500	A	G	2401.03	58	0.98	Homozygous	G	synonymous_variant	LOW	ORF1ab	GU280_gp01	transcript	GU280_gp01	protein_coding	c.11235A>G	p.Ser3745Ser	11235/21291	11235/21291	3745/7096
ICL89	NC_045512.2	11514	C	T	2440.03	58	0.98	Homozygous	T	missense_variant	MODERATE	ORF1ab	GU280_gp01	transcript	GU280_gp01	protein_coding	c.11249C>T	p.Thr3750Ile	11249/21291	11249/21291	3750/7096
ICL89	NC_045512.2	11658	GT	G	110.6	Insufficient_Read_Depth	0.11	Heterozygous	G	frameshift_variant	HIGH	ORF1ab	GU280_gp01	transcript	GU280_gp01	protein_coding	c.11396delT	p.Leu3799fs	11396/21291	11396/21291	3799/7096
ICL89	NC_045512.2	13019	C	T	3583.6	101	0.74	Heterozygous	T	synonymous_variant	LOW	ORF1ab	GU280_gp01	transcript	GU280_gp01	protein_coding	c.12754C>T	p.Leu4252Leu	12754/21291	12754/21291	4252/7096
ICL89	NC_045512.2	14408	C	T	5158.03	155	1	Homozygous	T	missense_variant	MODERATE	ORF1ab	GU280_gp01	transcript	GU280_gp01	protein_coding	c.14144C>T	p.Pro4715Leu	14144/21291	14144/21291	4715/7096
ICL89	NC_045512.2	15451	G	A	4465.6	120	0.66	Heterozygous	A	missense_variant	MODERATE	ORF1ab	GU280_gp01	transcript	GU280_gp01	protein_coding	c.15187G>A	p.Gly5063Ser	15187/21291	15187/21291	5063/7096
ICL89	NC_045512.2	16466	C	T	4100.03	102	1	Homozygous	T	missense_variant	MODERATE	ORF1ab	GU280_gp01	transcript	GU280_gp01	protein_coding	c.16202C>T	p.Pro5401Leu	16202/21291	16202/21291	5401/7096
ICL89	NC_045512.2	18309	T	C	6344.03	150	1	Homozygous	C	synonymous_variant	LOW	ORF1ab	GU280_gp01	transcript	GU280_gp01	protein_coding	c.18045T>C	p.Asp6015Asp	18045/21291	18045/21291	6015/7096
ICL89	NC_045512.2	21618	C	G	3791.6	92	0.87	Heterozygous	G	missense_variant	MODERATE	S	GU280_gp02	transcript	GU280_gp02	protein_coding	c.56C>G	p.Thr19Arg	56/3822	56/3822	19/1273
ICL89	NC_045512.2	21622	C	T	3791.6	92	0.87	Heterozygous	T	synonymous_variant	LOW	S	GU280_gp02	transcript	GU280_gp02	protein_coding	c.60C>T	p.Thr20Thr	60/3822	60/3822	20/1273
ICL89	NC_045512.2	21987	G	A	1736.03	72	1	Homozygous	A	missense_variant	MODERATE	S	GU280_gp02	transcript	GU280_gp02	protein_coding	c.425G>A	p.Gly142Asp	425/3822	425/3822	142/1273
ICL89	NC_045512.2	22028	GAGTTCA	G	3181.03	71	1	Homozygous	G	disruptive_inframe_deletion	MODERATE	S	GU280_gp02	transcript	GU280_gp02	protein_coding	c.467_472delAGTTCA	p.Glu156_Arg158delinsGly	467/3822	467/3822	156/1273
ICL89	NC_045512.2	22227	C	T	2224.03	63	1	Homozygous	T	missense_variant	MODERATE	S	GU280_gp02	transcript	GU280_gp02	protein_coding	c.665C>T	p.Ala222Val	665/3822	665/3822	222/1273
ICL89	NC_045512.2	22917	T	G	3179.03	87	0.95	Homozygous	G	missense_variant	MODERATE	S	GU280_gp02	transcript	GU280_gp02	protein_coding	c.1355T>G	p.Leu452Arg	1355/3822	1355/3822	452/1273
ICL89	NC_045512.2	22995	C	A	2012.03	74	0.95	Homozygous	A	missense_variant	MODERATE	S	GU280_gp02	transcript	GU280_gp02	protein_coding	c.1433C>A	p.Thr478Lys	1433/3822	1433/3822	478/1273
ICL89	NC_045512.2	23403	A	G	10080	244	1	Homozygous	G	missense_variant	MODERATE	S	GU280_gp02	transcript	GU280_gp02	protein_coding	c.1841A>G	p.Asp614Gly	1841/3822	1841/3822	614/1273
ICL89	NC_045512.2	23545	G	T	6274.03	158	0.97	Homozygous	T	missense_variant	MODERATE	S	GU280_gp02	transcript	GU280_gp02	protein_coding	c.1983G>T	p.Glu661Asp	1983/3822	1983/3822	661/1273
ICL89	NC_045512.2	23604	C	G	2513.03	73	1	Homozygous	G	missense_variant	MODERATE	S	GU280_gp02	transcript	GU280_gp02	protein_coding	c.2042C>G	p.Pro681Arg	2042/3822	2042/3822	681/1273
ICL89	NC_045512.2	24410	G	A	3616.03	97	1	Homozygous	A	missense_variant	MODERATE	S	GU280_gp02	transcript	GU280_gp02	protein_coding	c.2848G>A	p.Asp950Asn	2848/3822	2848/3822	950/1273
ICL89	NC_045512.2	25469	C	T	4424.03	110	1	Homozygous	T	missense_variant	MODERATE	ORF3a	GU280_gp03	transcript	GU280_gp03	protein_coding	c.77C>T	p.Ser26Leu	77/828	77/828	26/275
ICL89	NC_045512.2	26767	T	C	2306.6	65	0.67	Heterozygous	C	missense_variant	MODERATE	M	GU280_gp05	transcript	GU280_gp05	protein_coding	c.245T>C	p.Ile82Thr	245/669	245/669	82/222
ICL89	NC_045512.2	27638	T	C	37.28	Insufficient_Read_Depth	1	Homozygous	C	missense_variant	MODERATE	ORF7a	GU280_gp07	transcript	GU280_gp07	protein_coding	c.245T>C	p.Val82Ala	245/366	245/366	82/121
ICL89	NC_045512.2	27752	C	T	2696.03	96	0.97	Homozygous	T	missense_variant	MODERATE	ORF7a	GU280_gp07	transcript	GU280_gp07	protein_coding	c.359C>T	p.Thr120Ile	359/366	359/366	120/121
ICL89	NC_045512.2	28247	AGATTTC	A	2278.6	55	0.9	Heterozygous	A	conservative_inframe_deletion	MODERATE	ORF8	GU280_gp09	transcript	GU280_gp09	protein_coding	c.355_360delGATTTC	p.Asp119_Phe120del	355/366	355/366	119/121
ICL89	NC_045512.2	28270	TA	T	5177.03	149	1	Homozygous	T	upstream_gene_variant	MODIFIER	N	GU280_gp10	transcript	GU280_gp10	protein_coding	c.-3delA
ICL89	NC_045512.2	28461	A	G	4344.6	114	0.73	Heterozygous	G	missense_variant	MODERATE	N	GU280_gp10	transcript	GU280_gp10	protein_coding	c.188A>G	p.Asp63Gly	188/1260	188/1260	63/419
ICL89	NC_045512.2	28881	G	T	13102	307	1	Homozygous	T	missense_variant	MODERATE	N	GU280_gp10	transcript	GU280_gp10	protein_coding	c.608G>T	p.Arg203Met	608/1260	608/1260	203/419
ICL89	NC_045512.2	29402	G	T	7674.03	180	1	Homozygous	T	missense_variant	MODERATE	N	GU280_gp10	transcript	GU280_gp10	protein_coding	c.1129G>T	p.Asp377Tyr	1129/1260	1129/1260	377/419
ICL89	NC_045512.2	29742	G	T	526.02	Insufficient_Read_Depth	1	Homozygous	T	downstream_gene_variant	MODIFIER	S	GU280_gp02	transcript	GU280_gp02	protein_coding	c.*4358G>T
ICL89	NC_045512.2	29744	G	A	526.02	Insufficient_Read_Depth	1	Homozygous	A	downstream_gene_variant	MODIFIER	S	GU280_gp02	transcript	GU280_gp02	protein_coding	c.*4360G>A
ICL90	NC_045512.2	210	G	T	10049	239	1	Homozygous	T	upstream_gene_variant	MODIFIER	ORF1ab	GU280_gp01	transcript	GU280_gp01	protein_coding	c.-56G>T
ICL90	NC_045512.2	241	C	T	9992.03	241	1	Homozygous	T	upstream_gene_variant	MODIFIER	ORF1ab	GU280_gp01	transcript	GU280_gp01	protein_coding	c.-25C>T
ICL90	NC_045512.2	3037	C	T	4787.05	142	1	Homozygous	T	synonymous_variant	LOW	ORF1ab	GU280_gp01	transcript	GU280_gp01	protein_coding	c.2772C>T	p.Phe924Phe	2772/21291	2772/21291	924/7096
ICL90	NC_045512.2	4181	G	T	8275.03	201	1	Homozygous	T	missense_variant	MODERATE	ORF1ab	GU280_gp01	transcript	GU280_gp01	protein_coding	c.3916G>T	p.Ala1306Ser	3916/21291	3916/21291	1306/7096
ICL90	NC_045512.2	4868	G	A	2601.03	66	1	Homozygous	A	missense_variant	MODERATE	ORF1ab	GU280_gp01	transcript	GU280_gp01	protein_coding	c.4603G>A	p.Val1535Ile	4603/21291	4603/21291	1535/7096
ICL90	NC_045512.2	6402	C	T	4951.03	122	1	Homozygous	T	missense_variant	MODERATE	ORF1ab	GU280_gp01	transcript	GU280_gp01	protein_coding	c.6137C>T	p.Pro2046Leu	6137/21291	6137/21291	2046/7096
ICL90	NC_045512.2	7124	C	T	1110.03	44	1	Homozygous	T	missense_variant	MODERATE	ORF1ab	GU280_gp01	transcript	GU280_gp01	protein_coding	c.6859C>T	p.Pro2287Ser	6859/21291	6859/21291	2287/7096
ICL90	NC_045512.2	8986	C	T	7879.03	182	1	Homozygous	T	synonymous_variant	LOW	ORF1ab	GU280_gp01	transcript	GU280_gp01	protein_coding	c.8721C>T	p.Asp2907Asp	8721/21291	8721/21291	2907/7096
ICL90	NC_045512.2	9005	GT	G	224.64	33	0.13	Heterozygous	G	frameshift_variant	HIGH	ORF1ab	GU280_gp01	transcript	GU280_gp01	protein_coding	c.8744delT	p.Leu2915fs	8744/21291	8744/21291	2915/7096
ICL90	NC_045512.2	9053	G	T	4505.6	120	0.76	Heterozygous	T	missense_variant	MODERATE	ORF1ab	GU280_gp01	transcript	GU280_gp01	protein_coding	c.8788G>T	p.Val2930Leu	8788/21291	8788/21291	2930/7096
ICL90	NC_045512.2	9810	C	T	872.02	33	1	Homozygous	T	missense_variant	MODERATE	ORF1ab	GU280_gp01	transcript	GU280_gp01	protein_coding	c.9545C>T	p.Thr3182Ile	9545/21291	9545/21291	3182/7096
ICL90	NC_045512.2	9811	C	T	1434.03	33	1	Homozygous	T	synonymous_variant	LOW	ORF1ab	GU280_gp01	transcript	GU280_gp01	protein_coding	c.9546C>T	p.Thr3182Thr	9546/21291	9546/21291	3182/7096
ICL90	NC_045512.2	10029	C	T	7451.03	191	1	Homozygous	T	missense_variant	MODERATE	ORF1ab	GU280_gp01	transcript	GU280_gp01	protein_coding	c.9764C>T	p.Thr3255Ile	9764/21291	9764/21291	3255/7096
ICL90	NC_045512.2	11201	A	G	8863.03	225	1	Homozygous	G	missense_variant	MODERATE	ORF1ab	GU280_gp01	transcript	GU280_gp01	protein_coding	c.10936A>G	p.Thr3646Ala	10936/21291	10936/21291	3646/7096
ICL90	NC_045512.2	11332	A	G	5709.03	138	1	Homozygous	G	synonymous_variant	LOW	ORF1ab	GU280_gp01	transcript	GU280_gp01	protein_coding	c.11067A>G	p.Val3689Val	11067/21291	11067/21291	3689/7096
ICL90	NC_045512.2	11389	G	A	3568.6	102	0.89	Heterozygous	A	synonymous_variant	LOW	ORF1ab	GU280_gp01	transcript	GU280_gp01	protein_coding	c.11124G>A	p.Val3708Val	11124/21291	11124/21291	3708/7096
ICL90	NC_045512.2	14408	C	T	5469.03	172	1	Homozygous	T	missense_variant	MODERATE	ORF1ab	GU280_gp01	transcript	GU280_gp01	protein_coding	c.14144C>T	p.Pro4715Leu	14144/21291	14144/21291	4715/7096
ICL90	NC_045512.2	15451	G	A	4074.6	109	0.77	Heterozygous	A	missense_variant	MODERATE	ORF1ab	GU280_gp01	transcript	GU280_gp01	protein_coding	c.15187G>A	p.Gly5063Ser	15187/21291	15187/21291	5063/7096
ICL90	NC_045512.2	15965	GT	G	227.6	Insufficient_Read_Depth	0.12	Heterozygous	G	frameshift_variant	HIGH	ORF1ab	GU280_gp01	transcript	GU280_gp01	protein_coding	c.15705delT	p.Phe5235fs	15705/21291	15705/21291	5235/7096
ICL90	NC_045512.2	16466	C	T	4656.03	110	1	Homozygous	T	missense_variant	MODERATE	ORF1ab	GU280_gp01	transcript	GU280_gp01	protein_coding	c.16202C>T	p.Pro5401Leu	16202/21291	16202/21291	5401/7096
ICL90	NC_045512.2	16877	CA	C	243.6	Insufficient_Read_Depth	0.14	Heterozygous	C	frameshift_variant	HIGH	ORF1ab	GU280_gp01	transcript	GU280_gp01	protein_coding	c.16615delA	p.Thr5539fs	16615/21291	16615/21291	5539/7096
ICL90	NC_045512.2	19220	C	T	3561.03	86	1	Homozygous	T	missense_variant	MODERATE	ORF1ab	GU280_gp01	transcript	GU280_gp01	protein_coding	c.18956C>T	p.Ala6319Val	18956/21291	18956/21291	6319/7096
ICL90	NC_045512.2	21618	C	G	2032.98	94	0.89	Homozygous	G	missense_variant	MODERATE	S	GU280_gp02	transcript	GU280_gp02	protein_coding	c.56C>G	p.Thr19Arg	56/3822	56/3822	19/1273
ICL90	NC_045512.2	21987	G	A	2444.03	100	1	Homozygous	A	missense_variant	MODERATE	S	GU280_gp02	transcript	GU280_gp02	protein_coding	c.425G>A	p.Gly142Asp	425/3822	425/3822	142/1273
ICL90	NC_045512.2	22028	GAGTTCA	G	4396.03	98	1	Homozygous	G	disruptive_inframe_deletion	MODERATE	S	GU280_gp02	transcript	GU280_gp02	protein_coding	c.467_472delAGTTCA	p.Glu156_Arg158delinsGly	467/3822	467/3822	156/1273
ICL90	NC_045512.2	22326	C	T	2432.03	81	1	Homozygous	T	missense_variant	MODERATE	S	GU280_gp02	transcript	GU280_gp02	protein_coding	c.764C>T	p.Ser255Phe	764/3822	764/3822	255/1273
ICL90	NC_045512.2	22917	T	G	3547.03	87	1	Homozygous	G	missense_variant	MODERATE	S	GU280_gp02	transcript	GU280_gp02	protein_coding	c.1355T>G	p.Leu452Arg	1355/3822	1355/3822	452/1273
ICL90	NC_045512.2	22995	C	A	1929.03	79	0.98	Homozygous	A	missense_variant	MODERATE	S	GU280_gp02	transcript	GU280_gp02	protein_coding	c.1433C>A	p.Thr478Lys	1433/3822	1433/3822	478/1273
ICL90	NC_045512.2	23403	A	G	9299.03	225	1	Homozygous	G	missense_variant	MODERATE	S	GU280_gp02	transcript	GU280_gp02	protein_coding	c.1841A>G	p.Asp614Gly	1841/3822	1841/3822	614/1273
ICL90	NC_045512.2	23604	C	G	2581.03	87	1	Homozygous	G	missense_variant	MODERATE	S	GU280_gp02	transcript	GU280_gp02	protein_coding	c.2042C>G	p.Pro681Arg	2042/3822	2042/3822	681/1273
ICL90	NC_045512.2	24410	G	A	3208.03	97	1	Homozygous	A	missense_variant	MODERATE	S	GU280_gp02	transcript	GU280_gp02	protein_coding	c.2848G>A	p.Asp950Asn	2848/3822	2848/3822	950/1273
ICL90	NC_045512.2	25469	C	T	3906.03	106	1	Homozygous	T	missense_variant	MODERATE	ORF3a	GU280_gp03	transcript	GU280_gp03	protein_coding	c.77C>T	p.Ser26Leu	77/828	77/828	26/275
ICL90	NC_045512.2	25837	T	A	2183.6	59	0.58	Heterozygous	A	missense_variant	MODERATE	ORF3a	GU280_gp03	transcript	GU280_gp03	protein_coding	c.445T>A	p.Trp149Arg	445/828	445/828	149/275
ICL90	NC_045512.2	26767	T	C	1462.6	44	0.53	Heterozygous	C	missense_variant	MODERATE	M	GU280_gp05	transcript	GU280_gp05	protein_coding	c.245T>C	p.Ile82Thr	245/669	245/669	82/222
ICL90	NC_045512.2	27628	GCCAGATCAGTTT	G	65.6	Insufficient_Read_Depth	0.09	Heterozygous	G	disruptive_inframe_deletion	MODERATE	ORF7a	GU280_gp07	transcript	GU280_gp07	protein_coding	c.237_248delCAGATCAGTTTC	p.Arg80_Ser83del	237/366	237/366	79/121
ICL90	NC_045512.2	27663	AG	A	46.6	Insufficient_Read_Depth	0.22	Heterozygous	A	frameshift_variant	HIGH	ORF7a	GU280_gp07	transcript	GU280_gp07	protein_coding	c.271delG	p.Glu91fs	271/366	271/366	91/121
ICL90	NC_045512.2	27874	C	T	3937.03	109	0.98	Homozygous	T	missense_variant	MODERATE	ORF7b	GU280_gp08	transcript	GU280_gp08	protein_coding	c.119C>T	p.Thr40Ile	119/132	119/132	40/43
ICL90	NC_045512.2	28247	AGATTTC	A	2339.03	53	0.98	Homozygous	A	conservative_inframe_deletion	MODERATE	ORF8	GU280_gp09	transcript	GU280_gp09	protein_coding	c.355_360delGATTTC	p.Asp119_Phe120del	355/366	355/366	119/121
ICL90	NC_045512.2	28270	TA	T	4648.03	133	1	Homozygous	T	upstream_gene_variant	MODIFIER	N	GU280_gp10	transcript	GU280_gp10	protein_coding	c.-3delA
ICL90	NC_045512.2	28461	A	G	4317.6	114	0.71	Heterozygous	G	missense_variant	MODERATE	N	GU280_gp10	transcript	GU280_gp10	protein_coding	c.188A>G	p.Asp63Gly	188/1260	188/1260	63/419
ICL90	NC_045512.2	28881	G	T	12464	297	1	Homozygous	T	missense_variant	MODERATE	N	GU280_gp10	transcript	GU280_gp10	protein_coding	c.608G>T	p.Arg203Met	608/1260	608/1260	203/419
ICL90	NC_045512.2	28916	G	T	19169	467	1	Homozygous	T	missense_variant	MODERATE	N	GU280_gp10	transcript	GU280_gp10	protein_coding	c.643G>T	p.Gly215Cys	643/1260	643/1260	215/419
ICL90	NC_045512.2	29402	G	T	7252.03	180	1	Homozygous	T	missense_variant	MODERATE	N	GU280_gp10	transcript	GU280_gp10	protein_coding	c.1129G>T	p.Asp377Tyr	1129/1260	1129/1260	377/419
ICL90	NC_045512.2	29742	G	T	375.03	Insufficient_Read_Depth	1	Homozygous	T	downstream_gene_variant	MODIFIER	S	GU280_gp02	transcript	GU280_gp02	protein_coding	c.*4358G>T
ICL91	NC_045512.2	210	G	T	8085.03	194	0.99	Homozygous	T	upstream_gene_variant	MODIFIER	ORF1ab	GU280_gp01	transcript	GU280_gp01	protein_coding	c.-56G>T
ICL91	NC_045512.2	241	C	T	8117.03	195	1	Homozygous	T	upstream_gene_variant	MODIFIER	ORF1ab	GU280_gp01	transcript	GU280_gp01	protein_coding	c.-25C>T
ICL91	NC_045512.2	3037	C	T	2928.03	106	1	Homozygous	T	synonymous_variant	LOW	ORF1ab	GU280_gp01	transcript	GU280_gp01	protein_coding	c.2772C>T	p.Phe924Phe	2772/21291	2772/21291	924/7096
ICL91	NC_045512.2	4181	G	T	2320.03	58	0.95	Homozygous	T	missense_variant	MODERATE	ORF1ab	GU280_gp01	transcript	GU280_gp01	protein_coding	c.3916G>T	p.Ala1306Ser	3916/21291	3916/21291	1306/7096
ICL91	NC_045512.2	6402	C	T	11316	271	1	Homozygous	T	missense_variant	MODERATE	ORF1ab	GU280_gp01	transcript	GU280_gp01	protein_coding	c.6137C>T	p.Pro2046Leu	6137/21291	6137/21291	2046/7096
ICL91	NC_045512.2	6509	AATAGTTT	A	122.6	Insufficient_Read_Depth	0.08	Heterozygous	A	frameshift_variant	HIGH	ORF1ab	GU280_gp01	transcript	GU280_gp01	protein_coding	c.6246_6252delTAGTTTA	p.Asn2082fs	6246/21291	6246/21291	2082/7096
ICL91	NC_045512.2	6510	ATAGTT	A	1456.04	51	0.26	Heterozygous	A	frameshift_variant	HIGH	ORF1ab	GU280_gp01	transcript	GU280_gp01	protein_coding	c.6248_6252delGTTTA	p.Ser2083fs	6248/21291	6248/21291	2083/7096
ICL91	NC_045512.2	6535	TG	T	86.6	Insufficient_Read_Depth	0.09	Heterozygous	T	frameshift_variant	HIGH	ORF1ab	GU280_gp01	transcript	GU280_gp01	protein_coding	c.6272delG	p.Gly2091fs	6272/21291	6272/21291	2091/7096
ICL91	NC_045512.2	7591	AG	A	45.6	Insufficient_Read_Depth	0.1	Heterozygous	A	frameshift_variant	HIGH	ORF1ab	GU280_gp01	transcript	GU280_gp01	protein_coding	c.7328delG	p.Gly2443fs	7328/21291	7328/21291	2443/7096
ICL91	NC_045512.2	7594	CT	C	41.6	Insufficient_Read_Depth	0.1	Heterozygous	C	frameshift_variant	HIGH	ORF1ab	GU280_gp01	transcript	GU280_gp01	protein_coding	c.7333delT	p.Cys2445fs	7333/21291	7333/21291	2445/7096
ICL91	NC_045512.2	8986	C	T	6359.03	153	0.97	Homozygous	T	synonymous_variant	LOW	ORF1ab	GU280_gp01	transcript	GU280_gp01	protein_coding	c.8721C>T	p.Asp2907Asp	8721/21291	8721/21291	2907/7096
ICL91	NC_045512.2	9053	G	T	3349.6	95	0.9	Heterozygous	T	missense_variant	MODERATE	ORF1ab	GU280_gp01	transcript	GU280_gp01	protein_coding	c.8788G>T	p.Val2930Leu	8788/21291	8788/21291	2930/7096
ICL91	NC_045512.2	10029	C	T	3992.03	95	1	Homozygous	T	missense_variant	MODERATE	ORF1ab	GU280_gp01	transcript	GU280_gp01	protein_coding	c.9764C>T	p.Thr3255Ile	9764/21291	9764/21291	3255/7096
ICL91	NC_045512.2	10386	C	CT	90.64	Insufficient_Read_Depth	0.11	Heterozygous	CT	frameshift_variant	HIGH	ORF1ab	GU280_gp01	transcript	GU280_gp01	protein_coding	c.10126dupT	p.Ser3376fs	10127/21291	10127/21291	3376/7096
ICL91	NC_045512.2	10872	A	G	1651.6	77	0.88	Heterozygous	G	missense_variant	MODERATE	ORF1ab	GU280_gp01	transcript	GU280_gp01	protein_coding	c.10607A>G	p.Gln3536Arg	10607/21291	10607/21291	3536/7096
ICL91	NC_045512.2	11201	A	G	5931.03	163	0.94	Homozygous	G	missense_variant	MODERATE	ORF1ab	GU280_gp01	transcript	GU280_gp01	protein_coding	c.10936A>G	p.Thr3646Ala	10936/21291	10936/21291	3646/7096
ICL91	NC_045512.2	11332	A	G	873.62	Insufficient_Read_Depth	0.92	Heterozygous	G	synonymous_variant	LOW	ORF1ab	GU280_gp01	transcript	GU280_gp01	protein_coding	c.11067A>G	p.Val3689Val	11067/21291	11067/21291	3689/7096
ICL91	NC_045512.2	12789	C	T	4709.6	122	0.82	Heterozygous	T	missense_variant	MODERATE	ORF1ab	GU280_gp01	transcript	GU280_gp01	protein_coding	c.12524C>T	p.Thr4175Ile	12524/21291	12524/21291	4175/7096
ICL91	NC_045512.2	12865	TG	T	86.6	Insufficient_Read_Depth	0.11	Heterozygous	T	frameshift_variant	HIGH	ORF1ab	GU280_gp01	transcript	GU280_gp01	protein_coding	c.12602delG	p.Gly4201fs	12602/21291	12602/21291	4201/7096
ICL91	NC_045512.2	13714	GA	G	31.6	Insufficient_Read_Depth	0.14	Heterozygous	G	frameshift_variant	HIGH	ORF1ab	GU280_gp01	transcript	GU280_gp01	protein_coding	c.13451delA	p.Asp4484fs	13451/21291	13451/21291	4484/7096
ICL91	NC_045512.2	14408	C	T	166.92	Insufficient_Read_Depth	1	Homozygous	T	missense_variant	MODERATE	ORF1ab	GU280_gp01	transcript	GU280_gp01	protein_coding	c.14144C>T	p.Pro4715Leu	14144/21291	14144/21291	4715/7096
ICL91	NC_045512.2	15451	G	A	5119.03	125	0.97	Homozygous	A	missense_variant	MODERATE	ORF1ab	GU280_gp01	transcript	GU280_gp01	protein_coding	c.15187G>A	p.Gly5063Ser	15187/21291	15187/21291	5063/7096
ICL91	NC_045512.2	16466	C	T	197.92	Insufficient_Read_Depth	1	Homozygous	T	missense_variant	MODERATE	ORF1ab	GU280_gp01	transcript	GU280_gp01	protein_coding	c.16202C>T	p.Pro5401Leu	16202/21291	16202/21291	5401/7096
ICL91	NC_045512.2	19220	C	T	117.8	Insufficient_Read_Depth	1	Homozygous	T	missense_variant	MODERATE	ORF1ab	GU280_gp01	transcript	GU280_gp01	protein_coding	c.18956C>T	p.Ala6319Val	18956/21291	18956/21291	6319/7096
ICL91	NC_045512.2	22027	TGA	T	78.28	Insufficient_Read_Depth	1	Homozygous	T	frameshift_variant	HIGH	S	GU280_gp02	transcript	GU280_gp02	protein_coding	c.467_468delAG	p.Glu156fs	467/3822	467/3822	156/1273
ICL91	NC_045512.2	22031	TTCAG	T	78.28	Insufficient_Read_Depth	1	Homozygous	T	frameshift_variant	HIGH	S	GU280_gp02	transcript	GU280_gp02	protein_coding	c.470_473delTCAG	p.Phe157fs	470/3822	470/3822	157/1273
ICL91	NC_045512.2	22917	T	G	158.1	Insufficient_Read_Depth	1	Homozygous	G	missense_variant	MODERATE	S	GU280_gp02	transcript	GU280_gp02	protein_coding	c.1355T>G	p.Leu452Arg	1355/3822	1355/3822	452/1273
ICL91	NC_045512.2	22995	C	A	133.93	Insufficient_Read_Depth	1	Homozygous	A	missense_variant	MODERATE	S	GU280_gp02	transcript	GU280_gp02	protein_coding	c.1433C>A	p.Thr478Lys	1433/3822	1433/3822	478/1273
ICL91	NC_045512.2	23403	A	G	6451.03	178	1	Homozygous	G	missense_variant	MODERATE	S	GU280_gp02	transcript	GU280_gp02	protein_coding	c.1841A>G	p.Asp614Gly	1841/3822	1841/3822	614/1273
ICL91	NC_045512.2	23427	T	C	2804.6	76	0.58	Heterozygous	C	missense_variant	MODERATE	S	GU280_gp02	transcript	GU280_gp02	protein_coding	c.1865T>C	p.Val622Ala	1865/3822	1865/3822	622/1273
ICL91	NC_045512.2	23580	GT	G	104.6	Insufficient_Read_Depth	0.11	Heterozygous	G	frameshift_variant	HIGH	S	GU280_gp02	transcript	GU280_gp02	protein_coding	c.2020delT	p.Tyr674fs	2020/3822	2020/3822	674/1273
ICL91	NC_045512.2	24332	G	T	890.6	46	0.49	Heterozygous	T	missense_variant	MODERATE	S	GU280_gp02	transcript	GU280_gp02	protein_coding	c.2770G>T	p.Ala924Ser	2770/3822	2770/3822	924/1273
ICL91	NC_045512.2	24410	G	A	93.92	Insufficient_Read_Depth	1	Homozygous	A	missense_variant	MODERATE	S	GU280_gp02	transcript	GU280_gp02	protein_coding	c.2848G>A	p.Asp950Asn	2848/3822	2848/3822	950/1273
ICL91	NC_045512.2	25252	G	T	269.6	Insufficient_Read_Depth	0.11	Heterozygous	T	synonymous_variant	LOW	S	GU280_gp02	transcript	GU280_gp02	protein_coding	c.3690G>T	p.Val1230Val	3690/3822	3690/3822	1230/1273
ICL91	NC_045512.2	25287	G	T	3360.6	88	0.69	Heterozygous	T	missense_variant	MODERATE	S	GU280_gp02	transcript	GU280_gp02	protein_coding	c.3725G>T	p.Ser1242Ile	3725/3822	3725/3822	1242/1273
ICL91	NC_045512.2	25413	C	T	524.6	Insufficient_Read_Depth	0.58	Heterozygous	T	synonymous_variant	LOW	ORF3a	GU280_gp03	transcript	GU280_gp03	protein_coding	c.21C>T	p.Ile7Ile	21/828	21/828	7/275
ICL91	NC_045512.2	25469	C	T	1030.03	Insufficient_Read_Depth	1	Homozygous	T	missense_variant	MODERATE	ORF3a	GU280_gp03	transcript	GU280_gp03	protein_coding	c.77C>T	p.Ser26Leu	77/828	77/828	26/275
ICL91	NC_045512.2	26505	G	T	52.6	Insufficient_Read_Depth	0.12	Heterozygous	T	upstream_gene_variant	MODIFIER	M	GU280_gp05	transcript	GU280_gp05	protein_coding	c.-18G>T
ICL91	NC_045512.2	26767	T	C	176.6	Insufficient_Read_Depth	0.5	Heterozygous	C	missense_variant	MODERATE	M	GU280_gp05	transcript	GU280_gp05	protein_coding	c.245T>C	p.Ile82Thr	245/669	245/669	82/222
ICL91	NC_045512.2	27874	C	T	335.66	Insufficient_Read_Depth	0.89	Homozygous	T	missense_variant	MODERATE	ORF7b	GU280_gp08	transcript	GU280_gp08	protein_coding	c.119C>T	p.Thr40Ile	119/132	119/132	40/43
ICL91	NC_045512.2	28247	AGATTTC	A	2513.03	57	0.98	Homozygous	A	conservative_inframe_deletion	MODERATE	ORF8	GU280_gp09	transcript	GU280_gp09	protein_coding	c.355_360delGATTTC	p.Asp119_Phe120del	355/366	355/366	119/121
ICL91	NC_045512.2	28270	TA	T	5327.03	155	1	Homozygous	T	upstream_gene_variant	MODIFIER	N	GU280_gp10	transcript	GU280_gp10	protein_coding	c.-3delA
ICL91	NC_045512.2	28461	A	G	4205.6	108	0.87	Heterozygous	G	missense_variant	MODERATE	N	GU280_gp10	transcript	GU280_gp10	protein_coding	c.188A>G	p.Asp63Gly	188/1260	188/1260	63/419
ICL91	NC_045512.2	28655	G	T	63.6	Insufficient_Read_Depth	0.1	Heterozygous	T	missense_variant	MODERATE	N	GU280_gp10	transcript	GU280_gp10	protein_coding	c.382G>T	p.Asp128Tyr	382/1260	382/1260	128/419
ICL91	NC_045512.2	28881	G	T	11213	283	1	Homozygous	T	missense_variant	MODERATE	N	GU280_gp10	transcript	GU280_gp10	protein_coding	c.608G>T	p.Arg203Met	608/1260	608/1260	203/419
ICL91	NC_045512.2	28916	G	T	12561	347	0.96	Homozygous	T	missense_variant	MODERATE	N	GU280_gp10	transcript	GU280_gp10	protein_coding	c.643G>T	p.Gly215Cys	643/1260	643/1260	215/419
ICL91	NC_045512.2	29402	G	T	6248.03	157	1	Homozygous	T	missense_variant	MODERATE	N	GU280_gp10	transcript	GU280_gp10	protein_coding	c.1129G>T	p.Asp377Tyr	1129/1260	1129/1260	377/419
ICL91	NC_045512.2	29681	TTA	T	259.6	Insufficient_Read_Depth	0.44	Heterozygous	T	downstream_gene_variant	MODIFIER	S	GU280_gp02	transcript	GU280_gp02	protein_coding	c.*4298_*4299delTA
ICL92	NC_045512.2	210	G	T	8899.03	215	0.99	Homozygous	T	upstream_gene_variant	MODIFIER	ORF1ab	GU280_gp01	transcript	GU280_gp01	protein_coding	c.-56G>T
ICL92	NC_045512.2	241	C	T	8910.03	217	1	Homozygous	T	upstream_gene_variant	MODIFIER	ORF1ab	GU280_gp01	transcript	GU280_gp01	protein_coding	c.-25C>T
ICL92	NC_045512.2	507	ATGGTCATGTTATGGT	A	182.6	Insufficient_Read_Depth	0.1	Heterozygous	A	disruptive_inframe_deletion	MODERATE	ORF1ab	GU280_gp01	transcript	GU280_gp01	protein_coding	c.245_259delGTCATGTTATGGTTG	p.Gly82_Val86del	245/21291	245/21291	82/7096
ICL92	NC_045512.2	789	G	T	2854.6	79	0.6	Heterozygous	T	missense_variant	MODERATE	ORF1ab	GU280_gp01	transcript	GU280_gp01	protein_coding	c.524G>T	p.Arg175Leu	524/21291	524/21291	175/7096
ICL92	NC_045512.2	1191	C	T	1564.6	80	0.56	Heterozygous	T	missense_variant	MODERATE	ORF1ab	GU280_gp01	transcript	GU280_gp01	protein_coding	c.926C>T	p.Pro309Leu	926/21291	926/21291	309/7096
ICL92	NC_045512.2	1267	C	T	3414.03	91	0.99	Homozygous	T	synonymous_variant	LOW	ORF1ab	GU280_gp01	transcript	GU280_gp01	protein_coding	c.1002C>T	p.Gly334Gly	1002/21291	1002/21291	334/7096
ICL92	NC_045512.2	3037	C	T	5153.03	128	1	Homozygous	T	synonymous_variant	LOW	ORF1ab	GU280_gp01	transcript	GU280_gp01	protein_coding	c.2772C>T	p.Phe924Phe	2772/21291	2772/21291	924/7096
ICL92	NC_045512.2	5184	C	T	4039.03	102	0.97	Homozygous	T	missense_variant	MODERATE	ORF1ab	GU280_gp01	transcript	GU280_gp01	protein_coding	c.4919C>T	p.Pro1640Leu	4919/21291	4919/21291	1640/7096
ICL92	NC_045512.2	6402	C	T	2991.6	84	0.47	Heterozygous	T	missense_variant	MODERATE	ORF1ab	GU280_gp01	transcript	GU280_gp01	protein_coding	c.6137C>T	p.Pro2046Leu	6137/21291	6137/21291	2046/7096
ICL92	NC_045512.2	6535	TG	T	187.6	Insufficient_Read_Depth	0.12	Heterozygous	T	frameshift_variant	HIGH	ORF1ab	GU280_gp01	transcript	GU280_gp01	protein_coding	c.6272delG	p.Gly2091fs	6272/21291	6272/21291	2091/7096
ICL92	NC_045512.2	8986	C	T	1035.6	38	0.2	Heterozygous	T	synonymous_variant	LOW	ORF1ab	GU280_gp01	transcript	GU280_gp01	protein_coding	c.8721C>T	p.Asp2907Asp	8721/21291	8721/21291	2907/7096
ICL92	NC_045512.2	9053	G	T	385.6	Insufficient_Read_Depth	0.14	Heterozygous	T	missense_variant	MODERATE	ORF1ab	GU280_gp01	transcript	GU280_gp01	protein_coding	c.8788G>T	p.Val2930Leu	8788/21291	8788/21291	2930/7096
ICL92	NC_045512.2	9203	G	A	3826.03	96	0.93	Homozygous	A	missense_variant	MODERATE	ORF1ab	GU280_gp01	transcript	GU280_gp01	protein_coding	c.8938G>A	p.Asp2980Asn	8938/21291	8938/21291	2980/7096
ICL92	NC_045512.2	9678	T	C	2217.03	87	1	Homozygous	C	missense_variant	MODERATE	ORF1ab	GU280_gp01	transcript	GU280_gp01	protein_coding	c.9413T>C	p.Phe3138Ser	9413/21291	9413/21291	3138/7096
ICL92	NC_045512.2	11005	C	A	1366.6	66	0.59	Heterozygous	A	missense_variant	MODERATE	ORF1ab	GU280_gp01	transcript	GU280_gp01	protein_coding	c.10740C>A	p.His3580Gln	10740/21291	10740/21291	3580/7096
ICL92	NC_045512.2	11201	A	G	1850.6	60	0.37	Heterozygous	G	missense_variant	MODERATE	ORF1ab	GU280_gp01	transcript	GU280_gp01	protein_coding	c.10936A>G	p.Thr3646Ala	10936/21291	10936/21291	3646/7096
ICL92	NC_045512.2	11335	G	T	4042.6	106	0.92	Heterozygous	T	synonymous_variant	LOW	ORF1ab	GU280_gp01	transcript	GU280_gp01	protein_coding	c.11070G>T	p.Val3690Val	11070/21291	11070/21291	3690/7096
ICL92	NC_045512.2	12789	C	T	499.64	Insufficient_Read_Depth	0.15	Heterozygous	T	missense_variant	MODERATE	ORF1ab	GU280_gp01	transcript	GU280_gp01	protein_coding	c.12524C>T	p.Thr4175Ile	12524/21291	12524/21291	4175/7096
ICL92	NC_045512.2	14408	C	T	1254.03	49	1	Homozygous	T	missense_variant	MODERATE	ORF1ab	GU280_gp01	transcript	GU280_gp01	protein_coding	c.14144C>T	p.Pro4715Leu	14144/21291	14144/21291	4715/7096
ICL92	NC_045512.2	14961	T	C	3789.03	134	0.99	Homozygous	C	synonymous_variant	LOW	ORF1ab	GU280_gp01	transcript	GU280_gp01	protein_coding	c.14697T>C	p.Asn4899Asn	14697/21291	14697/21291	4899/7096
ICL92	NC_045512.2	15451	G	A	456.6	Insufficient_Read_Depth	0.13	Heterozygous	A	missense_variant	MODERATE	ORF1ab	GU280_gp01	transcript	GU280_gp01	protein_coding	c.15187G>A	p.Gly5063Ser	15187/21291	15187/21291	5063/7096
ICL92	NC_045512.2	15965	GT	G	92.64	Insufficient_Read_Depth	0.11	Heterozygous	G	frameshift_variant	HIGH	ORF1ab	GU280_gp01	transcript	GU280_gp01	protein_coding	c.15705delT	p.Phe5235fs	15705/21291	15705/21291	5235/7096
ICL92	NC_045512.2	16880	CA	C	75.64	Insufficient_Read_Depth	0.11	Heterozygous	C	frameshift_variant	HIGH	ORF1ab	GU280_gp01	transcript	GU280_gp01	protein_coding	c.16618delA	p.Thr5540fs	16618/21291	16618/21291	5540/7096
ICL92	NC_045512.2	17496	A	G	5979.03	150	0.96	Homozygous	G	synonymous_variant	LOW	ORF1ab	GU280_gp01	transcript	GU280_gp01	protein_coding	c.17232A>G	p.Glu5744Glu	17232/21291	17232/21291	5744/7096
ICL92	NC_045512.2	19983	C	CT	130.64	Insufficient_Read_Depth	0.13	Heterozygous	CT	frameshift_variant&stop_gained	HIGH	ORF1ab	GU280_gp01	transcript	GU280_gp01	protein_coding	c.19725dupT	p.Asp6576fs	19726/21291	19726/21291	6576/7096
ICL92	NC_045512.2	20396	A	G	3570.03	103	0.99	Homozygous	G	missense_variant	MODERATE	ORF1ab	GU280_gp01	transcript	GU280_gp01	protein_coding	c.20132A>G	p.Lys6711Arg	20132/21291	20132/21291	6711/7096
ICL92	NC_045512.2	21386	CT	C	62.6	Insufficient_Read_Depth	0.1	Heterozygous	C	frameshift_variant	HIGH	ORF1ab	GU280_gp01	transcript	GU280_gp01	protein_coding	c.21125delT	p.Leu7042fs	21125/21291	21125/21291	7042/7096
ICL92	NC_045512.2	21614	C	T	103.6	Insufficient_Read_Depth	0.28	Heterozygous	T	missense_variant	MODERATE	S	GU280_gp02	transcript	GU280_gp02	protein_coding	c.52C>T	p.Leu18Phe	52/3822	52/3822	18/1273
ICL92	NC_045512.2	21618	C	G	653.6	Insufficient_Read_Depth	0.39	Heterozygous	G	missense_variant	MODERATE	S	GU280_gp02	transcript	GU280_gp02	protein_coding	c.56C>G	p.Thr19Arg	56/3822	56/3822	19/1273
ICL92	NC_045512.2	21792	A	C	3218.03	76	1	Homozygous	C	missense_variant	MODERATE	S	GU280_gp02	transcript	GU280_gp02	protein_coding	c.230A>C	p.Lys77Thr	230/3822	230/3822	77/1273
ICL92	NC_045512.2	21987	G	A	737.03	31	1	Homozygous	A	missense_variant	MODERATE	S	GU280_gp02	transcript	GU280_gp02	protein_coding	c.425G>A	p.Gly142Asp	425/3822	425/3822	142/1273
ICL92	NC_045512.2	22028	GAGTTCA	G	1381.03	31	1	Homozygous	G	disruptive_inframe_deletion	MODERATE	S	GU280_gp02	transcript	GU280_gp02	protein_coding	c.467_472delAGTTCA	p.Glu156_Arg158delinsGly	467/3822	467/3822	156/1273
ICL92	NC_045512.2	22917	T	G	2369.03	60	0.97	Homozygous	G	missense_variant	MODERATE	S	GU280_gp02	transcript	GU280_gp02	protein_coding	c.1355T>G	p.Leu452Arg	1355/3822	1355/3822	452/1273
ICL92	NC_045512.2	22995	C	A	2925.03	98	0.99	Homozygous	A	missense_variant	MODERATE	S	GU280_gp02	transcript	GU280_gp02	protein_coding	c.1433C>A	p.Thr478Lys	1433/3822	1433/3822	478/1273
ICL92	NC_045512.2	23403	A	G	10064	245	1	Homozygous	G	missense_variant	MODERATE	S	GU280_gp02	transcript	GU280_gp02	protein_coding	c.1841A>G	p.Asp614Gly	1841/3822	1841/3822	614/1273
ICL92	NC_045512.2	23604	C	G	820.03	33	1	Homozygous	G	missense_variant	MODERATE	S	GU280_gp02	transcript	GU280_gp02	protein_coding	c.2042C>G	p.Pro681Arg	2042/3822	2042/3822	681/1273
ICL92	NC_045512.2	24138	C	A	6481.6	171	0.82	Heterozygous	A	missense_variant	MODERATE	S	GU280_gp02	transcript	GU280_gp02	protein_coding	c.2576C>A	p.Thr859Asn	2576/3822	2576/3822	859/1273
ICL92	NC_045512.2	24410	G	A	2021.03	79	1	Homozygous	A	missense_variant	MODERATE	S	GU280_gp02	transcript	GU280_gp02	protein_coding	c.2848G>A	p.Asp950Asn	2848/3822	2848/3822	950/1273
ICL92	NC_045512.2	25287	G	T	226.6	Insufficient_Read_Depth	0.11	Heterozygous	T	missense_variant	MODERATE	S	GU280_gp02	transcript	GU280_gp02	protein_coding	c.3725G>T	p.Ser1242Ile	3725/3822	3725/3822	1242/1273
ICL92	NC_045512.2	25469	C	T	2774.03	70	1	Homozygous	T	missense_variant	MODERATE	ORF3a	GU280_gp03	transcript	GU280_gp03	protein_coding	c.77C>T	p.Ser26Leu	77/828	77/828	26/275
ICL92	NC_045512.2	26767	T	C	321.6	Insufficient_Read_Depth	0.31	Heterozygous	C	missense_variant	MODERATE	M	GU280_gp05	transcript	GU280_gp05	protein_coding	c.245T>C	p.Ile82Thr	245/669	245/669	82/222
ICL92	NC_045512.2	27752	C	T	1371.03	48	1	Homozygous	T	missense_variant	MODERATE	ORF7a	GU280_gp07	transcript	GU280_gp07	protein_coding	c.359C>T	p.Thr120Ile	359/366	359/366	120/121
ICL92	NC_045512.2	28247	AGATTTC	A	467.6	Insufficient_Read_Depth	0.26	Heterozygous	A	conservative_inframe_deletion	MODERATE	ORF8	GU280_gp09	transcript	GU280_gp09	protein_coding	c.355_360delGATTTC	p.Asp119_Phe120del	355/366	355/366	119/121
ICL92	NC_045512.2	28253	C	*,T	1507.01	37	0.38	Heterozygous	T	synonymous_variant	LOW	ORF8	GU280_gp09	transcript	GU280_gp09	protein_coding	c.360C>T	p.Phe120Phe	360/366	360/366	120/121
ICL92	NC_045512.2	28270	TA	T	4744.03	138	1	Homozygous	T	upstream_gene_variant	MODIFIER	N	GU280_gp10	transcript	GU280_gp10	protein_coding	c.-3delA
ICL92	NC_045512.2	28461	A	G	3976.6	105	0.7	Heterozygous	G	missense_variant	MODERATE	N	GU280_gp10	transcript	GU280_gp10	protein_coding	c.188A>G	p.Asp63Gly	188/1260	188/1260	63/419
ICL92	NC_045512.2	28881	G	T	11021	256	1	Homozygous	T	missense_variant	MODERATE	N	GU280_gp10	transcript	GU280_gp10	protein_coding	c.608G>T	p.Arg203Met	608/1260	608/1260	203/419
ICL92	NC_045512.2	28916	G	T	3217.6	106	0.27	Heterozygous	T	missense_variant	MODERATE	N	GU280_gp10	transcript	GU280_gp10	protein_coding	c.643G>T	p.Gly215Cys	643/1260	643/1260	215/419
ICL92	NC_045512.2	29402	G	T	8227.03	203	1	Homozygous	T	missense_variant	MODERATE	N	GU280_gp10	transcript	GU280_gp10	protein_coding	c.1129G>T	p.Asp377Tyr	1129/1260	1129/1260	377/419
ICL92	NC_045512.2	29742	G	T	239.98	Insufficient_Read_Depth	1	Homozygous	T	downstream_gene_variant	MODIFIER	S	GU280_gp02	transcript	GU280_gp02	protein_coding	c.*4358G>T
ICL92	NC_045512.2	29771	A	G	239.98	Insufficient_Read_Depth	1	Homozygous	G	downstream_gene_variant	MODIFIER	S	GU280_gp02	transcript	GU280_gp02	protein_coding	c.*4387A>G
ICL21	NC_045512.2	106	C	T	1083.6	36	0.36	Heterozygous	T	upstream_gene_variant	MODIFIER	ORF1ab	GU280_gp01	transcript	GU280_gp01	protein_coding	c.-160C>T
ICL21	NC_045512.2	210	G	T	8105.03	190	1	Homozygous	T	upstream_gene_variant	MODIFIER	ORF1ab	GU280_gp01	transcript	GU280_gp01	protein_coding	c.-56G>T
ICL21	NC_045512.2	241	C	T	8026.03	191	1	Homozygous	T	upstream_gene_variant	MODIFIER	ORF1ab	GU280_gp01	transcript	GU280_gp01	protein_coding	c.-25C>T
ICL21	NC_045512.2	3037	C	T	3833.03	106	1	Homozygous	T	synonymous_variant	LOW	ORF1ab	GU280_gp01	transcript	GU280_gp01	protein_coding	c.2772C>T	p.Phe924Phe	2772/21291	2772/21291	924/7096
ICL21	NC_045512.2	4181	G	T	1084.6	32	0.46	Heterozygous	T	missense_variant	MODERATE	ORF1ab	GU280_gp01	transcript	GU280_gp01	protein_coding	c.3916G>T	p.Ala1306Ser	3916/21291	3916/21291	1306/7096
ICL21	NC_045512.2	5184	C	T	1301.6	37	0.58	Heterozygous	T	missense_variant	MODERATE	ORF1ab	GU280_gp01	transcript	GU280_gp01	protein_coding	c.4919C>T	p.Pro1640Leu	4919/21291	4919/21291	1640/7096
ICL21	NC_045512.2	5584	A	G	2812.6	74	0.77	Heterozygous	G	synonymous_variant	LOW	ORF1ab	GU280_gp01	transcript	GU280_gp01	protein_coding	c.5319A>G	p.Thr1773Thr	5319/21291	5319/21291	1773/7096
ICL21	NC_045512.2	6402	C	T	8485.6	215	0.9	Heterozygous	T	missense_variant	MODERATE	ORF1ab	GU280_gp01	transcript	GU280_gp01	protein_coding	c.6137C>T	p.Pro2046Leu	6137/21291	6137/21291	2046/7096
ICL21	NC_045512.2	6505	AAAT	A	1310.6	41	0.23	Heterozygous	A	disruptive_inframe_deletion	MODERATE	ORF1ab	GU280_gp01	transcript	GU280_gp01	protein_coding	c.6245_6247delATA	p.Asn2082del	6245/21291	6245/21291	2082/7096
ICL21	NC_045512.2	6535	TG	T	32.6	Insufficient_Read_Depth	0.1	Heterozygous	T	frameshift_variant	HIGH	ORF1ab	GU280_gp01	transcript	GU280_gp01	protein_coding	c.6272delG	p.Gly2091fs	6272/21291	6272/21291	2091/7096
ICL21	NC_045512.2	8986	C	T	3396.04	114	0.63	Heterozygous	T	synonymous_variant	LOW	ORF1ab	GU280_gp01	transcript	GU280_gp01	protein_coding	c.8721C>T	p.Asp2907Asp	8721/21291	8721/21291	2907/7096
ICL21	NC_045512.2	9053	G	T	2028.6	60	0.53	Heterozygous	T	missense_variant	MODERATE	ORF1ab	GU280_gp01	transcript	GU280_gp01	protein_coding	c.8788G>T	p.Val2930Leu	8788/21291	8788/21291	2930/7096
ICL21	NC_045512.2	9891	C	T	821.6	Insufficient_Read_Depth	0.41	Heterozygous	T	missense_variant	MODERATE	ORF1ab	GU280_gp01	transcript	GU280_gp01	protein_coding	c.9626C>T	p.Ala3209Val	9626/21291	9626/21291	3209/7096
ICL21	NC_045512.2	10029	C	T	2182.6	60	0.52	Heterozygous	T	missense_variant	MODERATE	ORF1ab	GU280_gp01	transcript	GU280_gp01	protein_coding	c.9764C>T	p.Thr3255Ile	9764/21291	9764/21291	3255/7096
ICL21	NC_045512.2	10138	C	T	1111.6	33	0.48	Heterozygous	T	synonymous_variant	LOW	ORF1ab	GU280_gp01	transcript	GU280_gp01	protein_coding	c.9873C>T	p.Asn3291Asn	9873/21291	9873/21291	3291/7096
ICL21	NC_045512.2	10872	A	G	1308.6	50	0.48	Heterozygous	G	missense_variant	MODERATE	ORF1ab	GU280_gp01	transcript	GU280_gp01	protein_coding	c.10607A>G	p.Gln3536Arg	10607/21291	10607/21291	3536/7096
ICL21	NC_045512.2	11201	A	G	3948.6	120	0.58	Heterozygous	G	missense_variant	MODERATE	ORF1ab	GU280_gp01	transcript	GU280_gp01	protein_coding	c.10936A>G	p.Thr3646Ala	10936/21291	10936/21291	3646/7096
ICL21	NC_045512.2	11332	A	G	558.6	Insufficient_Read_Depth	0.31	Heterozygous	G	synonymous_variant	LOW	ORF1ab	GU280_gp01	transcript	GU280_gp01	protein_coding	c.11067A>G	p.Val3689Val	11067/21291	11067/21291	3689/7096
ICL21	NC_045512.2	11514	C	T	1232.6	32	0.65	Heterozygous	T	missense_variant	MODERATE	ORF1ab	GU280_gp01	transcript	GU280_gp01	protein_coding	c.11249C>T	p.Thr3750Ile	11249/21291	11249/21291	3750/7096
ICL21	NC_045512.2	12789	C	T	4226.6	118	0.65	Heterozygous	T	missense_variant	MODERATE	ORF1ab	GU280_gp01	transcript	GU280_gp01	protein_coding	c.12524C>T	p.Thr4175Ile	12524/21291	12524/21291	4175/7096
ICL21	NC_045512.2	12865	TG	T	351.6	Insufficient_Read_Depth	0.16	Heterozygous	T	frameshift_variant	HIGH	ORF1ab	GU280_gp01	transcript	GU280_gp01	protein_coding	c.12602delG	p.Gly4201fs	12602/21291	12602/21291	4201/7096
ICL21	NC_045512.2	13019	C	T	2124.6	68	0.64	Heterozygous	T	synonymous_variant	LOW	ORF1ab	GU280_gp01	transcript	GU280_gp01	protein_coding	c.12754C>T	p.Leu4252Leu	12754/21291	12754/21291	4252/7096
ICL21	NC_045512.2	14408	C	T	725.03	Insufficient_Read_Depth	1	Homozygous	T	missense_variant	MODERATE	ORF1ab	GU280_gp01	transcript	GU280_gp01	protein_coding	c.14144C>T	p.Pro4715Leu	14144/21291	14144/21291	4715/7096
ICL21	NC_045512.2	15164	TA	T	32.6	Insufficient_Read_Depth	0.15	Heterozygous	T	frameshift_variant	HIGH	ORF1ab	GU280_gp01	transcript	GU280_gp01	protein_coding	c.14901delA	p.Leu4967fs	14901/21291	14901/21291	4967/7096
ICL21	NC_045512.2	15451	G	A	4120.6	107	0.88	Heterozygous	A	missense_variant	MODERATE	ORF1ab	GU280_gp01	transcript	GU280_gp01	protein_coding	c.15187G>A	p.Gly5063Ser	15187/21291	15187/21291	5063/7096
ICL21	NC_045512.2	15550	GT	G	152.6	Insufficient_Read_Depth	0.13	Heterozygous	G	frameshift_variant	HIGH	ORF1ab	GU280_gp01	transcript	GU280_gp01	protein_coding	c.15288delT	p.Asn5097fs	15288/21291	15288/21291	5096/7096
ICL21	NC_045512.2	16466	C	T	1373.03	32	1	Homozygous	T	missense_variant	MODERATE	ORF1ab	GU280_gp01	transcript	GU280_gp01	protein_coding	c.16202C>T	p.Pro5401Leu	16202/21291	16202/21291	5401/7096
ICL21	NC_045512.2	21618	C	G	241.6	Insufficient_Read_Depth	0.28	Heterozygous	G	missense_variant	MODERATE	S	GU280_gp02	transcript	GU280_gp02	protein_coding	c.56C>G	p.Thr19Arg	56/3822	56/3822	19/1273
ICL21	NC_045512.2	21644	T	C	58.6	Insufficient_Read_Depth	0.09	Heterozygous	C	missense_variant	MODERATE	S	GU280_gp02	transcript	GU280_gp02	protein_coding	c.82T>C	p.Tyr28His	82/3822	82/3822	28/1273
ICL21	NC_045512.2	21987	G	A	103.92	Insufficient_Read_Depth	1	Homozygous	A	missense_variant	MODERATE	S	GU280_gp02	transcript	GU280_gp02	protein_coding	c.425G>A	p.Gly142Asp	425/3822	425/3822	142/1273
ICL21	NC_045512.2	22028	GAGTTCA	G	255.93	Insufficient_Read_Depth	1	Homozygous	G	disruptive_inframe_deletion	MODERATE	S	GU280_gp02	transcript	GU280_gp02	protein_coding	c.467_472delAGTTCA	p.Glu156_Arg158delinsGly	467/3822	467/3822	156/1273
ICL21	NC_045512.2	22227	C	T	116.8	Insufficient_Read_Depth	1	Homozygous	T	missense_variant	MODERATE	S	GU280_gp02	transcript	GU280_gp02	protein_coding	c.665C>T	p.Ala222Val	665/3822	665/3822	222/1273
ICL21	NC_045512.2	22917	T	G	427.02	Insufficient_Read_Depth	1	Homozygous	G	missense_variant	MODERATE	S	GU280_gp02	transcript	GU280_gp02	protein_coding	c.1355T>G	p.Leu452Arg	1355/3822	1355/3822	452/1273
ICL21	NC_045512.2	22995	C	A	330.03	Insufficient_Read_Depth	1	Homozygous	A	missense_variant	MODERATE	S	GU280_gp02	transcript	GU280_gp02	protein_coding	c.1433C>A	p.Thr478Lys	1433/3822	1433/3822	478/1273
ICL21	NC_045512.2	23403	A	G	7405.03	184	1	Homozygous	G	missense_variant	MODERATE	S	GU280_gp02	transcript	GU280_gp02	protein_coding	c.1841A>G	p.Asp614Gly	1841/3822	1841/3822	614/1273
ICL21	NC_045512.2	23427	T	C	2685.6	74	0.56	Heterozygous	C	missense_variant	MODERATE	S	GU280_gp02	transcript	GU280_gp02	protein_coding	c.1865T>C	p.Val622Ala	1865/3822	1865/3822	622/1273
ICL21	NC_045512.2	23501	G	T	1353.6	46	0.23	Heterozygous	T	missense_variant	MODERATE	S	GU280_gp02	transcript	GU280_gp02	protein_coding	c.1939G>T	p.Ala647Ser	1939/3822	1939/3822	647/1273
ICL21	NC_045512.2	23580	GT	G	63.6	Insufficient_Read_Depth	0.09	Heterozygous	G	frameshift_variant	HIGH	S	GU280_gp02	transcript	GU280_gp02	protein_coding	c.2020delT	p.Tyr674fs	2020/3822	2020/3822	674/1273
ICL21	NC_045512.2	23604	C	G	37.28	Insufficient_Read_Depth	1	Homozygous	G	missense_variant	MODERATE	S	GU280_gp02	transcript	GU280_gp02	protein_coding	c.2042C>G	p.Pro681Arg	2042/3822	2042/3822	681/1273
ICL21	NC_045512.2	24332	G	T	687.6	36	0.46	Heterozygous	T	missense_variant	MODERATE	S	GU280_gp02	transcript	GU280_gp02	protein_coding	c.2770G>T	p.Ala924Ser	2770/3822	2770/3822	924/1273
ICL21	NC_045512.2	24410	G	A	209.01	Insufficient_Read_Depth	1	Homozygous	A	missense_variant	MODERATE	S	GU280_gp02	transcript	GU280_gp02	protein_coding	c.2848G>A	p.Asp950Asn	2848/3822	2848/3822	950/1273
ICL21	NC_045512.2	25287	G	T	3121.6	83	0.62	Heterozygous	T	missense_variant	MODERATE	S	GU280_gp02	transcript	GU280_gp02	protein_coding	c.3725G>T	p.Ser1242Ile	3725/3822	3725/3822	1242/1273
ICL21	NC_045512.2	25413	C	T	780.6	Insufficient_Read_Depth	0.4	Heterozygous	T	synonymous_variant	LOW	ORF3a	GU280_gp03	transcript	GU280_gp03	protein_coding	c.21C>T	p.Ile7Ile	21/828	21/828	7/275
ICL21	NC_045512.2	25469	C	T	2219.03	55	1	Homozygous	T	missense_variant	MODERATE	ORF3a	GU280_gp03	transcript	GU280_gp03	protein_coding	c.77C>T	p.Ser26Leu	77/828	77/828	26/275
ICL21	NC_045512.2	26767	T	C	178.6	Insufficient_Read_Depth	0.56	Heterozygous	C	missense_variant	MODERATE	M	GU280_gp05	transcript	GU280_gp05	protein_coding	c.245T>C	p.Ile82Thr	245/669	245/669	82/222
ICL21	NC_045512.2	27752	C	T	122.92	Insufficient_Read_Depth	1	Homozygous	T	missense_variant	MODERATE	ORF7a	GU280_gp07	transcript	GU280_gp07	protein_coding	c.359C>T	p.Thr120Ile	359/366	359/366	120/121
ICL21	NC_045512.2	28247	AGATTTC	A	2870.03	64	1	Homozygous	A	conservative_inframe_deletion	MODERATE	ORF8	GU280_gp09	transcript	GU280_gp09	protein_coding	c.355_360delGATTTC	p.Asp119_Phe120del	355/366	355/366	119/121
ICL21	NC_045512.2	28270	TA	T	6232.03	175	1	Homozygous	T	upstream_gene_variant	MODIFIER	N	GU280_gp10	transcript	GU280_gp10	protein_coding	c.-3delA
ICL21	NC_045512.2	28461	A	G	4121.6	110	0.72	Heterozygous	G	missense_variant	MODERATE	N	GU280_gp10	transcript	GU280_gp10	protein_coding	c.188A>G	p.Asp63Gly	188/1260	188/1260	63/419
ICL21	NC_045512.2	28881	G	T	10474	254	1	Homozygous	T	missense_variant	MODERATE	N	GU280_gp10	transcript	GU280_gp10	protein_coding	c.608G>T	p.Arg203Met	608/1260	608/1260	203/419
ICL21	NC_045512.2	28916	G	T	8948.6	251	0.74	Heterozygous	T	missense_variant	MODERATE	N	GU280_gp10	transcript	GU280_gp10	protein_coding	c.643G>T	p.Gly215Cys	643/1260	643/1260	215/419
ICL21	NC_045512.2	29402	G	T	6790.03	167	1	Homozygous	T	missense_variant	MODERATE	N	GU280_gp10	transcript	GU280_gp10	protein_coding	c.1129G>T	p.Asp377Tyr	1129/1260	1129/1260	377/419
ICL22	NC_045512.2	210	G	T	8651.03	207	1	Homozygous	T	upstream_gene_variant	MODIFIER	ORF1ab	GU280_gp01	transcript	GU280_gp01	protein_coding	c.-56G>T
ICL22	NC_045512.2	241	C	T	8555.03	203	1	Homozygous	T	upstream_gene_variant	MODIFIER	ORF1ab	GU280_gp01	transcript	GU280_gp01	protein_coding	c.-25C>T
ICL22	NC_045512.2	3037	C	T	3634.03	103	1	Homozygous	T	synonymous_variant	LOW	ORF1ab	GU280_gp01	transcript	GU280_gp01	protein_coding	c.2772C>T	p.Phe924Phe	2772/21291	2772/21291	924/7096
ICL22	NC_045512.2	4181	G	T	4184.03	100	1	Homozygous	T	missense_variant	MODERATE	ORF1ab	GU280_gp01	transcript	GU280_gp01	protein_coding	c.3916G>T	p.Ala1306Ser	3916/21291	3916/21291	1306/7096
ICL22	NC_045512.2	6402	C	T	7916.03	188	1	Homozygous	T	missense_variant	MODERATE	ORF1ab	GU280_gp01	transcript	GU280_gp01	protein_coding	c.6137C>T	p.Pro2046Leu	6137/21291	6137/21291	2046/7096
ICL22	NC_045512.2	6504	CA	C	80.6	Insufficient_Read_Depth	0.1	Heterozygous	C	frameshift_variant	HIGH	ORF1ab	GU280_gp01	transcript	GU280_gp01	protein_coding	c.6242delA	p.Asn2081fs	6242/21291	6242/21291	2081/7096
ICL22	NC_045512.2	6535	TG	T	74.6	Insufficient_Read_Depth	0.11	Heterozygous	T	frameshift_variant	HIGH	ORF1ab	GU280_gp01	transcript	GU280_gp01	protein_coding	c.6272delG	p.Gly2091fs	6272/21291	6272/21291	2091/7096
ICL22	NC_045512.2	7124	C	T	359.02	Insufficient_Read_Depth	1	Homozygous	T	missense_variant	MODERATE	ORF1ab	GU280_gp01	transcript	GU280_gp01	protein_coding	c.6859C>T	p.Pro2287Ser	6859/21291	6859/21291	2287/7096
ICL22	NC_045512.2	8986	C	T	6571.03	158	0.97	Homozygous	T	synonymous_variant	LOW	ORF1ab	GU280_gp01	transcript	GU280_gp01	protein_coding	c.8721C>T	p.Asp2907Asp	8721/21291	8721/21291	2907/7096
ICL22	NC_045512.2	9053	G	T	3557.03	99	0.99	Homozygous	T	missense_variant	MODERATE	ORF1ab	GU280_gp01	transcript	GU280_gp01	protein_coding	c.8788G>T	p.Val2930Leu	8788/21291	8788/21291	2930/7096
ICL22	NC_045512.2	9811	C	T	70.1	Insufficient_Read_Depth	1	Homozygous	T	synonymous_variant	LOW	ORF1ab	GU280_gp01	transcript	GU280_gp01	protein_coding	c.9546C>T	p.Thr3182Thr	9546/21291	9546/21291	3182/7096
ICL22	NC_045512.2	10029	C	T	5123.03	130	1	Homozygous	T	missense_variant	MODERATE	ORF1ab	GU280_gp01	transcript	GU280_gp01	protein_coding	c.9764C>T	p.Thr3255Ile	9764/21291	9764/21291	3255/7096
ICL22	NC_045512.2	10872	A	G	763.6	36	0.34	Heterozygous	G	missense_variant	MODERATE	ORF1ab	GU280_gp01	transcript	GU280_gp01	protein_coding	c.10607A>G	p.Gln3536Arg	10607/21291	10607/21291	3536/7096
ICL22	NC_045512.2	11201	A	G	6992.03	181	0.99	Homozygous	G	missense_variant	MODERATE	ORF1ab	GU280_gp01	transcript	GU280_gp01	protein_coding	c.10936A>G	p.Thr3646Ala	10936/21291	10936/21291	3646/7096
ICL22	NC_045512.2	11332	A	G	3985.03	98	1	Homozygous	G	synonymous_variant	LOW	ORF1ab	GU280_gp01	transcript	GU280_gp01	protein_coding	c.11067A>G	p.Val3689Val	11067/21291	11067/21291	3689/7096
ICL22	NC_045512.2	11389	G	A	1973.6	76	0.78	Heterozygous	A	synonymous_variant	LOW	ORF1ab	GU280_gp01	transcript	GU280_gp01	protein_coding	c.11124G>A	p.Val3708Val	11124/21291	11124/21291	3708/7096
ICL22	NC_045512.2	12789	C	T	2919.6	80	0.48	Heterozygous	T	missense_variant	MODERATE	ORF1ab	GU280_gp01	transcript	GU280_gp01	protein_coding	c.12524C>T	p.Thr4175Ile	12524/21291	12524/21291	4175/7096
ICL22	NC_045512.2	12865	TG	T	234.6	Insufficient_Read_Depth	0.14	Heterozygous	T	frameshift_variant	HIGH	ORF1ab	GU280_gp01	transcript	GU280_gp01	protein_coding	c.12602delG	p.Gly4201fs	12602/21291	12602/21291	4201/7096
ICL22	NC_045512.2	14408	C	T	657.03	Insufficient_Read_Depth	1	Homozygous	T	missense_variant	MODERATE	ORF1ab	GU280_gp01	transcript	GU280_gp01	protein_coding	c.14144C>T	p.Pro4715Leu	14144/21291	14144/21291	4715/7096
ICL22	NC_045512.2	14638	G	A	1679.6	56	0.54	Heterozygous	A	missense_variant	MODERATE	ORF1ab	GU280_gp01	transcript	GU280_gp01	protein_coding	c.14374G>A	p.Ala4792Thr	14374/21291	14374/21291	4792/7096
ICL22	NC_045512.2	15451	G	A	4078.03	106	0.91	Homozygous	A	missense_variant	MODERATE	ORF1ab	GU280_gp01	transcript	GU280_gp01	protein_coding	c.15187G>A	p.Gly5063Ser	15187/21291	15187/21291	5063/7096
ICL22	NC_045512.2	16466	C	T	2240.03	54	1	Homozygous	T	missense_variant	MODERATE	ORF1ab	GU280_gp01	transcript	GU280_gp01	protein_coding	c.16202C>T	p.Pro5401Leu	16202/21291	16202/21291	5401/7096
ICL22	NC_045512.2	19051	A	G	2311.6	62	0.89	Heterozygous	G	missense_variant	MODERATE	ORF1ab	GU280_gp01	transcript	GU280_gp01	protein_coding	c.18787A>G	p.Ile6263Val	18787/21291	18787/21291	6263/7096
ICL22	NC_045512.2	19220	C	T	1986.03	46	1	Homozygous	T	missense_variant	MODERATE	ORF1ab	GU280_gp01	transcript	GU280_gp01	protein_coding	c.18956C>T	p.Ala6319Val	18956/21291	18956/21291	6319/7096
ICL22	NC_045512.2	19983	C	CT	62.64	Insufficient_Read_Depth	0.11	Heterozygous	CT	frameshift_variant&stop_gained	HIGH	ORF1ab	GU280_gp01	transcript	GU280_gp01	protein_coding	c.19725dupT	p.Asp6576fs	19726/21291	19726/21291	6576/7096
ICL22	NC_045512.2	21618	C	G	145.6	Insufficient_Read_Depth	0.53	Heterozygous	G	missense_variant	MODERATE	S	GU280_gp02	transcript	GU280_gp02	protein_coding	c.56C>G	p.Thr19Arg	56/3822	56/3822	19/1273
ICL22	NC_045512.2	21987	G	A	85.1	Insufficient_Read_Depth	1	Homozygous	A	missense_variant	MODERATE	S	GU280_gp02	transcript	GU280_gp02	protein_coding	c.425G>A	p.Gly142Asp	425/3822	425/3822	142/1273
ICL22	NC_045512.2	22028	GAGTTCA	G	166.1	Insufficient_Read_Depth	1	Homozygous	G	disruptive_inframe_deletion	MODERATE	S	GU280_gp02	transcript	GU280_gp02	protein_coding	c.467_472delAGTTCA	p.Glu156_Arg158delinsGly	467/3822	467/3822	156/1273
ICL22	NC_045512.2	22917	T	G	589.03	Insufficient_Read_Depth	1	Homozygous	G	missense_variant	MODERATE	S	GU280_gp02	transcript	GU280_gp02	protein_coding	c.1355T>G	p.Leu452Arg	1355/3822	1355/3822	452/1273
ICL22	NC_045512.2	22995	C	A	579.03	Insufficient_Read_Depth	1	Homozygous	A	missense_variant	MODERATE	S	GU280_gp02	transcript	GU280_gp02	protein_coding	c.1433C>A	p.Thr478Lys	1433/3822	1433/3822	478/1273
ICL22	NC_045512.2	23403	A	G	9026.03	221	1	Homozygous	G	missense_variant	MODERATE	S	GU280_gp02	transcript	GU280_gp02	protein_coding	c.1841A>G	p.Asp614Gly	1841/3822	1841/3822	614/1273
ICL22	NC_045512.2	23427	T	C	1669.6	51	0.3	Heterozygous	C	missense_variant	MODERATE	S	GU280_gp02	transcript	GU280_gp02	protein_coding	c.1865T>C	p.Val622Ala	1865/3822	1865/3822	622/1273
ICL22	NC_045512.2	23604	C	G	283.02	Insufficient_Read_Depth	1	Homozygous	G	missense_variant	MODERATE	S	GU280_gp02	transcript	GU280_gp02	protein_coding	c.2042C>G	p.Pro681Arg	2042/3822	2042/3822	681/1273
ICL22	NC_045512.2	24332	G	T	486.6	31	0.3	Heterozygous	T	missense_variant	MODERATE	S	GU280_gp02	transcript	GU280_gp02	protein_coding	c.2770G>T	p.Ala924Ser	2770/3822	2770/3822	924/1273
ICL22	NC_045512.2	24410	G	A	618.03	Insufficient_Read_Depth	1	Homozygous	A	missense_variant	MODERATE	S	GU280_gp02	transcript	GU280_gp02	protein_coding	c.2848G>A	p.Asp950Asn	2848/3822	2848/3822	950/1273
ICL22	NC_045512.2	25287	G	T	2127.6	62	0.38	Heterozygous	T	missense_variant	MODERATE	S	GU280_gp02	transcript	GU280_gp02	protein_coding	c.3725G>T	p.Ser1242Ile	3725/3822	3725/3822	1242/1273
ICL22	NC_045512.2	25413	C	T	300.6	Insufficient_Read_Depth	0.2	Heterozygous	T	synonymous_variant	LOW	ORF3a	GU280_gp03	transcript	GU280_gp03	protein_coding	c.21C>T	p.Ile7Ile	21/828	21/828	7/275
ICL22	NC_045512.2	25469	C	T	2300.03	56	1	Homozygous	T	missense_variant	MODERATE	ORF3a	GU280_gp03	transcript	GU280_gp03	protein_coding	c.77C>T	p.Ser26Leu	77/828	77/828	26/275
ICL22	NC_045512.2	26767	T	C	94.6	Insufficient_Read_Depth	0.33	Heterozygous	C	missense_variant	MODERATE	M	GU280_gp05	transcript	GU280_gp05	protein_coding	c.245T>C	p.Ile82Thr	245/669	245/669	82/222
ICL22	NC_045512.2	27638	T	C	79.8	Insufficient_Read_Depth	1	Homozygous	C	missense_variant	MODERATE	ORF7a	GU280_gp07	transcript	GU280_gp07	protein_coding	c.245T>C	p.Val82Ala	245/366	245/366	82/121
ICL22	NC_045512.2	27752	C	T	378.2	Insufficient_Read_Depth	0.94	Homozygous	T	missense_variant	MODERATE	ORF7a	GU280_gp07	transcript	GU280_gp07	protein_coding	c.359C>T	p.Thr120Ile	359/366	359/366	120/121
ICL22	NC_045512.2	28247	AGATTTC	A	2871.03	64	1	Homozygous	A	conservative_inframe_deletion	MODERATE	ORF8	GU280_gp09	transcript	GU280_gp09	protein_coding	c.355_360delGATTTC	p.Asp119_Phe120del	355/366	355/366	119/121
ICL22	NC_045512.2	28270	TA	T	6230.03	181	1	Homozygous	T	upstream_gene_variant	MODIFIER	N	GU280_gp10	transcript	GU280_gp10	protein_coding	c.-3delA
ICL22	NC_045512.2	28450	TGG	T	38.6	Insufficient_Read_Depth	0.07	Heterozygous	T	frameshift_variant	HIGH	N	GU280_gp10	transcript	GU280_gp10	protein_coding	c.178_179delGG	p.Gly60fs	178/1260	178/1260	60/419
ICL22	NC_045512.2	28461	A	G	4948.6	128	0.72	Heterozygous	G	missense_variant	MODERATE	N	GU280_gp10	transcript	GU280_gp10	protein_coding	c.188A>G	p.Asp63Gly	188/1260	188/1260	63/419
ICL22	NC_045512.2	28881	G	T	12130	295	1	Homozygous	T	missense_variant	MODERATE	N	GU280_gp10	transcript	GU280_gp10	protein_coding	c.608G>T	p.Arg203Met	608/1260	608/1260	203/419
ICL22	NC_045512.2	28916	G	T	15836	421	0.99	Homozygous	T	missense_variant	MODERATE	N	GU280_gp10	transcript	GU280_gp10	protein_coding	c.643G>T	p.Gly215Cys	643/1260	643/1260	215/419
ICL22	NC_045512.2	29402	G	T	7215.03	180	1	Homozygous	T	missense_variant	MODERATE	N	GU280_gp10	transcript	GU280_gp10	protein_coding	c.1129G>T	p.Asp377Tyr	1129/1260	1129/1260	377/419
ICL22	NC_045512.2	29742	G	T	262.02	Insufficient_Read_Depth	1	Homozygous	T	downstream_gene_variant	MODIFIER	S	GU280_gp02	transcript	GU280_gp02	protein_coding	c.*4358G>T
ICL23	NC_045512.2	210	G	T	10236	241	1	Homozygous	T	upstream_gene_variant	MODIFIER	ORF1ab	GU280_gp01	transcript	GU280_gp01	protein_coding	c.-56G>T
ICL23	NC_045512.2	241	C	T	10068	241	1	Homozygous	T	upstream_gene_variant	MODIFIER	ORF1ab	GU280_gp01	transcript	GU280_gp01	protein_coding	c.-25C>T
ICL23	NC_045512.2	1102	C	T	1690.6	49	0.53	Heterozygous	T	synonymous_variant	LOW	ORF1ab	GU280_gp01	transcript	GU280_gp01	protein_coding	c.837C>T	p.Ser279Ser	837/21291	837/21291	279/7096
ICL23	NC_045512.2	1191	C	T	909.6	51	0.44	Heterozygous	T	missense_variant	MODERATE	ORF1ab	GU280_gp01	transcript	GU280_gp01	protein_coding	c.926C>T	p.Pro309Leu	926/21291	926/21291	309/7096
ICL23	NC_045512.2	1267	C	T	2455.6	70	0.9	Heterozygous	T	synonymous_variant	LOW	ORF1ab	GU280_gp01	transcript	GU280_gp01	protein_coding	c.1002C>T	p.Gly334Gly	1002/21291	1002/21291	334/7096
ICL23	NC_045512.2	2113	C	T	133.6	Insufficient_Read_Depth	0.15	Heterozygous	T	synonymous_variant	LOW	ORF1ab	GU280_gp01	transcript	GU280_gp01	protein_coding	c.1848C>T	p.Ile616Ile	1848/21291	1848/21291	616/7096
ICL23	NC_045512.2	2889	TG	T	34.6	Insufficient_Read_Depth	0.09	Heterozygous	T	frameshift_variant	HIGH	ORF1ab	GU280_gp01	transcript	GU280_gp01	protein_coding	c.2626delG	p.Ala876fs	2626/21291	2626/21291	876/7096
ICL23	NC_045512.2	3037	C	T	4256.03	110	0.99	Homozygous	T	synonymous_variant	LOW	ORF1ab	GU280_gp01	transcript	GU280_gp01	protein_coding	c.2772C>T	p.Phe924Phe	2772/21291	2772/21291	924/7096
ICL23	NC_045512.2	3582	G	A	141.6	Insufficient_Read_Depth	0.12	Heterozygous	A	missense_variant	MODERATE	ORF1ab	GU280_gp01	transcript	GU280_gp01	protein_coding	c.3317G>A	p.Ser1106Asn	3317/21291	3317/21291	1106/7096
ICL23	NC_045512.2	4181	G	T	508.6	Insufficient_Read_Depth	0.18	Heterozygous	T	missense_variant	MODERATE	ORF1ab	GU280_gp01	transcript	GU280_gp01	protein_coding	c.3916G>T	p.Ala1306Ser	3916/21291	3916/21291	1306/7096
ICL23	NC_045512.2	5184	C	T	3452.6	93	0.88	Heterozygous	T	missense_variant	MODERATE	ORF1ab	GU280_gp01	transcript	GU280_gp01	protein_coding	c.4919C>T	p.Pro1640Leu	4919/21291	4919/21291	1640/7096
ICL23	NC_045512.2	6402	C	T	6319.6	164	0.91	Heterozygous	T	missense_variant	MODERATE	ORF1ab	GU280_gp01	transcript	GU280_gp01	protein_coding	c.6137C>T	p.Pro2046Leu	6137/21291	6137/21291	2046/7096
ICL23	NC_045512.2	6535	TG	T	168.6	Insufficient_Read_Depth	0.12	Heterozygous	T	frameshift_variant	HIGH	ORF1ab	GU280_gp01	transcript	GU280_gp01	protein_coding	c.6272delG	p.Gly2091fs	6272/21291	6272/21291	2091/7096
ICL23	NC_045512.2	7594	CT	C	206.6	Insufficient_Read_Depth	0.13	Heterozygous	C	frameshift_variant	HIGH	ORF1ab	GU280_gp01	transcript	GU280_gp01	protein_coding	c.7333delT	p.Cys2445fs	7333/21291	7333/21291	2445/7096
ICL23	NC_045512.2	8986	C	T	1969.6	58	0.36	Heterozygous	T	synonymous_variant	LOW	ORF1ab	GU280_gp01	transcript	GU280_gp01	protein_coding	c.8721C>T	p.Asp2907Asp	8721/21291	8721/21291	2907/7096
ICL23	NC_045512.2	9053	G	T	1242.6	41	0.3	Heterozygous	T	missense_variant	MODERATE	ORF1ab	GU280_gp01	transcript	GU280_gp01	protein_coding	c.8788G>T	p.Val2930Leu	8788/21291	8788/21291	2930/7096
ICL23	NC_045512.2	9891	C	T	2357.6	63	0.83	Heterozygous	T	missense_variant	MODERATE	ORF1ab	GU280_gp01	transcript	GU280_gp01	protein_coding	c.9626C>T	p.Ala3209Val	9626/21291	9626/21291	3209/7096
ICL23	NC_045512.2	10029	C	T	718.6	33	0.23	Heterozygous	T	missense_variant	MODERATE	ORF1ab	GU280_gp01	transcript	GU280_gp01	protein_coding	c.9764C>T	p.Thr3255Ile	9764/21291	9764/21291	3255/7096
ICL23	NC_045512.2	10872	A	G	506.6	Insufficient_Read_Depth	0.2	Heterozygous	G	missense_variant	MODERATE	ORF1ab	GU280_gp01	transcript	GU280_gp01	protein_coding	c.10607A>G	p.Gln3536Arg	10607/21291	10607/21291	3536/7096
ICL23	NC_045512.2	11201	A	G	2066.6	66	0.32	Heterozygous	G	missense_variant	MODERATE	ORF1ab	GU280_gp01	transcript	GU280_gp01	protein_coding	c.10936A>G	p.Thr3646Ala	10936/21291	10936/21291	3646/7096
ICL23	NC_045512.2	11332	A	G	44.6	Insufficient_Read_Depth	0.09	Heterozygous	G	synonymous_variant	LOW	ORF1ab	GU280_gp01	transcript	GU280_gp01	protein_coding	c.11067A>G	p.Val3689Val	11067/21291	11067/21291	3689/7096
ICL23	NC_045512.2	11418	T	C	2056.6	84	0.84	Heterozygous	C	missense_variant	MODERATE	ORF1ab	GU280_gp01	transcript	GU280_gp01	protein_coding	c.11153T>C	p.Val3718Ala	11153/21291	11153/21291	3718/7096
ICL23	NC_045512.2	12789	C	T	2500.6	72	0.39	Heterozygous	T	missense_variant	MODERATE	ORF1ab	GU280_gp01	transcript	GU280_gp01	protein_coding	c.12524C>T	p.Thr4175Ile	12524/21291	12524/21291	4175/7096
ICL23	NC_045512.2	12946	T	C	1860.6	47	0.85	Heterozygous	C	synonymous_variant	LOW	ORF1ab	GU280_gp01	transcript	GU280_gp01	protein_coding	c.12681T>C	p.Tyr4227Tyr	12681/21291	12681/21291	4227/7096
ICL23	NC_045512.2	14408	C	T	1544.03	48	1	Homozygous	T	missense_variant	MODERATE	ORF1ab	GU280_gp01	transcript	GU280_gp01	protein_coding	c.14144C>T	p.Pro4715Leu	14144/21291	14144/21291	4715/7096
ICL23	NC_045512.2	15451	G	A	4798.03	121	0.95	Homozygous	A	missense_variant	MODERATE	ORF1ab	GU280_gp01	transcript	GU280_gp01	protein_coding	c.15187G>A	p.Gly5063Ser	15187/21291	15187/21291	5063/7096
ICL23	NC_045512.2	16466	C	T	3138.03	74	1	Homozygous	T	missense_variant	MODERATE	ORF1ab	GU280_gp01	transcript	GU280_gp01	protein_coding	c.16202C>T	p.Pro5401Leu	16202/21291	16202/21291	5401/7096
ICL23	NC_045512.2	17328	T	G	2676.6	80	0.4	Heterozygous	G	synonymous_variant	LOW	ORF1ab	GU280_gp01	transcript	GU280_gp01	protein_coding	c.17064T>G	p.Pro5688Pro	17064/21291	17064/21291	5688/7096
ICL23	NC_045512.2	20085	AG	A	93.6	Insufficient_Read_Depth	0.12	Heterozygous	A	frameshift_variant	HIGH	ORF1ab	GU280_gp01	transcript	GU280_gp01	protein_coding	c.19823delG	p.Gly6608fs	19823/21291	19823/21291	6608/7096
ICL23	NC_045512.2	20262	A	G	378.01	Insufficient_Read_Depth	1	Homozygous	G	synonymous_variant	LOW	ORF1ab	GU280_gp01	transcript	GU280_gp01	protein_coding	c.19998A>G	p.Leu6666Leu	19998/21291	19998/21291	6666/7096
ICL23	NC_045512.2	20320	C	T	1698.03	43	0.96	Homozygous	T	missense_variant	MODERATE	ORF1ab	GU280_gp01	transcript	GU280_gp01	protein_coding	c.20056C>T	p.His6686Tyr	20056/21291	20056/21291	6686/7096
ICL23	NC_045512.2	21618	C	G	386.6	Insufficient_Read_Depth	0.44	Heterozygous	G	missense_variant	MODERATE	S	GU280_gp02	transcript	GU280_gp02	protein_coding	c.56C>G	p.Thr19Arg	56/3822	56/3822	19/1273
ICL23	NC_045512.2	21832	T	C	1997.03	48	1	Homozygous	C	synonymous_variant	LOW	S	GU280_gp02	transcript	GU280_gp02	protein_coding	c.270T>C	p.Val90Val	270/3822	270/3822	90/1273
ICL23	NC_045512.2	21987	G	A	231.02	Insufficient_Read_Depth	1	Homozygous	A	missense_variant	MODERATE	S	GU280_gp02	transcript	GU280_gp02	protein_coding	c.425G>A	p.Gly142Asp	425/3822	425/3822	142/1273
ICL23	NC_045512.2	22028	GAGTTCA	G	436.02	Insufficient_Read_Depth	1	Homozygous	G	disruptive_inframe_deletion	MODERATE	S	GU280_gp02	transcript	GU280_gp02	protein_coding	c.467_472delAGTTCA	p.Glu156_Arg158delinsGly	467/3822	467/3822	156/1273
ICL23	NC_045512.2	22917	T	G	759.91	Insufficient_Read_Depth	0.95	Homozygous	G	missense_variant	MODERATE	S	GU280_gp02	transcript	GU280_gp02	protein_coding	c.1355T>G	p.Leu452Arg	1355/3822	1355/3822	452/1273
ICL23	NC_045512.2	22995	C	A	777.03	32	1	Homozygous	A	missense_variant	MODERATE	S	GU280_gp02	transcript	GU280_gp02	protein_coding	c.1433C>A	p.Thr478Lys	1433/3822	1433/3822	478/1273
ICL23	NC_045512.2	23403	A	G	8875.03	219	1	Homozygous	G	missense_variant	MODERATE	S	GU280_gp02	transcript	GU280_gp02	protein_coding	c.1841A>G	p.Asp614Gly	1841/3822	1841/3822	614/1273
ICL23	NC_045512.2	23427	T	C	1020.6	36	0.21	Heterozygous	C	missense_variant	MODERATE	S	GU280_gp02	transcript	GU280_gp02	protein_coding	c.1865T>C	p.Val622Ala	1865/3822	1865/3822	622/1273
ICL23	NC_045512.2	23604	C	G	332.03	Insufficient_Read_Depth	1	Homozygous	G	missense_variant	MODERATE	S	GU280_gp02	transcript	GU280_gp02	protein_coding	c.2042C>G	p.Pro681Arg	2042/3822	2042/3822	681/1273
ICL23	NC_045512.2	24332	G	T	231.6	Insufficient_Read_Depth	0.16	Heterozygous	T	missense_variant	MODERATE	S	GU280_gp02	transcript	GU280_gp02	protein_coding	c.2770G>T	p.Ala924Ser	2770/3822	2770/3822	924/1273
ICL23	NC_045512.2	24410	G	A	1552.03	61	1	Homozygous	A	missense_variant	MODERATE	S	GU280_gp02	transcript	GU280_gp02	protein_coding	c.2848G>A	p.Asp950Asn	2848/3822	2848/3822	950/1273
ICL23	NC_045512.2	24745	C	T	2851.6	73	0.78	Heterozygous	T	synonymous_variant	LOW	S	GU280_gp02	transcript	GU280_gp02	protein_coding	c.3183C>T	p.Val1061Val	3183/3822	3183/3822	1061/1273
ICL23	NC_045512.2	25287	G	T	1305.6	42	0.26	Heterozygous	T	missense_variant	MODERATE	S	GU280_gp02	transcript	GU280_gp02	protein_coding	c.3725G>T	p.Ser1242Ile	3725/3822	3725/3822	1242/1273
ICL23	NC_045512.2	25413	C	T	114.6	Insufficient_Read_Depth	0.11	Heterozygous	T	synonymous_variant	LOW	ORF3a	GU280_gp03	transcript	GU280_gp03	protein_coding	c.21C>T	p.Ile7Ile	21/828	21/828	7/275
ICL23	NC_045512.2	25469	C	T	2558.03	61	1	Homozygous	T	missense_variant	MODERATE	ORF3a	GU280_gp03	transcript	GU280_gp03	protein_coding	c.77C>T	p.Ser26Leu	77/828	77/828	26/275
ICL23	NC_045512.2	26767	T	C	523.6	Insufficient_Read_Depth	0.62	Heterozygous	C	missense_variant	MODERATE	M	GU280_gp05	transcript	GU280_gp05	protein_coding	c.245T>C	p.Ile82Thr	245/669	245/669	82/222
ICL23	NC_045512.2	27077	G	T	4145.6	136	0.81	Heterozygous	T	missense_variant	MODERATE	M	GU280_gp05	transcript	GU280_gp05	protein_coding	c.555G>T	p.Gln185His	555/669	555/669	185/222
ICL23	NC_045512.2	27739	C	T	519.02	Insufficient_Read_Depth	1	Homozygous	T	missense_variant	MODERATE	ORF7a	GU280_gp07	transcript	GU280_gp07	protein_coding	c.346C>T	p.Leu116Phe	346/366	346/366	116/121
ICL23	NC_045512.2	27752	C	T	745.03	Insufficient_Read_Depth	1	Homozygous	T	missense_variant	MODERATE	ORF7a	GU280_gp07	transcript	GU280_gp07	protein_coding	c.359C>T	p.Thr120Ile	359/366	359/366	120/121
ICL23	NC_045512.2	28247	AGATTTC	A	2838.03	64	0.98	Homozygous	A	conservative_inframe_deletion	MODERATE	ORF8	GU280_gp09	transcript	GU280_gp09	protein_coding	c.355_360delGATTTC	p.Asp119_Phe120del	355/366	355/366	119/121
ICL23	NC_045512.2	28270	TA	T	6257.03	182	1	Homozygous	T	upstream_gene_variant	MODIFIER	N	GU280_gp10	transcript	GU280_gp10	protein_coding	c.-3delA
ICL23	NC_045512.2	28461	A	G	4654.6	121	0.71	Heterozygous	G	missense_variant	MODERATE	N	GU280_gp10	transcript	GU280_gp10	protein_coding	c.188A>G	p.Asp63Gly	188/1260	188/1260	63/419
ICL23	NC_045512.2	28560	G	T	1717.6	85	0.58	Heterozygous	T	missense_variant	MODERATE	N	GU280_gp10	transcript	GU280_gp10	protein_coding	c.287G>T	p.Gly96Val	287/1260	287/1260	96/419
ICL23	NC_045512.2	28881	G	T	11845	280	1	Homozygous	T	missense_variant	MODERATE	N	GU280_gp10	transcript	GU280_gp10	protein_coding	c.608G>T	p.Arg203Met	608/1260	608/1260	203/419
ICL23	NC_045512.2	28916	G	T	6306.6	179	0.43	Heterozygous	T	missense_variant	MODERATE	N	GU280_gp10	transcript	GU280_gp10	protein_coding	c.643G>T	p.Gly215Cys	643/1260	643/1260	215/419
ICL23	NC_045512.2	29402	G	T	8039.03	196	1	Homozygous	T	missense_variant	MODERATE	N	GU280_gp10	transcript	GU280_gp10	protein_coding	c.1129G>T	p.Asp377Tyr	1129/1260	1129/1260	377/419
ICL23	NC_045512.2	29427	G	A	3629.6	102	0.74	Heterozygous	A	missense_variant	MODERATE	N	GU280_gp10	transcript	GU280_gp10	protein_coding	c.1154G>A	p.Arg385Lys	1154/1260	1154/1260	385/419
ICL23	NC_045512.2	29706	G	T	157.6	Insufficient_Read_Depth	0.73	Heterozygous	T	downstream_gene_variant	MODIFIER	S	GU280_gp02	transcript	GU280_gp02	protein_coding	c.*4322G>T
ICL23	NC_045512.2	29742	G	T	184	Insufficient_Read_Depth	1	Homozygous	T	downstream_gene_variant	MODIFIER	S	GU280_gp02	transcript	GU280_gp02	protein_coding	c.*4358G>T
ICL24	NC_045512.2	210	G	T	10291	245	1	Homozygous	T	upstream_gene_variant	MODIFIER	ORF1ab	GU280_gp01	transcript	GU280_gp01	protein_coding	c.-56G>T
ICL24	NC_045512.2	241	C	T	10938	245	1	Homozygous	T	upstream_gene_variant	MODIFIER	ORF1ab	GU280_gp01	transcript	GU280_gp01	protein_coding	c.-25C>T
ICL24	NC_045512.2	249	T	C	11076.6	305	0.91	Heterozygous	C	upstream_gene_variant	MODIFIER	ORF1ab	GU280_gp01	transcript	GU280_gp01	protein_coding	c.-17T>C
ICL24	NC_045512.2	685	AAAGTCATTT	A	311.6	Insufficient_Read_Depth	0.12	Heterozygous	A	conservative_inframe_deletion	MODERATE	ORF1ab	GU280_gp01	transcript	GU280_gp01	protein_coding	c.421_429delAAGTCATTT	p.Lys141_Phe143del	421/21291	421/21291	141/7096
ICL24	NC_045512.2	2612	GT	G	37.6	Insufficient_Read_Depth	0.1	Heterozygous	G	frameshift_variant	HIGH	ORF1ab	GU280_gp01	transcript	GU280_gp01	protein_coding	c.2350delT	p.Cys784fs	2350/21291	2350/21291	784/7096
ICL24	NC_045512.2	3037	C	T	5253.03	123	1	Homozygous	T	synonymous_variant	LOW	ORF1ab	GU280_gp01	transcript	GU280_gp01	protein_coding	c.2772C>T	p.Phe924Phe	2772/21291	2772/21291	924/7096
ICL24	NC_045512.2	4181	G	T	5731.03	135	1	Homozygous	T	missense_variant	MODERATE	ORF1ab	GU280_gp01	transcript	GU280_gp01	protein_coding	c.3916G>T	p.Ala1306Ser	3916/21291	3916/21291	1306/7096
ICL24	NC_045512.2	6402	C	T	6058.03	146	1	Homozygous	T	missense_variant	MODERATE	ORF1ab	GU280_gp01	transcript	GU280_gp01	protein_coding	c.6137C>T	p.Pro2046Leu	6137/21291	6137/21291	2046/7096
ICL24	NC_045512.2	7124	C	T	551.03	Insufficient_Read_Depth	1	Homozygous	T	missense_variant	MODERATE	ORF1ab	GU280_gp01	transcript	GU280_gp01	protein_coding	c.6859C>T	p.Pro2287Ser	6859/21291	6859/21291	2287/7096
ICL24	NC_045512.2	8986	C	T	8103.03	186	0.99	Homozygous	T	synonymous_variant	LOW	ORF1ab	GU280_gp01	transcript	GU280_gp01	protein_coding	c.8721C>T	p.Asp2907Asp	8721/21291	8721/21291	2907/7096
ICL24	NC_045512.2	9005	GT	G	329.6	33	0.14	Heterozygous	G	frameshift_variant	HIGH	ORF1ab	GU280_gp01	transcript	GU280_gp01	protein_coding	c.8744delT	p.Leu2915fs	8744/21291	8744/21291	2915/7096
ICL24	NC_045512.2	9053	G	T	3697.02	99	0.92	Homozygous	T	missense_variant	MODERATE	ORF1ab	GU280_gp01	transcript	GU280_gp01	protein_coding	c.8788G>T	p.Val2930Leu	8788/21291	8788/21291	2930/7096
ICL24	NC_045512.2	10029	C	T	6875.03	178	1	Homozygous	T	missense_variant	MODERATE	ORF1ab	GU280_gp01	transcript	GU280_gp01	protein_coding	c.9764C>T	p.Thr3255Ile	9764/21291	9764/21291	3255/7096
ICL24	NC_045512.2	11201	A	G	9085.03	234	0.99	Homozygous	G	missense_variant	MODERATE	ORF1ab	GU280_gp01	transcript	GU280_gp01	protein_coding	c.10936A>G	p.Thr3646Ala	10936/21291	10936/21291	3646/7096
ICL24	NC_045512.2	11332	A	G	5049.03	119	1	Homozygous	G	synonymous_variant	LOW	ORF1ab	GU280_gp01	transcript	GU280_gp01	protein_coding	c.11067A>G	p.Val3689Val	11067/21291	11067/21291	3689/7096
ICL24	NC_045512.2	12202	G	T	5886.61	156	0.93	Heterozygous	T	missense_variant	MODERATE	ORF1ab	GU280_gp01	transcript	GU280_gp01	protein_coding	c.11937G>T	p.Lys3979Asn	11937/21291	11937/21291	3979/7096
ICL24	NC_045512.2	14408	C	T	4014.03	131	1	Homozygous	T	missense_variant	MODERATE	ORF1ab	GU280_gp01	transcript	GU280_gp01	protein_coding	c.14144C>T	p.Pro4715Leu	14144/21291	14144/21291	4715/7096
ICL24	NC_045512.2	15451	G	A	4294.6	114	0.83	Heterozygous	A	missense_variant	MODERATE	ORF1ab	GU280_gp01	transcript	GU280_gp01	protein_coding	c.15187G>A	p.Gly5063Ser	15187/21291	15187/21291	5063/7096
ICL24	NC_045512.2	15965	GT	G	408.6	Insufficient_Read_Depth	0.18	Heterozygous	G	frameshift_variant	HIGH	ORF1ab	GU280_gp01	transcript	GU280_gp01	protein_coding	c.15705delT	p.Phe5235fs	15705/21291	15705/21291	5235/7096
ICL24	NC_045512.2	16068	G	A	2518.6	64	0.89	Heterozygous	A	synonymous_variant	LOW	ORF1ab	GU280_gp01	transcript	GU280_gp01	protein_coding	c.15804G>A	p.Glu5268Glu	15804/21291	15804/21291	5268/7096
ICL24	NC_045512.2	16466	C	T	4214.03	101	1	Homozygous	T	missense_variant	MODERATE	ORF1ab	GU280_gp01	transcript	GU280_gp01	protein_coding	c.16202C>T	p.Pro5401Leu	16202/21291	16202/21291	5401/7096
ICL24	NC_045512.2	19220	C	T	2873.03	70	1	Homozygous	T	missense_variant	MODERATE	ORF1ab	GU280_gp01	transcript	GU280_gp01	protein_coding	c.18956C>T	p.Ala6319Val	18956/21291	18956/21291	6319/7096
ICL24	NC_045512.2	21618	C	G	1321.03	60	0.91	Homozygous	G	missense_variant	MODERATE	S	GU280_gp02	transcript	GU280_gp02	protein_coding	c.56C>G	p.Thr19Arg	56/3822	56/3822	19/1273
ICL24	NC_045512.2	21987	G	A	1416.03	58	1	Homozygous	A	missense_variant	MODERATE	S	GU280_gp02	transcript	GU280_gp02	protein_coding	c.425G>A	p.Gly142Asp	425/3822	425/3822	142/1273
ICL24	NC_045512.2	22028	GAGTTCA	G	2641.03	59	1	Homozygous	G	disruptive_inframe_deletion	MODERATE	S	GU280_gp02	transcript	GU280_gp02	protein_coding	c.467_472delAGTTCA	p.Glu156_Arg158delinsGly	467/3822	467/3822	156/1273
ICL24	NC_045512.2	22225	G	T	1646.03	42	1	Homozygous	T	synonymous_variant	LOW	S	GU280_gp02	transcript	GU280_gp02	protein_coding	c.663G>T	p.Ser221Ser	663/3822	663/3822	221/1273
ICL24	NC_045512.2	22388	C	T	1479.03	38	1	Homozygous	T	synonymous_variant	LOW	S	GU280_gp02	transcript	GU280_gp02	protein_coding	c.826C>T	p.Leu276Leu	826/3822	826/3822	276/1273
ICL24	NC_045512.2	22917	T	G	1789.03	44	1	Homozygous	G	missense_variant	MODERATE	S	GU280_gp02	transcript	GU280_gp02	protein_coding	c.1355T>G	p.Leu452Arg	1355/3822	1355/3822	452/1273
ICL24	NC_045512.2	22995	C	A	1504.03	63	0.98	Homozygous	A	missense_variant	MODERATE	S	GU280_gp02	transcript	GU280_gp02	protein_coding	c.1433C>A	p.Thr478Lys	1433/3822	1433/3822	478/1273
ICL24	NC_045512.2	23403	A	G	8316.03	203	1	Homozygous	G	missense_variant	MODERATE	S	GU280_gp02	transcript	GU280_gp02	protein_coding	c.1841A>G	p.Asp614Gly	1841/3822	1841/3822	614/1273
ICL24	NC_045512.2	23580	GT	G	40.6	Insufficient_Read_Depth	0.09	Heterozygous	G	frameshift_variant	HIGH	S	GU280_gp02	transcript	GU280_gp02	protein_coding	c.2020delT	p.Tyr674fs	2020/3822	2020/3822	674/1273
ICL24	NC_045512.2	23604	C	G	1779.03	62	1	Homozygous	G	missense_variant	MODERATE	S	GU280_gp02	transcript	GU280_gp02	protein_coding	c.2042C>G	p.Pro681Arg	2042/3822	2042/3822	681/1273
ICL24	NC_045512.2	24397	T	C	2450.6	98	0.61	Heterozygous	C	synonymous_variant	LOW	S	GU280_gp02	transcript	GU280_gp02	protein_coding	c.2835T>C	p.Leu945Leu	2835/3822	2835/3822	945/1273
ICL24	NC_045512.2	24410	G	A	2977.03	97	1	Homozygous	A	missense_variant	MODERATE	S	GU280_gp02	transcript	GU280_gp02	protein_coding	c.2848G>A	p.Asp950Asn	2848/3822	2848/3822	950/1273
ICL24	NC_045512.2	25469	C	T	3148.03	84	1	Homozygous	T	missense_variant	MODERATE	ORF3a	GU280_gp03	transcript	GU280_gp03	protein_coding	c.77C>T	p.Ser26Leu	77/828	77/828	26/275
ICL24	NC_045512.2	25538	G	T	1641.6	49	0.31	Heterozygous	T	missense_variant	MODERATE	ORF3a	GU280_gp03	transcript	GU280_gp03	protein_coding	c.146G>T	p.Gly49Val	146/828	146/828	49/275
ICL24	NC_045512.2	26054	C	A	827.03	34	1	Homozygous	A	missense_variant	MODERATE	ORF3a	GU280_gp03	transcript	GU280_gp03	protein_coding	c.662C>A	p.Thr221Lys	662/828	662/828	221/275
ICL24	NC_045512.2	26767	T	C	878.6	Insufficient_Read_Depth	0.47	Heterozygous	C	missense_variant	MODERATE	M	GU280_gp05	transcript	GU280_gp05	protein_coding	c.245T>C	p.Ile82Thr	245/669	245/669	82/222
ICL24	NC_045512.2	27638	T	C	133.93	Insufficient_Read_Depth	1	Homozygous	C	missense_variant	MODERATE	ORF7a	GU280_gp07	transcript	GU280_gp07	protein_coding	c.245T>C	p.Val82Ala	245/366	245/366	82/121
ICL24	NC_045512.2	27874	C	T	3866.03	105	0.98	Homozygous	T	missense_variant	MODERATE	ORF7b	GU280_gp08	transcript	GU280_gp08	protein_coding	c.119C>T	p.Thr40Ile	119/132	119/132	40/43
ICL24	NC_045512.2	28247	AGATTTC	A	2520.03	57	0.98	Homozygous	A	conservative_inframe_deletion	MODERATE	ORF8	GU280_gp09	transcript	GU280_gp09	protein_coding	c.355_360delGATTTC	p.Asp119_Phe120del	355/366	355/366	119/121
ICL24	NC_045512.2	28270	TA	T	5299.03	154	1	Homozygous	T	upstream_gene_variant	MODIFIER	N	GU280_gp10	transcript	GU280_gp10	protein_coding	c.-3delA
ICL24	NC_045512.2	28461	A	G	4231.6	111	0.71	Heterozygous	G	missense_variant	MODERATE	N	GU280_gp10	transcript	GU280_gp10	protein_coding	c.188A>G	p.Asp63Gly	188/1260	188/1260	63/419
ICL24	NC_045512.2	28881	G	T	12323	302	1	Homozygous	T	missense_variant	MODERATE	N	GU280_gp10	transcript	GU280_gp10	protein_coding	c.608G>T	p.Arg203Met	608/1260	608/1260	203/419
ICL24	NC_045512.2	28916	G	T	17918	452	1	Homozygous	T	missense_variant	MODERATE	N	GU280_gp10	transcript	GU280_gp10	protein_coding	c.643G>T	p.Gly215Cys	643/1260	643/1260	215/419
ICL24	NC_045512.2	29402	G	T	7193.03	181	1	Homozygous	T	missense_variant	MODERATE	N	GU280_gp10	transcript	GU280_gp10	protein_coding	c.1129G>T	p.Asp377Tyr	1129/1260	1129/1260	377/419
ICL24	NC_045512.2	29742	G	T	222	Insufficient_Read_Depth	1	Homozygous	T	downstream_gene_variant	MODIFIER	S	GU280_gp02	transcript	GU280_gp02	protein_coding	c.*4358G>T
ICL25	NC_045512.2	210	G	T	10187	240	1	Homozygous	T	upstream_gene_variant	MODIFIER	ORF1ab	GU280_gp01	transcript	GU280_gp01	protein_coding	c.-56G>T
ICL25	NC_045512.2	241	C	T	10035	241	1	Homozygous	T	upstream_gene_variant	MODIFIER	ORF1ab	GU280_gp01	transcript	GU280_gp01	protein_coding	c.-25C>T
ICL25	NC_045512.2	3037	C	T	4845.03	120	1	Homozygous	T	synonymous_variant	LOW	ORF1ab	GU280_gp01	transcript	GU280_gp01	protein_coding	c.2772C>T	p.Phe924Phe	2772/21291	2772/21291	924/7096
ICL25	NC_045512.2	3380	T	C	4209.6	112	0.71	Heterozygous	C	missense_variant	MODERATE	ORF1ab	GU280_gp01	transcript	GU280_gp01	protein_coding	c.3115T>C	p.Tyr1039His	3115/21291	3115/21291	1039/7096
ICL25	NC_045512.2	4181	G	T	6948.03	166	1	Homozygous	T	missense_variant	MODERATE	ORF1ab	GU280_gp01	transcript	GU280_gp01	protein_coding	c.3916G>T	p.Ala1306Ser	3916/21291	3916/21291	1306/7096
ICL25	NC_045512.2	6401	C	T	1596.6	45	0.43	Heterozygous	T	missense_variant	MODERATE	ORF1ab	GU280_gp01	transcript	GU280_gp01	protein_coding	c.6136C>T	p.Pro2046Ser	6136/21291	6136/21291	2046/7096
ICL25	NC_045512.2	6402	C	T	4360.03	104	1	Homozygous	T	missense_variant	MODERATE	ORF1ab	GU280_gp01	transcript	GU280_gp01	protein_coding	c.6137C>T	p.Pro2046Leu	6137/21291	6137/21291	2046/7096
ICL25	NC_045512.2	7124	C	T	321.02	Insufficient_Read_Depth	1	Homozygous	T	missense_variant	MODERATE	ORF1ab	GU280_gp01	transcript	GU280_gp01	protein_coding	c.6859C>T	p.Pro2287Ser	6859/21291	6859/21291	2287/7096
ICL25	NC_045512.2	8986	C	T	7474.03	175	1	Homozygous	T	synonymous_variant	LOW	ORF1ab	GU280_gp01	transcript	GU280_gp01	protein_coding	c.8721C>T	p.Asp2907Asp	8721/21291	8721/21291	2907/7096
ICL25	NC_045512.2	9053	G	T	4011.03	105	0.95	Homozygous	T	missense_variant	MODERATE	ORF1ab	GU280_gp01	transcript	GU280_gp01	protein_coding	c.8788G>T	p.Val2930Leu	8788/21291	8788/21291	2930/7096
ICL25	NC_045512.2	9857	C	T	394.6	Insufficient_Read_Depth	0.85	Heterozygous	T	synonymous_variant	LOW	ORF1ab	GU280_gp01	transcript	GU280_gp01	protein_coding	c.9592C>T	p.Leu3198Leu	9592/21291	9592/21291	3198/7096
ICL25	NC_045512.2	10029	C	T	3300.03	90	0.99	Homozygous	T	missense_variant	MODERATE	ORF1ab	GU280_gp01	transcript	GU280_gp01	protein_coding	c.9764C>T	p.Thr3255Ile	9764/21291	9764/21291	3255/7096
ICL25	NC_045512.2	11201	A	G	9352.03	239	1	Homozygous	G	missense_variant	MODERATE	ORF1ab	GU280_gp01	transcript	GU280_gp01	protein_coding	c.10936A>G	p.Thr3646Ala	10936/21291	10936/21291	3646/7096
ICL25	NC_045512.2	11332	A	G	5513.03	130	1	Homozygous	G	synonymous_variant	LOW	ORF1ab	GU280_gp01	transcript	GU280_gp01	protein_coding	c.11067A>G	p.Val3689Val	11067/21291	11067/21291	3689/7096
ICL25	NC_045512.2	12535	T	G	5974.03	146	0.99	Homozygous	G	synonymous_variant	LOW	ORF1ab	GU280_gp01	transcript	GU280_gp01	protein_coding	c.12270T>G	p.Thr4090Thr	12270/21291	12270/21291	4090/7096
ICL25	NC_045512.2	14408	C	T	3626.03	109	1	Homozygous	T	missense_variant	MODERATE	ORF1ab	GU280_gp01	transcript	GU280_gp01	protein_coding	c.14144C>T	p.Pro4715Leu	14144/21291	14144/21291	4715/7096
ICL25	NC_045512.2	14607	A	G	4244.03	102	1	Homozygous	G	synonymous_variant	LOW	ORF1ab	GU280_gp01	transcript	GU280_gp01	protein_coding	c.14343A>G	p.Leu4781Leu	14343/21291	14343/21291	4781/7096
ICL25	NC_045512.2	15451	G	A	3500.6	93	0.89	Heterozygous	A	missense_variant	MODERATE	ORF1ab	GU280_gp01	transcript	GU280_gp01	protein_coding	c.15187G>A	p.Gly5063Ser	15187/21291	15187/21291	5063/7096
ICL25	NC_045512.2	16466	C	T	4374.03	105	1	Homozygous	T	missense_variant	MODERATE	ORF1ab	GU280_gp01	transcript	GU280_gp01	protein_coding	c.16202C>T	p.Pro5401Leu	16202/21291	16202/21291	5401/7096
ICL25	NC_045512.2	19220	C	T	3467.03	83	1	Homozygous	T	missense_variant	MODERATE	ORF1ab	GU280_gp01	transcript	GU280_gp01	protein_coding	c.18956C>T	p.Ala6319Val	18956/21291	18956/21291	6319/7096
ICL25	NC_045512.2	21618	C	G	726.6	40	0.47	Heterozygous	G	missense_variant	MODERATE	S	GU280_gp02	transcript	GU280_gp02	protein_coding	c.56C>G	p.Thr19Arg	56/3822	56/3822	19/1273
ICL25	NC_045512.2	21987	G	A	629.03	Insufficient_Read_Depth	1	Homozygous	A	missense_variant	MODERATE	S	GU280_gp02	transcript	GU280_gp02	protein_coding	c.425G>A	p.Gly142Asp	425/3822	425/3822	142/1273
ICL25	NC_045512.2	22028	GAGTTCA	G	1156.03	Insufficient_Read_Depth	1	Homozygous	G	disruptive_inframe_deletion	MODERATE	S	GU280_gp02	transcript	GU280_gp02	protein_coding	c.467_472delAGTTCA	p.Glu156_Arg158delinsGly	467/3822	467/3822	156/1273
ICL25	NC_045512.2	22917	T	G	1673.6	46	0.92	Heterozygous	G	missense_variant	MODERATE	S	GU280_gp02	transcript	GU280_gp02	protein_coding	c.1355T>G	p.Leu452Arg	1355/3822	1355/3822	452/1273
ICL25	NC_045512.2	22995	C	A	1247.03	51	1	Homozygous	A	missense_variant	MODERATE	S	GU280_gp02	transcript	GU280_gp02	protein_coding	c.1433C>A	p.Thr478Lys	1433/3822	1433/3822	478/1273
ICL25	NC_045512.2	23403	A	G	10280	246	1	Homozygous	G	missense_variant	MODERATE	S	GU280_gp02	transcript	GU280_gp02	protein_coding	c.1841A>G	p.Asp614Gly	1841/3822	1841/3822	614/1273
ICL25	NC_045512.2	23604	C	G	1558.03	60	1	Homozygous	G	missense_variant	MODERATE	S	GU280_gp02	transcript	GU280_gp02	protein_coding	c.2042C>G	p.Pro681Arg	2042/3822	2042/3822	681/1273
ICL25	NC_045512.2	24410	G	A	3033.03	97	1	Homozygous	A	missense_variant	MODERATE	S	GU280_gp02	transcript	GU280_gp02	protein_coding	c.2848G>A	p.Asp950Asn	2848/3822	2848/3822	950/1273
ICL25	NC_045512.2	25429	G	C	3272.03	88	1	Homozygous	C	missense_variant	MODERATE	ORF3a	GU280_gp03	transcript	GU280_gp03	protein_coding	c.37G>C	p.Val13Leu	37/828	37/828	13/275
ICL25	NC_045512.2	25469	C	T	3188.03	87	1	Homozygous	T	missense_variant	MODERATE	ORF3a	GU280_gp03	transcript	GU280_gp03	protein_coding	c.77C>T	p.Ser26Leu	77/828	77/828	26/275
ICL25	NC_045512.2	26767	T	C	904.6	Insufficient_Read_Depth	0.48	Heterozygous	C	missense_variant	MODERATE	M	GU280_gp05	transcript	GU280_gp05	protein_coding	c.245T>C	p.Ile82Thr	245/669	245/669	82/222
ICL25	NC_045512.2	27638	T	C	85.1	Insufficient_Read_Depth	1	Homozygous	C	missense_variant	MODERATE	ORF7a	GU280_gp07	transcript	GU280_gp07	protein_coding	c.245T>C	p.Val82Ala	245/366	245/366	82/121
ICL25	NC_045512.2	27874	C	T	3763.03	108	0.97	Homozygous	T	missense_variant	MODERATE	ORF7b	GU280_gp08	transcript	GU280_gp08	protein_coding	c.119C>T	p.Thr40Ile	119/132	119/132	40/43
ICL25	NC_045512.2	28247	AGATTTC	A	2510.03	57	0.98	Homozygous	A	conservative_inframe_deletion	MODERATE	ORF8	GU280_gp09	transcript	GU280_gp09	protein_coding	c.355_360delGATTTC	p.Asp119_Phe120del	355/366	355/366	119/121
ICL25	NC_045512.2	28270	TA	T	5151.06	149	1	Homozygous	T	upstream_gene_variant	MODIFIER	N	GU280_gp10	transcript	GU280_gp10	protein_coding	c.-3delA
ICL25	NC_045512.2	28461	A	G	4393.6	114	0.7	Heterozygous	G	missense_variant	MODERATE	N	GU280_gp10	transcript	GU280_gp10	protein_coding	c.188A>G	p.Asp63Gly	188/1260	188/1260	63/419
ICL25	NC_045512.2	28868	C	T	11599	297	0.95	Homozygous	T	missense_variant	MODERATE	N	GU280_gp10	transcript	GU280_gp10	protein_coding	c.595C>T	p.Pro199Ser	595/1260	595/1260	199/419
ICL25	NC_045512.2	28881	G	T	14150	317	1	Homozygous	T	missense_variant	MODERATE	N	GU280_gp10	transcript	GU280_gp10	protein_coding	c.608G>T	p.Arg203Met	608/1260	608/1260	203/419
ICL25	NC_045512.2	28916	G	T	19813	485	1	Homozygous	T	missense_variant	MODERATE	N	GU280_gp10	transcript	GU280_gp10	protein_coding	c.643G>T	p.Gly215Cys	643/1260	643/1260	215/419
ICL25	NC_045512.2	29402	G	T	8383.03	203	1	Homozygous	T	missense_variant	MODERATE	N	GU280_gp10	transcript	GU280_gp10	protein_coding	c.1129G>T	p.Asp377Tyr	1129/1260	1129/1260	377/419
ICL25	NC_045512.2	29742	G	T	184	Insufficient_Read_Depth	1	Homozygous	T	downstream_gene_variant	MODIFIER	S	GU280_gp02	transcript	GU280_gp02	protein_coding	c.*4358G>T
ICL26	NC_045512.2	210	G	T	9683.03	227	0.99	Homozygous	T	upstream_gene_variant	MODIFIER	ORF1ab	GU280_gp01	transcript	GU280_gp01	protein_coding	c.-56G>T
ICL26	NC_045512.2	241	C	T	8074.05	229	1	Homozygous	T	upstream_gene_variant	MODIFIER	ORF1ab	GU280_gp01	transcript	GU280_gp01	protein_coding	c.-25C>T
ICL26	NC_045512.2	3037	C	T	5060.03	128	1	Homozygous	T	synonymous_variant	LOW	ORF1ab	GU280_gp01	transcript	GU280_gp01	protein_coding	c.2772C>T	p.Phe924Phe	2772/21291	2772/21291	924/7096
ICL26	NC_045512.2	5184	C	T	4271.03	103	0.99	Homozygous	T	missense_variant	MODERATE	ORF1ab	GU280_gp01	transcript	GU280_gp01	protein_coding	c.4919C>T	p.Pro1640Leu	4919/21291	4919/21291	1640/7096
ICL26	NC_045512.2	5584	A	G	5097.03	122	1	Homozygous	G	synonymous_variant	LOW	ORF1ab	GU280_gp01	transcript	GU280_gp01	protein_coding	c.5319A>G	p.Thr1773Thr	5319/21291	5319/21291	1773/7096
ICL26	NC_045512.2	6003	AT	A	79.6	Insufficient_Read_Depth	0.14	Heterozygous	A	frameshift_variant	HIGH	ORF1ab	GU280_gp01	transcript	GU280_gp01	protein_coding	c.5739delT	p.Val1915fs	5739/21291	5739/21291	1913/7096
ICL26	NC_045512.2	6402	C	T	446.6	Insufficient_Read_Depth	0.14	Heterozygous	T	missense_variant	MODERATE	ORF1ab	GU280_gp01	transcript	GU280_gp01	protein_coding	c.6137C>T	p.Pro2046Leu	6137/21291	6137/21291	2046/7096
ICL26	NC_045512.2	9005	GT	G	630.6	39	0.17	Heterozygous	G	frameshift_variant	HIGH	ORF1ab	GU280_gp01	transcript	GU280_gp01	protein_coding	c.8744delT	p.Leu2915fs	8744/21291	8744/21291	2915/7096
ICL26	NC_045512.2	9802	G	T	562.6	Insufficient_Read_Depth	0.78	Heterozygous	T	synonymous_variant	LOW	ORF1ab	GU280_gp01	transcript	GU280_gp01	protein_coding	c.9537G>T	p.Ala3179Ala	9537/21291	9537/21291	3179/7096
ICL26	NC_045512.2	9891	C	T	2831.03	69	0.99	Homozygous	T	missense_variant	MODERATE	ORF1ab	GU280_gp01	transcript	GU280_gp01	protein_coding	c.9626C>T	p.Ala3209Val	9626/21291	9626/21291	3209/7096
ICL26	NC_045512.2	11418	T	C	114.6	Insufficient_Read_Depth	0.83	Heterozygous	C	missense_variant	MODERATE	ORF1ab	GU280_gp01	transcript	GU280_gp01	protein_coding	c.11153T>C	p.Val3718Ala	11153/21291	11153/21291	3718/7096
ICL26	NC_045512.2	11514	C	T	2137.03	52	1	Homozygous	T	missense_variant	MODERATE	ORF1ab	GU280_gp01	transcript	GU280_gp01	protein_coding	c.11249C>T	p.Thr3750Ile	11249/21291	11249/21291	3750/7096
ICL26	NC_045512.2	12865	TG	T	40.6	Insufficient_Read_Depth	0.09	Heterozygous	T	frameshift_variant	HIGH	ORF1ab	GU280_gp01	transcript	GU280_gp01	protein_coding	c.12602delG	p.Gly4201fs	12602/21291	12602/21291	4201/7096
ICL26	NC_045512.2	13019	C	T	3547.6	104	0.87	Heterozygous	T	synonymous_variant	LOW	ORF1ab	GU280_gp01	transcript	GU280_gp01	protein_coding	c.12754C>T	p.Leu4252Leu	12754/21291	12754/21291	4252/7096
ICL26	NC_045512.2	14408	C	T	2651.03	80	1	Homozygous	T	missense_variant	MODERATE	ORF1ab	GU280_gp01	transcript	GU280_gp01	protein_coding	c.14144C>T	p.Pro4715Leu	14144/21291	14144/21291	4715/7096
ICL26	NC_045512.2	15451	G	A	2918.62	77	0.91	Heterozygous	A	missense_variant	MODERATE	ORF1ab	GU280_gp01	transcript	GU280_gp01	protein_coding	c.15187G>A	p.Gly5063Ser	15187/21291	15187/21291	5063/7096
ICL26	NC_045512.2	16466	C	T	3346.03	85	1	Homozygous	T	missense_variant	MODERATE	ORF1ab	GU280_gp01	transcript	GU280_gp01	protein_coding	c.16202C>T	p.Pro5401Leu	16202/21291	16202/21291	5401/7096
ICL26	NC_045512.2	17658	G	T	3690.03	90	1	Homozygous	T	missense_variant	MODERATE	ORF1ab	GU280_gp01	transcript	GU280_gp01	protein_coding	c.17394G>T	p.Met5798Ile	17394/21291	17394/21291	5798/7096
ICL26	NC_045512.2	19735	G	T	161.6	Insufficient_Read_Depth	0.11	Heterozygous	T	missense_variant	MODERATE	ORF1ab	GU280_gp01	transcript	GU280_gp01	protein_coding	c.19471G>T	p.Asp6491Tyr	19471/21291	19471/21291	6491/7096
ICL26	NC_045512.2	21618	C	G	599.6	Insufficient_Read_Depth	0.79	Heterozygous	G	missense_variant	MODERATE	S	GU280_gp02	transcript	GU280_gp02	protein_coding	c.56C>G	p.Thr19Arg	56/3822	56/3822	19/1273
ICL26	NC_045512.2	21622	C	T	599.6	Insufficient_Read_Depth	0.79	Heterozygous	T	synonymous_variant	LOW	S	GU280_gp02	transcript	GU280_gp02	protein_coding	c.60C>T	p.Thr20Thr	60/3822	60/3822	20/1273
ICL26	NC_045512.2	21987	G	A	328.03	Insufficient_Read_Depth	1	Homozygous	A	missense_variant	MODERATE	S	GU280_gp02	transcript	GU280_gp02	protein_coding	c.425G>A	p.Gly142Asp	425/3822	425/3822	142/1273
ICL26	NC_045512.2	22028	GAGTTCA	G	616.03	Insufficient_Read_Depth	1	Homozygous	G	disruptive_inframe_deletion	MODERATE	S	GU280_gp02	transcript	GU280_gp02	protein_coding	c.467_472delAGTTCA	p.Glu156_Arg158delinsGly	467/3822	467/3822	156/1273
ICL26	NC_045512.2	22227	C	T	210.98	Insufficient_Read_Depth	1	Homozygous	T	missense_variant	MODERATE	S	GU280_gp02	transcript	GU280_gp02	protein_coding	c.665C>T	p.Ala222Val	665/3822	665/3822	222/1273
ICL26	NC_045512.2	22264	C	T	249.98	Insufficient_Read_Depth	1	Homozygous	T	synonymous_variant	LOW	S	GU280_gp02	transcript	GU280_gp02	protein_coding	c.702C>T	p.Asn234Asn	702/3822	702/3822	234/1273
ICL26	NC_045512.2	22917	T	G	1003.02	Insufficient_Read_Depth	0.96	Homozygous	G	missense_variant	MODERATE	S	GU280_gp02	transcript	GU280_gp02	protein_coding	c.1355T>G	p.Leu452Arg	1355/3822	1355/3822	452/1273
ICL26	NC_045512.2	22995	C	A	764.03	30	1	Homozygous	A	missense_variant	MODERATE	S	GU280_gp02	transcript	GU280_gp02	protein_coding	c.1433C>A	p.Thr478Lys	1433/3822	1433/3822	478/1273
ICL26	NC_045512.2	23403	A	G	8031.03	200	1	Homozygous	G	missense_variant	MODERATE	S	GU280_gp02	transcript	GU280_gp02	protein_coding	c.1841A>G	p.Asp614Gly	1841/3822	1841/3822	614/1273
ICL26	NC_045512.2	23604	C	G	852.03	33	1	Homozygous	G	missense_variant	MODERATE	S	GU280_gp02	transcript	GU280_gp02	protein_coding	c.2042C>G	p.Pro681Arg	2042/3822	2042/3822	681/1273
ICL26	NC_045512.2	24410	G	A	1576.03	64	1	Homozygous	A	missense_variant	MODERATE	S	GU280_gp02	transcript	GU280_gp02	protein_coding	c.2848G>A	p.Asp950Asn	2848/3822	2848/3822	950/1273
ICL26	NC_045512.2	25469	C	T	2564.03	65	1	Homozygous	T	missense_variant	MODERATE	ORF3a	GU280_gp03	transcript	GU280_gp03	protein_coding	c.77C>T	p.Ser26Leu	77/828	77/828	26/275
ICL26	NC_045512.2	26767	T	C	418.6	Insufficient_Read_Depth	0.33	Heterozygous	C	missense_variant	MODERATE	M	GU280_gp05	transcript	GU280_gp05	protein_coding	c.245T>C	p.Ile82Thr	245/669	245/669	82/222
ICL26	NC_045512.2	27752	C	T	754.03	Insufficient_Read_Depth	1	Homozygous	T	missense_variant	MODERATE	ORF7a	GU280_gp07	transcript	GU280_gp07	protein_coding	c.359C>T	p.Thr120Ile	359/366	359/366	120/121
ICL26	NC_045512.2	28247	AGATTTC	A	2521.03	57	0.98	Homozygous	A	conservative_inframe_deletion	MODERATE	ORF8	GU280_gp09	transcript	GU280_gp09	protein_coding	c.355_360delGATTTC	p.Asp119_Phe120del	355/366	355/366	119/121
ICL26	NC_045512.2	28270	TA	T	4736.03	138	1	Homozygous	T	upstream_gene_variant	MODIFIER	N	GU280_gp10	transcript	GU280_gp10	protein_coding	c.-3delA
ICL26	NC_045512.2	28461	A	G	3968.6	105	0.68	Heterozygous	G	missense_variant	MODERATE	N	GU280_gp10	transcript	GU280_gp10	protein_coding	c.188A>G	p.Asp63Gly	188/1260	188/1260	63/419
ICL26	NC_045512.2	28881	G	T	12672	306	1	Homozygous	T	missense_variant	MODERATE	N	GU280_gp10	transcript	GU280_gp10	protein_coding	c.608G>T	p.Arg203Met	608/1260	608/1260	203/419
ICL26	NC_045512.2	29402	G	T	8827.03	211	1	Homozygous	T	missense_variant	MODERATE	N	GU280_gp10	transcript	GU280_gp10	protein_coding	c.1129G>T	p.Asp377Tyr	1129/1260	1129/1260	377/419
ICL26	NC_045512.2	29742	G	T	1021.03	Insufficient_Read_Depth	1	Homozygous	T	downstream_gene_variant	MODIFIER	S	GU280_gp02	transcript	GU280_gp02	protein_coding	c.*4358G>T
ICL26	NC_045512.2	29744	G	A	1021.03	Insufficient_Read_Depth	1	Homozygous	A	downstream_gene_variant	MODIFIER	S	GU280_gp02	transcript	GU280_gp02	protein_coding	c.*4360G>A
ICL27	NC_045512.2	210	G	T	8703.03	206	1	Homozygous	T	upstream_gene_variant	MODIFIER	ORF1ab	GU280_gp01	transcript	GU280_gp01	protein_coding	c.-56G>T
ICL27	NC_045512.2	241	C	T	8856.03	207	1	Homozygous	T	upstream_gene_variant	MODIFIER	ORF1ab	GU280_gp01	transcript	GU280_gp01	protein_coding	c.-25C>T
ICL27	NC_045512.2	249	T	C	4348.6	129	0.42	Heterozygous	C	upstream_gene_variant	MODIFIER	ORF1ab	GU280_gp01	transcript	GU280_gp01	protein_coding	c.-17T>C
ICL27	NC_045512.2	2081	GT	G	239.6	Insufficient_Read_Depth	0.14	Heterozygous	G	frameshift_variant	HIGH	ORF1ab	GU280_gp01	transcript	GU280_gp01	protein_coding	c.1818delT	p.Gln607fs	1818/21291	1818/21291	606/7096
ICL27	NC_045512.2	3037	C	T	4555.03	118	1	Homozygous	T	synonymous_variant	LOW	ORF1ab	GU280_gp01	transcript	GU280_gp01	protein_coding	c.2772C>T	p.Phe924Phe	2772/21291	2772/21291	924/7096
ICL27	NC_045512.2	4181	G	T	3363.03	83	0.98	Homozygous	T	missense_variant	MODERATE	ORF1ab	GU280_gp01	transcript	GU280_gp01	protein_coding	c.3916G>T	p.Ala1306Ser	3916/21291	3916/21291	1306/7096
ICL27	NC_045512.2	4540	C	T	763.6	Insufficient_Read_Depth	0.63	Heterozygous	T	synonymous_variant	LOW	ORF1ab	GU280_gp01	transcript	GU280_gp01	protein_coding	c.4275C>T	p.Tyr1425Tyr	4275/21291	4275/21291	1425/7096
ICL27	NC_045512.2	6402	C	T	8904.03	211	1	Homozygous	T	missense_variant	MODERATE	ORF1ab	GU280_gp01	transcript	GU280_gp01	protein_coding	c.6137C>T	p.Pro2046Leu	6137/21291	6137/21291	2046/7096
ICL27	NC_045512.2	6513	G	GT	318.64	Insufficient_Read_Depth	0.15	Heterozygous	GT	frameshift_variant	HIGH	ORF1ab	GU280_gp01	transcript	GU280_gp01	protein_coding	c.6251dupT	p.Leu2084fs	6252/21291	6252/21291	2084/7096
ICL27	NC_045512.2	7124	C	T	321.02	Insufficient_Read_Depth	1	Homozygous	T	missense_variant	MODERATE	ORF1ab	GU280_gp01	transcript	GU280_gp01	protein_coding	c.6859C>T	p.Pro2287Ser	6859/21291	6859/21291	2287/7096
ICL27	NC_045512.2	8986	C	T	6128.03	144	0.98	Homozygous	T	synonymous_variant	LOW	ORF1ab	GU280_gp01	transcript	GU280_gp01	protein_coding	c.8721C>T	p.Asp2907Asp	8721/21291	8721/21291	2907/7096
ICL27	NC_045512.2	9005	GT	G	203.64	Insufficient_Read_Depth	0.12	Heterozygous	G	frameshift_variant	HIGH	ORF1ab	GU280_gp01	transcript	GU280_gp01	protein_coding	c.8744delT	p.Leu2915fs	8744/21291	8744/21291	2915/7096
ICL27	NC_045512.2	9053	G	T	3345.6	95	0.91	Heterozygous	T	missense_variant	MODERATE	ORF1ab	GU280_gp01	transcript	GU280_gp01	protein_coding	c.8788G>T	p.Val2930Leu	8788/21291	8788/21291	2930/7096
ICL27	NC_045512.2	10029	C	T	4806.03	124	1	Homozygous	T	missense_variant	MODERATE	ORF1ab	GU280_gp01	transcript	GU280_gp01	protein_coding	c.9764C>T	p.Thr3255Ile	9764/21291	9764/21291	3255/7096
ICL27	NC_045512.2	10872	A	G	548.6	Insufficient_Read_Depth	0.2	Heterozygous	G	missense_variant	MODERATE	ORF1ab	GU280_gp01	transcript	GU280_gp01	protein_coding	c.10607A>G	p.Gln3536Arg	10607/21291	10607/21291	3536/7096
ICL27	NC_045512.2	11201	A	G	9448.03	233	1	Homozygous	G	missense_variant	MODERATE	ORF1ab	GU280_gp01	transcript	GU280_gp01	protein_coding	c.10936A>G	p.Thr3646Ala	10936/21291	10936/21291	3646/7096
ICL27	NC_045512.2	11332	A	G	4637.03	109	1	Homozygous	G	synonymous_variant	LOW	ORF1ab	GU280_gp01	transcript	GU280_gp01	protein_coding	c.11067A>G	p.Val3689Val	11067/21291	11067/21291	3689/7096
ICL27	NC_045512.2	12789	C	T	2930.6	85	0.48	Heterozygous	T	missense_variant	MODERATE	ORF1ab	GU280_gp01	transcript	GU280_gp01	protein_coding	c.12524C>T	p.Thr4175Ile	12524/21291	12524/21291	4175/7096
ICL27	NC_045512.2	12865	TG	T	273.6	Insufficient_Read_Depth	0.15	Heterozygous	T	frameshift_variant	HIGH	ORF1ab	GU280_gp01	transcript	GU280_gp01	protein_coding	c.12602delG	p.Gly4201fs	12602/21291	12602/21291	4201/7096
ICL27	NC_045512.2	12911	G	A	211.6	Insufficient_Read_Depth	0.24	Heterozygous	A	missense_variant	MODERATE	ORF1ab	GU280_gp01	transcript	GU280_gp01	protein_coding	c.12646G>A	p.Val4216Ile	12646/21291	12646/21291	4216/7096
ICL27	NC_045512.2	12946	T	C	35.6	Insufficient_Read_Depth	0.1	Heterozygous	C	synonymous_variant	LOW	ORF1ab	GU280_gp01	transcript	GU280_gp01	protein_coding	c.12681T>C	p.Tyr4227Tyr	12681/21291	12681/21291	4227/7096
ICL27	NC_045512.2	14408	C	T	1258.03	50	1	Homozygous	T	missense_variant	MODERATE	ORF1ab	GU280_gp01	transcript	GU280_gp01	protein_coding	c.14144C>T	p.Pro4715Leu	14144/21291	14144/21291	4715/7096
ICL27	NC_045512.2	15451	G	A	4082.6	113	0.9	Heterozygous	A	missense_variant	MODERATE	ORF1ab	GU280_gp01	transcript	GU280_gp01	protein_coding	c.15187G>A	p.Gly5063Ser	15187/21291	15187/21291	5063/7096
ICL27	NC_045512.2	16466	C	T	2031.03	48	1	Homozygous	T	missense_variant	MODERATE	ORF1ab	GU280_gp01	transcript	GU280_gp01	protein_coding	c.16202C>T	p.Pro5401Leu	16202/21291	16202/21291	5401/7096
ICL27	NC_045512.2	16741	G	T	3110.6	92	0.41	Heterozygous	T	missense_variant	MODERATE	ORF1ab	GU280_gp01	transcript	GU280_gp01	protein_coding	c.16477G>T	p.Val5493Phe	16477/21291	16477/21291	5493/7096
ICL27	NC_045512.2	19032	C	T	1985.6	50	0.83	Heterozygous	T	synonymous_variant	LOW	ORF1ab	GU280_gp01	transcript	GU280_gp01	protein_coding	c.18768C>T	p.Asp6256Asp	18768/21291	18768/21291	6256/7096
ICL27	NC_045512.2	19220	C	T	1344.03	32	1	Homozygous	T	missense_variant	MODERATE	ORF1ab	GU280_gp01	transcript	GU280_gp01	protein_coding	c.18956C>T	p.Ala6319Val	18956/21291	18956/21291	6319/7096
ICL27	NC_045512.2	21618	C	G	800.02	36	0.95	Homozygous	G	missense_variant	MODERATE	S	GU280_gp02	transcript	GU280_gp02	protein_coding	c.56C>G	p.Thr19Arg	56/3822	56/3822	19/1273
ICL27	NC_045512.2	21987	G	A	332.03	Insufficient_Read_Depth	1	Homozygous	A	missense_variant	MODERATE	S	GU280_gp02	transcript	GU280_gp02	protein_coding	c.425G>A	p.Gly142Asp	425/3822	425/3822	142/1273
ICL27	NC_045512.2	22028	GAGTTCA	G	616.03	Insufficient_Read_Depth	1	Homozygous	G	disruptive_inframe_deletion	MODERATE	S	GU280_gp02	transcript	GU280_gp02	protein_coding	c.467_472delAGTTCA	p.Glu156_Arg158delinsGly	467/3822	467/3822	156/1273
ICL27	NC_045512.2	22225	G	T	473.02	Insufficient_Read_Depth	1	Homozygous	T	synonymous_variant	LOW	S	GU280_gp02	transcript	GU280_gp02	protein_coding	c.663G>T	p.Ser221Ser	663/3822	663/3822	221/1273
ICL27	NC_045512.2	22388	C	T	481.86	Insufficient_Read_Depth	0.93	Heterozygous	T	synonymous_variant	LOW	S	GU280_gp02	transcript	GU280_gp02	protein_coding	c.826C>T	p.Leu276Leu	826/3822	826/3822	276/1273
ICL27	NC_045512.2	22917	T	G	583.03	Insufficient_Read_Depth	1	Homozygous	G	missense_variant	MODERATE	S	GU280_gp02	transcript	GU280_gp02	protein_coding	c.1355T>G	p.Leu452Arg	1355/3822	1355/3822	452/1273
ICL27	NC_045512.2	22995	C	A	777.03	32	1	Homozygous	A	missense_variant	MODERATE	S	GU280_gp02	transcript	GU280_gp02	protein_coding	c.1433C>A	p.Thr478Lys	1433/3822	1433/3822	478/1273
ICL27	NC_045512.2	23403	A	G	7275.03	186	1	Homozygous	G	missense_variant	MODERATE	S	GU280_gp02	transcript	GU280_gp02	protein_coding	c.1841A>G	p.Asp614Gly	1841/3822	1841/3822	614/1273
ICL27	NC_045512.2	23427	T	C	1058.6	34	0.25	Heterozygous	C	missense_variant	MODERATE	S	GU280_gp02	transcript	GU280_gp02	protein_coding	c.1865T>C	p.Val622Ala	1865/3822	1865/3822	622/1273
ICL27	NC_045512.2	23604	C	G	579.03	Insufficient_Read_Depth	1	Homozygous	G	missense_variant	MODERATE	S	GU280_gp02	transcript	GU280_gp02	protein_coding	c.2042C>G	p.Pro681Arg	2042/3822	2042/3822	681/1273
ICL27	NC_045512.2	24332	G	T	121.6	Insufficient_Read_Depth	0.11	Heterozygous	T	missense_variant	MODERATE	S	GU280_gp02	transcript	GU280_gp02	protein_coding	c.2770G>T	p.Ala924Ser	2770/3822	2770/3822	924/1273
ICL27	NC_045512.2	24410	G	A	995.03	39	1	Homozygous	A	missense_variant	MODERATE	S	GU280_gp02	transcript	GU280_gp02	protein_coding	c.2848G>A	p.Asp950Asn	2848/3822	2848/3822	950/1273
ICL27	NC_045512.2	25287	G	T	1884.6	54	0.39	Heterozygous	T	missense_variant	MODERATE	S	GU280_gp02	transcript	GU280_gp02	protein_coding	c.3725G>T	p.Ser1242Ile	3725/3822	3725/3822	1242/1273
ICL27	NC_045512.2	25413	C	T	50.6	Insufficient_Read_Depth	0.09	Heterozygous	T	synonymous_variant	LOW	ORF3a	GU280_gp03	transcript	GU280_gp03	protein_coding	c.21C>T	p.Ile7Ile	21/828	21/828	7/275
ICL27	NC_045512.2	25469	C	T	2658.03	68	1	Homozygous	T	missense_variant	MODERATE	ORF3a	GU280_gp03	transcript	GU280_gp03	protein_coding	c.77C>T	p.Ser26Leu	77/828	77/828	26/275
ICL27	NC_045512.2	25538	G	T	678.6	Insufficient_Read_Depth	0.23	Heterozygous	T	missense_variant	MODERATE	ORF3a	GU280_gp03	transcript	GU280_gp03	protein_coding	c.146G>T	p.Gly49Val	146/828	146/828	49/275
ICL27	NC_045512.2	26054	C	A	178.61	Insufficient_Read_Depth	0.8	Heterozygous	A	missense_variant	MODERATE	ORF3a	GU280_gp03	transcript	GU280_gp03	protein_coding	c.662C>A	p.Thr221Lys	662/828	662/828	221/275
ICL27	NC_045512.2	26589	G	T	184	Insufficient_Read_Depth	1	Homozygous	T	missense_variant	MODERATE	M	GU280_gp05	transcript	GU280_gp05	protein_coding	c.67G>T	p.Val23Leu	67/669	67/669	23/222
ICL27	NC_045512.2	26767	T	C	578.6	Insufficient_Read_Depth	0.71	Heterozygous	C	missense_variant	MODERATE	M	GU280_gp05	transcript	GU280_gp05	protein_coding	c.245T>C	p.Ile82Thr	245/669	245/669	82/222
ICL27	NC_045512.2	27638	T	C	85.1	Insufficient_Read_Depth	1	Homozygous	C	missense_variant	MODERATE	ORF7a	GU280_gp07	transcript	GU280_gp07	protein_coding	c.245T>C	p.Val82Ala	245/366	245/366	82/121
ICL27	NC_045512.2	27874	C	T	2874.03	102	0.99	Homozygous	T	missense_variant	MODERATE	ORF7b	GU280_gp08	transcript	GU280_gp08	protein_coding	c.119C>T	p.Thr40Ile	119/132	119/132	40/43
ICL27	NC_045512.2	28178	G	T	980.6	51	0.5	Heterozygous	T	missense_variant	MODERATE	ORF8	GU280_gp09	transcript	GU280_gp09	protein_coding	c.285G>T	p.Leu95Phe	285/366	285/366	95/121
ICL27	NC_045512.2	28247	AGATTTC	A	2364.03	53	1	Homozygous	A	conservative_inframe_deletion	MODERATE	ORF8	GU280_gp09	transcript	GU280_gp09	protein_coding	c.355_360delGATTTC	p.Asp119_Phe120del	355/366	355/366	119/121
ICL27	NC_045512.2	28270	TA	T	5941.03	170	1	Homozygous	T	upstream_gene_variant	MODIFIER	N	GU280_gp10	transcript	GU280_gp10	protein_coding	c.-3delA
ICL27	NC_045512.2	28461	A	G	4172.6	107	0.79	Heterozygous	G	missense_variant	MODERATE	N	GU280_gp10	transcript	GU280_gp10	protein_coding	c.188A>G	p.Asp63Gly	188/1260	188/1260	63/419
ICL27	NC_045512.2	28881	G	T	14562	358	1	Homozygous	T	missense_variant	MODERATE	N	GU280_gp10	transcript	GU280_gp10	protein_coding	c.608G>T	p.Arg203Met	608/1260	608/1260	203/419
ICL27	NC_045512.2	28911	ATGGCGG	A	1241.6	60	0.12	Heterozygous	A	disruptive_inframe_deletion	MODERATE	N	GU280_gp10	transcript	GU280_gp10	protein_coding	c.641_646delGCGGTG	p.Gly214_Gly215del	641/1260	641/1260	214/419
ICL27	NC_045512.2	28916	G	*,T	15765	418	0.14	Heterozygous	T	missense_variant	MODERATE	N	GU280_gp10	transcript	GU280_gp10	protein_coding	c.643G>T	p.Gly215Cys	643/1260	643/1260	215/419
ICL27	NC_045512.2	29402	G	T	6591.03	165	1	Homozygous	T	missense_variant	MODERATE	N	GU280_gp10	transcript	GU280_gp10	protein_coding	c.1129G>T	p.Asp377Tyr	1129/1260	1129/1260	377/419
ICL27	NC_045512.2	29742	G	T	85.1	Insufficient_Read_Depth	1	Homozygous	T	downstream_gene_variant	MODIFIER	S	GU280_gp02	transcript	GU280_gp02	protein_coding	c.*4358G>T
ICL28	NC_045512.2	210	G	T	9380.03	224	1	Homozygous	T	upstream_gene_variant	MODIFIER	ORF1ab	GU280_gp01	transcript	GU280_gp01	protein_coding	c.-56G>T
ICL28	NC_045512.2	241	C	T	9254.03	223	1	Homozygous	T	upstream_gene_variant	MODIFIER	ORF1ab	GU280_gp01	transcript	GU280_gp01	protein_coding	c.-25C>T
ICL28	NC_045512.2	2728	A	C	3591.6	93	0.82	Heterozygous	C	synonymous_variant	LOW	ORF1ab	GU280_gp01	transcript	GU280_gp01	protein_coding	c.2463A>C	p.Thr821Thr	2463/21291	2463/21291	821/7096
ICL28	NC_045512.2	3037	C	T	4833.03	120	1	Homozygous	T	synonymous_variant	LOW	ORF1ab	GU280_gp01	transcript	GU280_gp01	protein_coding	c.2772C>T	p.Phe924Phe	2772/21291	2772/21291	924/7096
ICL28	NC_045512.2	5184	C	T	3818.03	100	0.96	Homozygous	T	missense_variant	MODERATE	ORF1ab	GU280_gp01	transcript	GU280_gp01	protein_coding	c.4919C>T	p.Pro1640Leu	4919/21291	4919/21291	1640/7096
ICL28	NC_045512.2	5584	A	G	5167.03	127	0.98	Homozygous	G	synonymous_variant	LOW	ORF1ab	GU280_gp01	transcript	GU280_gp01	protein_coding	c.5319A>G	p.Thr1773Thr	5319/21291	5319/21291	1773/7096
ICL28	NC_045512.2	6402	C	T	1140.6	41	0.26	Heterozygous	T	missense_variant	MODERATE	ORF1ab	GU280_gp01	transcript	GU280_gp01	protein_coding	c.6137C>T	p.Pro2046Leu	6137/21291	6137/21291	2046/7096
ICL28	NC_045512.2	6535	TG	T	140.6	Insufficient_Read_Depth	0.11	Heterozygous	T	frameshift_variant	HIGH	ORF1ab	GU280_gp01	transcript	GU280_gp01	protein_coding	c.6272delG	p.Gly2091fs	6272/21291	6272/21291	2091/7096
ICL28	NC_045512.2	8102	G	T	4804.61	131	0.92	Heterozygous	T	missense_variant	MODERATE	ORF1ab	GU280_gp01	transcript	GU280_gp01	protein_coding	c.7837G>T	p.Val2613Phe	7837/21291	7837/21291	2613/7096
ICL28	NC_045512.2	8986	C	T	586.6	Insufficient_Read_Depth	0.15	Heterozygous	T	synonymous_variant	LOW	ORF1ab	GU280_gp01	transcript	GU280_gp01	protein_coding	c.8721C>T	p.Asp2907Asp	8721/21291	8721/21291	2907/7096
ICL28	NC_045512.2	9005	GT	G	397.64	32	0.14	Heterozygous	G	frameshift_variant	HIGH	ORF1ab	GU280_gp01	transcript	GU280_gp01	protein_coding	c.8744delT	p.Leu2915fs	8744/21291	8744/21291	2915/7096
ICL28	NC_045512.2	9891	C	T	3067.03	77	0.97	Homozygous	T	missense_variant	MODERATE	ORF1ab	GU280_gp01	transcript	GU280_gp01	protein_coding	c.9626C>T	p.Ala3209Val	9626/21291	9626/21291	3209/7096
ICL28	NC_045512.2	11201	A	G	158.6	Insufficient_Read_Depth	0.1	Heterozygous	G	missense_variant	MODERATE	ORF1ab	GU280_gp01	transcript	GU280_gp01	protein_coding	c.10936A>G	p.Thr3646Ala	10936/21291	10936/21291	3646/7096
ICL28	NC_045512.2	11418	T	C	203.62	Insufficient_Read_Depth	0.83	Heterozygous	C	missense_variant	MODERATE	ORF1ab	GU280_gp01	transcript	GU280_gp01	protein_coding	c.11153T>C	p.Val3718Ala	11153/21291	11153/21291	3718/7096
ICL28	NC_045512.2	11514	C	T	2265.03	57	0.93	Homozygous	T	missense_variant	MODERATE	ORF1ab	GU280_gp01	transcript	GU280_gp01	protein_coding	c.11249C>T	p.Thr3750Ile	11249/21291	11249/21291	3750/7096
ICL28	NC_045512.2	12789	C	T	209.6	Insufficient_Read_Depth	0.11	Heterozygous	T	missense_variant	MODERATE	ORF1ab	GU280_gp01	transcript	GU280_gp01	protein_coding	c.12524C>T	p.Thr4175Ile	12524/21291	12524/21291	4175/7096
ICL28	NC_045512.2	13019	C	T	3839.6	111	0.84	Heterozygous	T	synonymous_variant	LOW	ORF1ab	GU280_gp01	transcript	GU280_gp01	protein_coding	c.12754C>T	p.Leu4252Leu	12754/21291	12754/21291	4252/7096
ICL28	NC_045512.2	14408	C	T	3604.03	115	1	Homozygous	T	missense_variant	MODERATE	ORF1ab	GU280_gp01	transcript	GU280_gp01	protein_coding	c.14144C>T	p.Pro4715Leu	14144/21291	14144/21291	4715/7096
ICL28	NC_045512.2	15451	G	A	4558.6	121	0.83	Heterozygous	A	missense_variant	MODERATE	ORF1ab	GU280_gp01	transcript	GU280_gp01	protein_coding	c.15187G>A	p.Gly5063Ser	15187/21291	15187/21291	5063/7096
ICL28	NC_045512.2	16466	C	T	4095.03	98	1	Homozygous	T	missense_variant	MODERATE	ORF1ab	GU280_gp01	transcript	GU280_gp01	protein_coding	c.16202C>T	p.Pro5401Leu	16202/21291	16202/21291	5401/7096
ICL28	NC_045512.2	20060	G	T	5581.6	154	0.91	Heterozygous	T	missense_variant	MODERATE	ORF1ab	GU280_gp01	transcript	GU280_gp01	protein_coding	c.19796G>T	p.Ser6599Ile	19796/21291	19796/21291	6599/7096
ICL28	NC_045512.2	21618	C	G	947.6	46	0.49	Heterozygous	G	missense_variant	MODERATE	S	GU280_gp02	transcript	GU280_gp02	protein_coding	c.56C>G	p.Thr19Arg	56/3822	56/3822	19/1273
ICL28	NC_045512.2	21987	G	A	749.03	31	1	Homozygous	A	missense_variant	MODERATE	S	GU280_gp02	transcript	GU280_gp02	protein_coding	c.425G>A	p.Gly142Asp	425/3822	425/3822	142/1273
ICL28	NC_045512.2	22028	GAGTTCA	G	1381.03	31	1	Homozygous	G	disruptive_inframe_deletion	MODERATE	S	GU280_gp02	transcript	GU280_gp02	protein_coding	c.467_472delAGTTCA	p.Glu156_Arg158delinsGly	467/3822	467/3822	156/1273
ICL28	NC_045512.2	22227	C	T	776.03	Insufficient_Read_Depth	1	Homozygous	T	missense_variant	MODERATE	S	GU280_gp02	transcript	GU280_gp02	protein_coding	c.665C>T	p.Ala222Val	665/3822	665/3822	222/1273
ICL28	NC_045512.2	22917	T	G	2610.03	62	0.98	Homozygous	G	missense_variant	MODERATE	S	GU280_gp02	transcript	GU280_gp02	protein_coding	c.1355T>G	p.Leu452Arg	1355/3822	1355/3822	452/1273
ICL28	NC_045512.2	22995	C	A	1979.03	79	0.99	Homozygous	A	missense_variant	MODERATE	S	GU280_gp02	transcript	GU280_gp02	protein_coding	c.1433C>A	p.Thr478Lys	1433/3822	1433/3822	478/1273
ICL28	NC_045512.2	23043	C	T	1687.03	40	0.98	Homozygous	T	missense_variant	MODERATE	S	GU280_gp02	transcript	GU280_gp02	protein_coding	c.1481C>T	p.Ser494Leu	1481/3822	1481/3822	494/1273
ICL28	NC_045512.2	23403	A	G	9308.03	230	1	Homozygous	G	missense_variant	MODERATE	S	GU280_gp02	transcript	GU280_gp02	protein_coding	c.1841A>G	p.Asp614Gly	1841/3822	1841/3822	614/1273
ICL28	NC_045512.2	23604	C	G	1238.03	47	1	Homozygous	G	missense_variant	MODERATE	S	GU280_gp02	transcript	GU280_gp02	protein_coding	c.2042C>G	p.Pro681Arg	2042/3822	2042/3822	681/1273
ICL28	NC_045512.2	24410	G	A	2373.03	91	1	Homozygous	A	missense_variant	MODERATE	S	GU280_gp02	transcript	GU280_gp02	protein_coding	c.2848G>A	p.Asp950Asn	2848/3822	2848/3822	950/1273
ICL28	NC_045512.2	25287	G	T	178.6	Insufficient_Read_Depth	0.1	Heterozygous	T	missense_variant	MODERATE	S	GU280_gp02	transcript	GU280_gp02	protein_coding	c.3725G>T	p.Ser1242Ile	3725/3822	3725/3822	1242/1273
ICL28	NC_045512.2	25469	C	T	2965.03	75	1	Homozygous	T	missense_variant	MODERATE	ORF3a	GU280_gp03	transcript	GU280_gp03	protein_coding	c.77C>T	p.Ser26Leu	77/828	77/828	26/275
ICL28	NC_045512.2	25844	C	T	3647.6	93	0.89	Heterozygous	T	missense_variant	MODERATE	ORF3a	GU280_gp03	transcript	GU280_gp03	protein_coding	c.452C>T	p.Thr151Ile	452/828	452/828	151/275
ICL28	NC_045512.2	26542	C	T	1543.26	44	0.94	Homozygous	T	missense_variant	MODERATE	M	GU280_gp05	transcript	GU280_gp05	protein_coding	c.20C>T	p.Thr7Ile	20/669	20/669	7/222
ICL28	NC_045512.2	26767	T	C	776.6	Insufficient_Read_Depth	0.47	Heterozygous	C	missense_variant	MODERATE	M	GU280_gp05	transcript	GU280_gp05	protein_coding	c.245T>C	p.Ile82Thr	245/669	245/669	82/222
ICL28	NC_045512.2	27294	C	T	403.6	Insufficient_Read_Depth	0.83	Heterozygous	T	synonymous_variant	LOW	ORF6	GU280_gp06	transcript	GU280_gp06	protein_coding	c.93C>T	p.Tyr31Tyr	93/186	93/186	31/61
ICL28	NC_045512.2	27638	T	C	78.8	Insufficient_Read_Depth	1	Homozygous	C	missense_variant	MODERATE	ORF7a	GU280_gp07	transcript	GU280_gp07	protein_coding	c.245T>C	p.Val82Ala	245/366	245/366	82/121
ICL28	NC_045512.2	27752	C	T	1656.03	64	0.98	Homozygous	T	missense_variant	MODERATE	ORF7a	GU280_gp07	transcript	GU280_gp07	protein_coding	c.359C>T	p.Thr120Ile	359/366	359/366	120/121
ICL28	NC_045512.2	28247	AGATTTC	A	2782.03	63	0.98	Homozygous	A	conservative_inframe_deletion	MODERATE	ORF8	GU280_gp09	transcript	GU280_gp09	protein_coding	c.355_360delGATTTC	p.Asp119_Phe120del	355/366	355/366	119/121
ICL28	NC_045512.2	28270	TA	T	5509.03	159	1	Homozygous	T	upstream_gene_variant	MODIFIER	N	GU280_gp10	transcript	GU280_gp10	protein_coding	c.-3delA
ICL28	NC_045512.2	28461	A	G	4115.6	106	0.69	Heterozygous	G	missense_variant	MODERATE	N	GU280_gp10	transcript	GU280_gp10	protein_coding	c.188A>G	p.Asp63Gly	188/1260	188/1260	63/419
ICL28	NC_045512.2	28881	G	T	14010	330	1	Homozygous	T	missense_variant	MODERATE	N	GU280_gp10	transcript	GU280_gp10	protein_coding	c.608G>T	p.Arg203Met	608/1260	608/1260	203/419
ICL28	NC_045512.2	28916	G	T	1101.6	68	0.13	Heterozygous	T	missense_variant	MODERATE	N	GU280_gp10	transcript	GU280_gp10	protein_coding	c.643G>T	p.Gly215Cys	643/1260	643/1260	215/419
ICL28	NC_045512.2	29402	G	T	8506.03	202	1	Homozygous	T	missense_variant	MODERATE	N	GU280_gp10	transcript	GU280_gp10	protein_coding	c.1129G>T	p.Asp377Tyr	1129/1260	1129/1260	377/419
ICL28	NC_045512.2	29742	G	T	916.03	38	0.97	Homozygous	T	downstream_gene_variant	MODIFIER	S	GU280_gp02	transcript	GU280_gp02	protein_coding	c.*4358G>T
ICL29	NC_045512.2	210	G	T	9769.03	233	1	Homozygous	T	upstream_gene_variant	MODIFIER	ORF1ab	GU280_gp01	transcript	GU280_gp01	protein_coding	c.-56G>T
ICL29	NC_045512.2	241	C	T	9963.03	238	1	Homozygous	T	upstream_gene_variant	MODIFIER	ORF1ab	GU280_gp01	transcript	GU280_gp01	protein_coding	c.-25C>T
ICL29	NC_045512.2	504	CTCATGG	C	3962.6	119	0.27	Heterozygous	C	disruptive_inframe_deletion	MODERATE	ORF1ab	GU280_gp01	transcript	GU280_gp01	protein_coding	c.245_250delGTCATG	p.Gly82_His83del	245/21291	245/21291	82/7096
ICL29	NC_045512.2	3037	C	T	4595.03	112	1	Homozygous	T	synonymous_variant	LOW	ORF1ab	GU280_gp01	transcript	GU280_gp01	protein_coding	c.2772C>T	p.Phe924Phe	2772/21291	2772/21291	924/7096
ICL29	NC_045512.2	5184	C	T	4378.03	107	0.98	Homozygous	T	missense_variant	MODERATE	ORF1ab	GU280_gp01	transcript	GU280_gp01	protein_coding	c.4919C>T	p.Pro1640Leu	4919/21291	4919/21291	1640/7096
ICL29	NC_045512.2	5584	A	G	4988.03	118	0.99	Homozygous	G	synonymous_variant	LOW	ORF1ab	GU280_gp01	transcript	GU280_gp01	protein_coding	c.5319A>G	p.Thr1773Thr	5319/21291	5319/21291	1773/7096
ICL29	NC_045512.2	6402	C	T	2545.6	73	0.4	Heterozygous	T	missense_variant	MODERATE	ORF1ab	GU280_gp01	transcript	GU280_gp01	protein_coding	c.6137C>T	p.Pro2046Leu	6137/21291	6137/21291	2046/7096
ICL29	NC_045512.2	6535	TG	T	51.6	Insufficient_Read_Depth	0.1	Heterozygous	T	frameshift_variant	HIGH	ORF1ab	GU280_gp01	transcript	GU280_gp01	protein_coding	c.6272delG	p.Gly2091fs	6272/21291	6272/21291	2091/7096
ICL29	NC_045512.2	8986	C	T	386.6	Insufficient_Read_Depth	0.12	Heterozygous	T	synonymous_variant	LOW	ORF1ab	GU280_gp01	transcript	GU280_gp01	protein_coding	c.8721C>T	p.Asp2907Asp	8721/21291	8721/21291	2907/7096
ICL29	NC_045512.2	9005	GT	G	183.64	Insufficient_Read_Depth	0.11	Heterozygous	G	frameshift_variant	HIGH	ORF1ab	GU280_gp01	transcript	GU280_gp01	protein_coding	c.8744delT	p.Leu2915fs	8744/21291	8744/21291	2915/7096
ICL29	NC_045512.2	9891	C	T	3812.03	101	0.97	Homozygous	T	missense_variant	MODERATE	ORF1ab	GU280_gp01	transcript	GU280_gp01	protein_coding	c.9626C>T	p.Ala3209Val	9626/21291	9626/21291	3209/7096
ICL29	NC_045512.2	11201	A	G	466.6	32	0.13	Heterozygous	G	missense_variant	MODERATE	ORF1ab	GU280_gp01	transcript	GU280_gp01	protein_coding	c.10936A>G	p.Thr3646Ala	10936/21291	10936/21291	3646/7096
ICL29	NC_045512.2	11418	T	C	216.6	Insufficient_Read_Depth	0.5	Heterozygous	C	missense_variant	MODERATE	ORF1ab	GU280_gp01	transcript	GU280_gp01	protein_coding	c.11153T>C	p.Val3718Ala	11153/21291	11153/21291	3718/7096
ICL29	NC_045512.2	11514	C	T	2285	57	0.92	Homozygous	T	missense_variant	MODERATE	ORF1ab	GU280_gp01	transcript	GU280_gp01	protein_coding	c.11249C>T	p.Thr3750Ile	11249/21291	11249/21291	3750/7096
ICL29	NC_045512.2	11575	C	T	7210.03	205	0.97	Homozygous	T	synonymous_variant	LOW	ORF1ab	GU280_gp01	transcript	GU280_gp01	protein_coding	c.11310C>T	p.Phe3770Phe	11310/21291	11310/21291	3770/7096
ICL29	NC_045512.2	12789	C	T	596.6	30	0.14	Heterozygous	T	missense_variant	MODERATE	ORF1ab	GU280_gp01	transcript	GU280_gp01	protein_coding	c.12524C>T	p.Thr4175Ile	12524/21291	12524/21291	4175/7096
ICL29	NC_045512.2	12865	TG	T	131.6	Insufficient_Read_Depth	0.1	Heterozygous	T	frameshift_variant	HIGH	ORF1ab	GU280_gp01	transcript	GU280_gp01	protein_coding	c.12602delG	p.Gly4201fs	12602/21291	12602/21291	4201/7096
ICL29	NC_045512.2	13019	C	T	3537.6	98	0.79	Heterozygous	T	synonymous_variant	LOW	ORF1ab	GU280_gp01	transcript	GU280_gp01	protein_coding	c.12754C>T	p.Leu4252Leu	12754/21291	12754/21291	4252/7096
ICL29	NC_045512.2	14408	C	T	3609.03	114	1	Homozygous	T	missense_variant	MODERATE	ORF1ab	GU280_gp01	transcript	GU280_gp01	protein_coding	c.14144C>T	p.Pro4715Leu	14144/21291	14144/21291	4715/7096
ICL29	NC_045512.2	15451	G	A	4252.02	111	0.9	Heterozygous	A	missense_variant	MODERATE	ORF1ab	GU280_gp01	transcript	GU280_gp01	protein_coding	c.15187G>A	p.Gly5063Ser	15187/21291	15187/21291	5063/7096
ICL29	NC_045512.2	16466	C	T	4235.03	104	1	Homozygous	T	missense_variant	MODERATE	ORF1ab	GU280_gp01	transcript	GU280_gp01	protein_coding	c.16202C>T	p.Pro5401Leu	16202/21291	16202/21291	5401/7096
ICL29	NC_045512.2	20047	A	G	5934.6	161	0.92	Heterozygous	G	missense_variant	MODERATE	ORF1ab	GU280_gp01	transcript	GU280_gp01	protein_coding	c.19783A>G	p.Ile6595Val	19783/21291	19783/21291	6595/7096
ICL29	NC_045512.2	21618	C	G	1516.03	34	1	Homozygous	G	missense_variant	MODERATE	S	GU280_gp02	transcript	GU280_gp02	protein_coding	c.56C>G	p.Thr19Arg	56/3822	56/3822	19/1273
ICL29	NC_045512.2	21622	C	T	1516.03	34	1	Homozygous	T	synonymous_variant	LOW	S	GU280_gp02	transcript	GU280_gp02	protein_coding	c.60C>T	p.Thr20Thr	60/3822	60/3822	20/1273
ICL29	NC_045512.2	21987	G	A	290.86	Insufficient_Read_Depth	0.88	Heterozygous	A	missense_variant	MODERATE	S	GU280_gp02	transcript	GU280_gp02	protein_coding	c.425G>A	p.Gly142Asp	425/3822	425/3822	142/1273
ICL29	NC_045512.2	22028	GAGTTCA	G	571.02	Insufficient_Read_Depth	1	Homozygous	G	disruptive_inframe_deletion	MODERATE	S	GU280_gp02	transcript	GU280_gp02	protein_coding	c.467_472delAGTTCA	p.Glu156_Arg158delinsGly	467/3822	467/3822	156/1273
ICL29	NC_045512.2	22081	G	T	264.6	Insufficient_Read_Depth	0.67	Heterozygous	T	missense_variant	MODERATE	S	GU280_gp02	transcript	GU280_gp02	protein_coding	c.519G>T	p.Gln173His	519/3822	519/3822	173/1273
ICL29	NC_045512.2	22227	C	T	678.03	Insufficient_Read_Depth	1	Homozygous	T	missense_variant	MODERATE	S	GU280_gp02	transcript	GU280_gp02	protein_coding	c.665C>T	p.Ala222Val	665/3822	665/3822	222/1273
ICL29	NC_045512.2	22917	T	G	2396.03	61	0.97	Homozygous	G	missense_variant	MODERATE	S	GU280_gp02	transcript	GU280_gp02	protein_coding	c.1355T>G	p.Leu452Arg	1355/3822	1355/3822	452/1273
ICL29	NC_045512.2	22995	C	A	2106.03	85	0.99	Homozygous	A	missense_variant	MODERATE	S	GU280_gp02	transcript	GU280_gp02	protein_coding	c.1433C>A	p.Thr478Lys	1433/3822	1433/3822	478/1273
ICL29	NC_045512.2	23403	A	G	10511	252	1	Homozygous	G	missense_variant	MODERATE	S	GU280_gp02	transcript	GU280_gp02	protein_coding	c.1841A>G	p.Asp614Gly	1841/3822	1841/3822	614/1273
ICL29	NC_045512.2	23580	GT	G	140.6	Insufficient_Read_Depth	0.11	Heterozygous	G	frameshift_variant	HIGH	S	GU280_gp02	transcript	GU280_gp02	protein_coding	c.2020delT	p.Tyr674fs	2020/3822	2020/3822	674/1273
ICL29	NC_045512.2	23604	C	G	721.03	Insufficient_Read_Depth	1	Homozygous	G	missense_variant	MODERATE	S	GU280_gp02	transcript	GU280_gp02	protein_coding	c.2042C>G	p.Pro681Arg	2042/3822	2042/3822	681/1273
ICL29	NC_045512.2	24410	G	A	2238.03	91	1	Homozygous	A	missense_variant	MODERATE	S	GU280_gp02	transcript	GU280_gp02	protein_coding	c.2848G>A	p.Asp950Asn	2848/3822	2848/3822	950/1273
ICL29	NC_045512.2	25287	G	T	158.6	Insufficient_Read_Depth	0.1	Heterozygous	T	missense_variant	MODERATE	S	GU280_gp02	transcript	GU280_gp02	protein_coding	c.3725G>T	p.Ser1242Ile	3725/3822	3725/3822	1242/1273
ICL29	NC_045512.2	25469	C	T	3278.03	86	1	Homozygous	T	missense_variant	MODERATE	ORF3a	GU280_gp03	transcript	GU280_gp03	protein_coding	c.77C>T	p.Ser26Leu	77/828	77/828	26/275
ICL29	NC_045512.2	26767	T	C	914.6	Insufficient_Read_Depth	0.56	Heterozygous	C	missense_variant	MODERATE	M	GU280_gp05	transcript	GU280_gp05	protein_coding	c.245T>C	p.Ile82Thr	245/669	245/669	82/222
ICL29	NC_045512.2	27638	T	C	133.93	Insufficient_Read_Depth	1	Homozygous	C	missense_variant	MODERATE	ORF7a	GU280_gp07	transcript	GU280_gp07	protein_coding	c.245T>C	p.Val82Ala	245/366	245/366	82/121
ICL29	NC_045512.2	27752	C	T	1902.03	77	0.96	Homozygous	T	missense_variant	MODERATE	ORF7a	GU280_gp07	transcript	GU280_gp07	protein_coding	c.359C>T	p.Thr120Ile	359/366	359/366	120/121
ICL29	NC_045512.2	28028	G	T	5731.6	157	0.84	Heterozygous	T	missense_variant	MODERATE	ORF8	GU280_gp09	transcript	GU280_gp09	protein_coding	c.135G>T	p.Trp45Cys	135/366	135/366	45/121
ICL29	NC_045512.2	28247	AGATTTC	A	2864.03	66	0.97	Homozygous	A	conservative_inframe_deletion	MODERATE	ORF8	GU280_gp09	transcript	GU280_gp09	protein_coding	c.355_360delGATTTC	p.Asp119_Phe120del	355/366	355/366	119/121
ICL29	NC_045512.2	28270	TA	T	5911.03	172	1	Homozygous	T	upstream_gene_variant	MODIFIER	N	GU280_gp10	transcript	GU280_gp10	protein_coding	c.-3delA
ICL29	NC_045512.2	28461	A	G	4104.6	109	0.71	Heterozygous	G	missense_variant	MODERATE	N	GU280_gp10	transcript	GU280_gp10	protein_coding	c.188A>G	p.Asp63Gly	188/1260	188/1260	63/419
ICL29	NC_045512.2	28881	G	T	12808	307	1	Homozygous	T	missense_variant	MODERATE	N	GU280_gp10	transcript	GU280_gp10	protein_coding	c.608G>T	p.Arg203Met	608/1260	608/1260	203/419
ICL29	NC_045512.2	28916	G	T	1746.6	83	0.17	Heterozygous	T	missense_variant	MODERATE	N	GU280_gp10	transcript	GU280_gp10	protein_coding	c.643G>T	p.Gly215Cys	643/1260	643/1260	215/419
ICL29	NC_045512.2	29402	G	T	8164.03	195	1	Homozygous	T	missense_variant	MODERATE	N	GU280_gp10	transcript	GU280_gp10	protein_coding	c.1129G>T	p.Asp377Tyr	1129/1260	1129/1260	377/419
ICL29	NC_045512.2	29742	G	T	706.03	Insufficient_Read_Depth	1	Homozygous	T	downstream_gene_variant	MODIFIER	S	GU280_gp02	transcript	GU280_gp02	protein_coding	c.*4358G>T
ICL29	NC_045512.2	29744	G	A	706.03	Insufficient_Read_Depth	1	Homozygous	A	downstream_gene_variant	MODIFIER	S	GU280_gp02	transcript	GU280_gp02	protein_coding	c.*4360G>A
ICL1	NC_045512.2	210	G	T	9903.03	247	1	Homozygous	T	upstream_gene_variant	MODIFIER	ORF1ab	GU280_gp01	transcript	GU280_gp01	protein_coding	c.-56G>T
ICL1	NC_045512.2	241	C	T	9903.03	247	1	Homozygous	T	upstream_gene_variant	MODIFIER	ORF1ab	GU280_gp01	transcript	GU280_gp01	protein_coding	c.-25C>T
ICL1	NC_045512.2	315	GT	G	1271.6	60	0.21	Heterozygous	G	frameshift_variant	HIGH	ORF1ab	GU280_gp01	transcript	GU280_gp01	protein_coding	c.53delT	p.Leu18fs	53/21291	53/21291	18/7096
ICL1	NC_045512.2	1628	C	CA	182.64	Insufficient_Read_Depth	0.15	Heterozygous	CA	frameshift_variant	HIGH	ORF1ab	GU280_gp01	transcript	GU280_gp01	protein_coding	c.1368dupA	p.Glu457fs	1369/21291	1369/21291	457/7096
ICL1	NC_045512.2	2616	GT	G	85.64	Insufficient_Read_Depth	0.09	Heterozygous	G	frameshift_variant	HIGH	ORF1ab	GU280_gp01	transcript	GU280_gp01	protein_coding	c.2352delT	p.Cys784fs	2352/21291	2352/21291	784/7096
ICL1	NC_045512.2	3037	C	T	7685.03	215	1	Homozygous	T	synonymous_variant	LOW	ORF1ab	GU280_gp01	transcript	GU280_gp01	protein_coding	c.2772C>T	p.Phe924Phe	2772/21291	2772/21291	924/7096
ICL1	NC_045512.2	5184	C	T	4116.03	107	0.96	Homozygous	T	missense_variant	MODERATE	ORF1ab	GU280_gp01	transcript	GU280_gp01	protein_coding	c.4919C>T	p.Pro1640Leu	4919/21291	4919/21291	1640/7096
ICL1	NC_045512.2	5584	A	G	5090.03	131	0.98	Homozygous	G	synonymous_variant	LOW	ORF1ab	GU280_gp01	transcript	GU280_gp01	protein_coding	c.5319A>G	p.Thr1773Thr	5319/21291	5319/21291	1773/7096
ICL1	NC_045512.2	5704	GTA	G	345.6	Insufficient_Read_Depth	0.14	Heterozygous	G	frameshift_variant	HIGH	ORF1ab	GU280_gp01	transcript	GU280_gp01	protein_coding	c.5441_5442delAT	p.Tyr1814fs	5441/21291	5441/21291	1814/7096
ICL1	NC_045512.2	6402	C	T	1997.6	69	0.31	Heterozygous	T	missense_variant	MODERATE	ORF1ab	GU280_gp01	transcript	GU280_gp01	protein_coding	c.6137C>T	p.Pro2046Leu	6137/21291	6137/21291	2046/7096
ICL1	NC_045512.2	6535	TG	T	96.6	Insufficient_Read_Depth	0.1	Heterozygous	T	frameshift_variant	HIGH	ORF1ab	GU280_gp01	transcript	GU280_gp01	protein_coding	c.6272delG	p.Gly2091fs	6272/21291	6272/21291	2091/7096
ICL1	NC_045512.2	7550	GGT	G	1520.6	49	0.22	Heterozygous	G	frameshift_variant	HIGH	ORF1ab	GU280_gp01	transcript	GU280_gp01	protein_coding	c.7288_7289delGT	p.Val2430fs	7288/21291	7288/21291	2430/7096
ICL1	NC_045512.2	9005	GT	G	507.64	37	0.14	Heterozygous	G	frameshift_variant	HIGH	ORF1ab	GU280_gp01	transcript	GU280_gp01	protein_coding	c.8744delT	p.Leu2915fs	8744/21291	8744/21291	2915/7096
ICL1	NC_045512.2	9891	C	T	4145.03	116	0.97	Homozygous	T	missense_variant	MODERATE	ORF1ab	GU280_gp01	transcript	GU280_gp01	protein_coding	c.9626C>T	p.Ala3209Val	9626/21291	9626/21291	3209/7096
ICL1	NC_045512.2	10167	GT	G	45.6	Insufficient_Read_Depth	0.08	Heterozygous	G	frameshift_variant	HIGH	ORF1ab	GU280_gp01	transcript	GU280_gp01	protein_coding	c.9903delT	p.Pro3302fs	9903/21291	9903/21291	3301/7096
ICL1	NC_045512.2	10424	GGT	G	1285.6	47	0.17	Heterozygous	G	frameshift_variant	HIGH	ORF1ab	GU280_gp01	transcript	GU280_gp01	protein_coding	c.10162_10163delGT	p.Val3388fs	10162/21291	10162/21291	3388/7096
ICL1	NC_045512.2	10664	GT	G	542.6	30	0.19	Heterozygous	G	frameshift_variant	HIGH	ORF1ab	GU280_gp01	transcript	GU280_gp01	protein_coding	c.10403delT	p.Leu3468fs	10403/21291	10403/21291	3468/7096
ICL1	NC_045512.2	11201	A	G	245.6	Insufficient_Read_Depth	0.11	Heterozygous	G	missense_variant	MODERATE	ORF1ab	GU280_gp01	transcript	GU280_gp01	protein_coding	c.10936A>G	p.Thr3646Ala	10936/21291	10936/21291	3646/7096
ICL1	NC_045512.2	11418	T	C	283.02	Insufficient_Read_Depth	1	Homozygous	C	missense_variant	MODERATE	ORF1ab	GU280_gp01	transcript	GU280_gp01	protein_coding	c.11153T>C	p.Val3718Ala	11153/21291	11153/21291	3718/7096
ICL1	NC_045512.2	11514	C	T	2061.61	56	0.92	Heterozygous	T	missense_variant	MODERATE	ORF1ab	GU280_gp01	transcript	GU280_gp01	protein_coding	c.11249C>T	p.Thr3750Ile	11249/21291	11249/21291	3750/7096
ICL1	NC_045512.2	12053	CT	C	130.6	Insufficient_Read_Depth	0.11	Heterozygous	C	frameshift_variant	HIGH	ORF1ab	GU280_gp01	transcript	GU280_gp01	protein_coding	c.11791delT	p.Cys3931fs	11791/21291	11791/21291	3931/7096
ICL1	NC_045512.2	12847	TAG	T	1349.6	45	0.23	Heterozygous	T	frameshift_variant	HIGH	ORF1ab	GU280_gp01	transcript	GU280_gp01	protein_coding	c.12584_12585delGA	p.Arg4195fs	12584/21291	12584/21291	4195/7096
ICL1	NC_045512.2	13019	C	T	4064.6	122	0.73	Heterozygous	T	synonymous_variant	LOW	ORF1ab	GU280_gp01	transcript	GU280_gp01	protein_coding	c.12754C>T	p.Leu4252Leu	12754/21291	12754/21291	4252/7096
ICL1	NC_045512.2	13061	G	A	453.6	Insufficient_Read_Depth	0.14	Heterozygous	A	missense_variant	MODERATE	ORF1ab	GU280_gp01	transcript	GU280_gp01	protein_coding	c.12796G>A	p.Val4266Ile	12796/21291	12796/21291	4266/7096
ICL1	NC_045512.2	13064	TTA	T	453.6	Insufficient_Read_Depth	0.14	Heterozygous	T	frameshift_variant	HIGH	ORF1ab	GU280_gp01	transcript	GU280_gp01	protein_coding	c.12801_12802delAT	p.Leu4267fs	12801/21291	12801/21291	4267/7096
ICL1	NC_045512.2	14408	C	T	4898.03	147	1	Homozygous	T	missense_variant	MODERATE	ORF1ab	GU280_gp01	transcript	GU280_gp01	protein_coding	c.14144C>T	p.Pro4715Leu	14144/21291	14144/21291	4715/7096
ICL1	NC_045512.2	15451	G	A	4321.6	123	0.89	Heterozygous	A	missense_variant	MODERATE	ORF1ab	GU280_gp01	transcript	GU280_gp01	protein_coding	c.15187G>A	p.Gly5063Ser	15187/21291	15187/21291	5063/7096
ICL1	NC_045512.2	15965	GT	G	51.6	Insufficient_Read_Depth	0.1	Heterozygous	G	frameshift_variant	HIGH	ORF1ab	GU280_gp01	transcript	GU280_gp01	protein_coding	c.15705delT	p.Phe5235fs	15705/21291	15705/21291	5235/7096
ICL1	NC_045512.2	16466	C	T	4095.03	101	1	Homozygous	T	missense_variant	MODERATE	ORF1ab	GU280_gp01	transcript	GU280_gp01	protein_coding	c.16202C>T	p.Pro5401Leu	16202/21291	16202/21291	5401/7096
ICL1	NC_045512.2	16640	CAG	C	646.6	32	0.12	Heterozygous	C	frameshift_variant	HIGH	ORF1ab	GU280_gp01	transcript	GU280_gp01	protein_coding	c.16378_16379delGA	p.Glu5460fs	16378/21291	16378/21291	5460/7096
ICL1	NC_045512.2	16877	CA	C	54.64	Insufficient_Read_Depth	0.1	Heterozygous	C	frameshift_variant	HIGH	ORF1ab	GU280_gp01	transcript	GU280_gp01	protein_coding	c.16615delA	p.Thr5539fs	16615/21291	16615/21291	5539/7096
ICL1	NC_045512.2	19461	AAC	A	78.6	Insufficient_Read_Depth	0.08	Heterozygous	A	frameshift_variant	HIGH	ORF1ab	GU280_gp01	transcript	GU280_gp01	protein_coding	c.19200_19201delAC	p.Arg6401fs	19200/21291	19200/21291	6400/7096
ICL1	NC_045512.2	19983	C	CT	800.64	53	0.19	Heterozygous	CT	frameshift_variant&stop_gained	HIGH	ORF1ab	GU280_gp01	transcript	GU280_gp01	protein_coding	c.19725dupT	p.Asp6576fs	19726/21291	19726/21291	6576/7096
ICL1	NC_045512.2	21024	TA	T	296.6	Insufficient_Read_Depth	0.12	Heterozygous	T	frameshift_variant	HIGH	ORF1ab	GU280_gp01	transcript	GU280_gp01	protein_coding	c.20763delA	p.Lys6921fs	20763/21291	20763/21291	6921/7096
ICL1	NC_045512.2	21101	G	GT	664.64	41	0.2	Heterozygous	GT	frameshift_variant	HIGH	ORF1ab	GU280_gp01	transcript	GU280_gp01	protein_coding	c.20843dupT	p.Thr6949fs	20844/21291	20844/21291	6948/7096
ICL1	NC_045512.2	21618	C	G	4897.03	114	0.98	Homozygous	G	missense_variant	MODERATE	S	GU280_gp02	transcript	GU280_gp02	protein_coding	c.56C>G	p.Thr19Arg	56/3822	56/3822	19/1273
ICL1	NC_045512.2	21622	C	T	4897.03	114	0.98	Homozygous	T	synonymous_variant	LOW	S	GU280_gp02	transcript	GU280_gp02	protein_coding	c.60C>T	p.Thr20Thr	60/3822	60/3822	20/1273
ICL1	NC_045512.2	21987	G	A	769.03	31	1	Homozygous	A	missense_variant	MODERATE	S	GU280_gp02	transcript	GU280_gp02	protein_coding	c.425G>A	p.Gly142Asp	425/3822	425/3822	142/1273
ICL1	NC_045512.2	22028	GAGTTCA	G	1381.03	31	1	Homozygous	G	disruptive_inframe_deletion	MODERATE	S	GU280_gp02	transcript	GU280_gp02	protein_coding	c.467_472delAGTTCA	p.Glu156_Arg158delinsGly	467/3822	467/3822	156/1273
ICL1	NC_045512.2	22227	C	T	1369.03	37	1	Homozygous	T	missense_variant	MODERATE	S	GU280_gp02	transcript	GU280_gp02	protein_coding	c.665C>T	p.Ala222Val	665/3822	665/3822	222/1273
ICL1	NC_045512.2	22684	T	C	152.6	Insufficient_Read_Depth	0.1	Heterozygous	C	synonymous_variant	LOW	S	GU280_gp02	transcript	GU280_gp02	protein_coding	c.1122T>C	p.Phe374Phe	1122/3822	1122/3822	374/1273
ICL1	NC_045512.2	22917	T	G	2726.03	73	0.97	Homozygous	G	missense_variant	MODERATE	S	GU280_gp02	transcript	GU280_gp02	protein_coding	c.1355T>G	p.Leu452Arg	1355/3822	1355/3822	452/1273
ICL1	NC_045512.2	22995	C	A	3226.03	105	0.95	Homozygous	A	missense_variant	MODERATE	S	GU280_gp02	transcript	GU280_gp02	protein_coding	c.1433C>A	p.Thr478Lys	1433/3822	1433/3822	478/1273
ICL1	NC_045512.2	23349	G	GT	139.64	Insufficient_Read_Depth	0.1	Heterozygous	GT	frameshift_variant	HIGH	S	GU280_gp02	transcript	GU280_gp02	protein_coding	c.1788dupT	p.Val597fs	1789/3822	1789/3822	597/1273
ICL1	NC_045512.2	23403	A	G	13047	332	1	Homozygous	G	missense_variant	MODERATE	S	GU280_gp02	transcript	GU280_gp02	protein_coding	c.1841A>G	p.Asp614Gly	1841/3822	1841/3822	614/1273
ICL1	NC_045512.2	23604	C	G	1442.03	50	1	Homozygous	G	missense_variant	MODERATE	S	GU280_gp02	transcript	GU280_gp02	protein_coding	c.2042C>G	p.Pro681Arg	2042/3822	2042/3822	681/1273
ICL1	NC_045512.2	23859	CT	C	83.6	Insufficient_Read_Depth	0.11	Heterozygous	C	frameshift_variant	HIGH	S	GU280_gp02	transcript	GU280_gp02	protein_coding	c.2300delT	p.Leu767fs	2300/3822	2300/3822	767/1273
ICL1	NC_045512.2	24340	AT	A	678.6	31	0.22	Heterozygous	A	frameshift_variant	HIGH	S	GU280_gp02	transcript	GU280_gp02	protein_coding	c.2781delT	p.Phe927fs	2781/3822	2781/3822	927/1273
ICL1	NC_045512.2	24410	G	A	3582.03	106	1	Homozygous	A	missense_variant	MODERATE	S	GU280_gp02	transcript	GU280_gp02	protein_coding	c.2848G>A	p.Asp950Asn	2848/3822	2848/3822	950/1273
ICL1	NC_045512.2	25191	TA	T	125.6	30	0.1	Heterozygous	T	frameshift_variant	HIGH	S	GU280_gp02	transcript	GU280_gp02	protein_coding	c.3633delA	p.Lys1211fs	3633/3822	3633/3822	1211/1273
ICL1	NC_045512.2	25418	CAA	C	195.6	Insufficient_Read_Depth	0.11	Heterozygous	C	frameshift_variant	HIGH	ORF3a	GU280_gp03	transcript	GU280_gp03	protein_coding	c.27_28delAA	p.Ile10fs	27/828	27/828	9/275
ICL1	NC_045512.2	25469	C	T	3848.03	97	1	Homozygous	T	missense_variant	MODERATE	ORF3a	GU280_gp03	transcript	GU280_gp03	protein_coding	c.77C>T	p.Ser26Leu	77/828	77/828	26/275
ICL1	NC_045512.2	25477	GT	G	75.6	Insufficient_Read_Depth	0.1	Heterozygous	G	frameshift_variant	HIGH	ORF3a	GU280_gp03	transcript	GU280_gp03	protein_coding	c.87delT	p.Arg30fs	87/828	87/828	29/275
ICL1	NC_045512.2	25645	TTG	T	743.6	31	0.14	Heterozygous	T	frameshift_variant	HIGH	ORF3a	GU280_gp03	transcript	GU280_gp03	protein_coding	c.255_256delGT	p.Leu85fs	255/828	255/828	85/275
ICL1	NC_045512.2	26530	A	G	2200.6	60	0.83	Heterozygous	G	missense_variant	MODERATE	M	GU280_gp05	transcript	GU280_gp05	protein_coding	c.8A>G	p.Asp3Gly	8/669	8/669	3/222
ICL1	NC_045512.2	26767	T	C	1771.6	52	0.53	Heterozygous	C	missense_variant	MODERATE	M	GU280_gp05	transcript	GU280_gp05	protein_coding	c.245T>C	p.Ile82Thr	245/669	245/669	82/222
ICL1	NC_045512.2	27638	T	C	37.28	Insufficient_Read_Depth	1	Homozygous	C	missense_variant	MODERATE	ORF7a	GU280_gp07	transcript	GU280_gp07	protein_coding	c.245T>C	p.Val82Ala	245/366	245/366	82/121
ICL1	NC_045512.2	27752	C	T	3649.03	105	0.99	Homozygous	T	missense_variant	MODERATE	ORF7a	GU280_gp07	transcript	GU280_gp07	protein_coding	c.359C>T	p.Thr120Ile	359/366	359/366	120/121
ICL1	NC_045512.2	28247	AGATTTC	A	2432.05	76	0.95	Homozygous	A	conservative_inframe_deletion	MODERATE	ORF8	GU280_gp09	transcript	GU280_gp09	protein_coding	c.355_360delGATTTC	p.Asp119_Phe120del	355/366	355/366	119/121
ICL1	NC_045512.2	28270	TA	T	7110.03	205	1	Homozygous	T	upstream_gene_variant	MODIFIER	N	GU280_gp10	transcript	GU280_gp10	protein_coding	c.-3delA
ICL1	NC_045512.2	28461	A	G	4203.6	121	0.7	Heterozygous	G	missense_variant	MODERATE	N	GU280_gp10	transcript	GU280_gp10	protein_coding	c.188A>G	p.Asp63Gly	188/1260	188/1260	63/419
ICL1	NC_045512.2	28881	G	T	22718	546	1	Homozygous	T	missense_variant	MODERATE	N	GU280_gp10	transcript	GU280_gp10	protein_coding	c.608G>T	p.Arg203Met	608/1260	608/1260	203/419
ICL1	NC_045512.2	28911	ATGGCGG	A	4752.6	155	0.21	Heterozygous	A	disruptive_inframe_deletion	MODERATE	N	GU280_gp10	transcript	GU280_gp10	protein_coding	c.641_646delGCGGTG	p.Gly214_Gly215del	641/1260	641/1260	214/419
ICL1	NC_045512.2	29402	G	T	10771	270	1	Homozygous	T	missense_variant	MODERATE	N	GU280_gp10	transcript	GU280_gp10	protein_coding	c.1129G>T	p.Asp377Tyr	1129/1260	1129/1260	377/419
ICL1	NC_045512.2	29573	G	GT	261.64	33	0.12	Heterozygous	GT	frameshift_variant	HIGH	ORF10	GU280_gp11	transcript	GU280_gp11	protein_coding	c.20dupT	p.Ala8fs	21/117	21/117	7/38
ICL1	NC_045512.2	29742	G	T	1136.03	Insufficient_Read_Depth	1	Homozygous	T	downstream_gene_variant	MODIFIER	S	GU280_gp02	transcript	GU280_gp02	protein_coding	c.*4358G>T
ICL1	NC_045512.2	29744	G	A	1136.03	Insufficient_Read_Depth	1	Homozygous	A	downstream_gene_variant	MODIFIER	S	GU280_gp02	transcript	GU280_gp02	protein_coding	c.*4360G>A
ICL2	NC_045512.2	210	G	T	12158	302	1	Homozygous	T	upstream_gene_variant	MODIFIER	ORF1ab	GU280_gp01	transcript	GU280_gp01	protein_coding	c.-56G>T
ICL2	NC_045512.2	241	C	T	13607	305	1	Homozygous	T	upstream_gene_variant	MODIFIER	ORF1ab	GU280_gp01	transcript	GU280_gp01	protein_coding	c.-25C>T
ICL2	NC_045512.2	705	A	G	100.6	Insufficient_Read_Depth	0.11	Heterozygous	G	missense_variant	MODERATE	ORF1ab	GU280_gp01	transcript	GU280_gp01	protein_coding	c.440A>G	p.Asp147Gly	440/21291	440/21291	147/7096
ICL2	NC_045512.2	1191	C	T	784.6	46	0.4	Heterozygous	T	missense_variant	MODERATE	ORF1ab	GU280_gp01	transcript	GU280_gp01	protein_coding	c.926C>T	p.Pro309Leu	926/21291	926/21291	309/7096
ICL2	NC_045512.2	1267	C	T	2009.6	61	0.86	Heterozygous	T	synonymous_variant	LOW	ORF1ab	GU280_gp01	transcript	GU280_gp01	protein_coding	c.1002C>T	p.Gly334Gly	1002/21291	1002/21291	334/7096
ICL2	NC_045512.2	2017	G	T	42.6	Insufficient_Read_Depth	0.09	Heterozygous	T	missense_variant	MODERATE	ORF1ab	GU280_gp01	transcript	GU280_gp01	protein_coding	c.1752G>T	p.Met584Ile	1752/21291	1752/21291	584/7096
ICL2	NC_045512.2	2647	A	G	239.6	Insufficient_Read_Depth	0.13	Heterozygous	G	synonymous_variant	LOW	ORF1ab	GU280_gp01	transcript	GU280_gp01	protein_coding	c.2382A>G	p.Lys794Lys	2382/21291	2382/21291	794/7096
ICL2	NC_045512.2	3037	C	T	4834.03	144	1	Homozygous	T	synonymous_variant	LOW	ORF1ab	GU280_gp01	transcript	GU280_gp01	protein_coding	c.2772C>T	p.Phe924Phe	2772/21291	2772/21291	924/7096
ICL2	NC_045512.2	3675	A	AT	789.64	38	0.26	Heterozygous	AT	frameshift_variant&stop_gained	HIGH	ORF1ab	GU280_gp01	transcript	GU280_gp01	protein_coding	c.3414dupT	p.Asn1139fs	3415/21291	3415/21291	1139/7096
ICL2	NC_045512.2	4181	G	T	477.6	Insufficient_Read_Depth	0.19	Heterozygous	T	missense_variant	MODERATE	ORF1ab	GU280_gp01	transcript	GU280_gp01	protein_coding	c.3916G>T	p.Ala1306Ser	3916/21291	3916/21291	1306/7096
ICL2	NC_045512.2	4257	G	T	166.6	Insufficient_Read_Depth	0.14	Heterozygous	T	missense_variant	MODERATE	ORF1ab	GU280_gp01	transcript	GU280_gp01	protein_coding	c.3992G>T	p.Gly1331Val	3992/21291	3992/21291	1331/7096
ICL2	NC_045512.2	4627	A	G	758.6	48	0.52	Heterozygous	G	synonymous_variant	LOW	ORF1ab	GU280_gp01	transcript	GU280_gp01	protein_coding	c.4362A>G	p.Thr1454Thr	4362/21291	4362/21291	1454/7096
ICL2	NC_045512.2	5184	C	T	3141.6	86	0.8	Heterozygous	T	missense_variant	MODERATE	ORF1ab	GU280_gp01	transcript	GU280_gp01	protein_coding	c.4919C>T	p.Pro1640Leu	4919/21291	4919/21291	1640/7096
ICL2	NC_045512.2	6402	C	T	4478.6	138	0.53	Heterozygous	T	missense_variant	MODERATE	ORF1ab	GU280_gp01	transcript	GU280_gp01	protein_coding	c.6137C>T	p.Pro2046Leu	6137/21291	6137/21291	2046/7096
ICL2	NC_045512.2	6449	C	T	60.6	Insufficient_Read_Depth	0.08	Heterozygous	T	missense_variant	MODERATE	ORF1ab	GU280_gp01	transcript	GU280_gp01	protein_coding	c.6184C>T	p.Leu2062Phe	6184/21291	6184/21291	2062/7096
ICL2	NC_045512.2	7683	T	C	189.6	Insufficient_Read_Depth	0.14	Heterozygous	C	missense_variant	MODERATE	ORF1ab	GU280_gp01	transcript	GU280_gp01	protein_coding	c.7418T>C	p.Leu2473Ser	7418/21291	7418/21291	2473/7096
ICL2	NC_045512.2	8986	C	T	2080.6	63	0.43	Heterozygous	T	synonymous_variant	LOW	ORF1ab	GU280_gp01	transcript	GU280_gp01	protein_coding	c.8721C>T	p.Asp2907Asp	8721/21291	8721/21291	2907/7096
ICL2	NC_045512.2	9053	G	T	3240.6	95	0.6	Heterozygous	T	missense_variant	MODERATE	ORF1ab	GU280_gp01	transcript	GU280_gp01	protein_coding	c.8788G>T	p.Val2930Leu	8788/21291	8788/21291	2930/7096
ICL2	NC_045512.2	9891	C	T	3436.6	97	0.78	Heterozygous	T	missense_variant	MODERATE	ORF1ab	GU280_gp01	transcript	GU280_gp01	protein_coding	c.9626C>T	p.Ala3209Val	9626/21291	9626/21291	3209/7096
ICL2	NC_045512.2	10029	C	T	1763.6	57	0.4	Heterozygous	T	missense_variant	MODERATE	ORF1ab	GU280_gp01	transcript	GU280_gp01	protein_coding	c.9764C>T	p.Thr3255Ile	9764/21291	9764/21291	3255/7096
ICL2	NC_045512.2	11075	T	C	180.6	Insufficient_Read_Depth	0.14	Heterozygous	C	missense_variant	MODERATE	ORF1ab	GU280_gp01	transcript	GU280_gp01	protein_coding	c.10810T>C	p.Phe3604Leu	10810/21291	10810/21291	3604/7096
ICL2	NC_045512.2	11201	A	G	2915.6	92	0.51	Heterozygous	G	missense_variant	MODERATE	ORF1ab	GU280_gp01	transcript	GU280_gp01	protein_coding	c.10936A>G	p.Thr3646Ala	10936/21291	10936/21291	3646/7096
ICL2	NC_045512.2	11332	A	G	485.6	Insufficient_Read_Depth	0.23	Heterozygous	G	synonymous_variant	LOW	ORF1ab	GU280_gp01	transcript	GU280_gp01	protein_coding	c.11067A>G	p.Val3689Val	11067/21291	11067/21291	3689/7096
ICL2	NC_045512.2	11418	T	C	2473.6	77	0.68	Heterozygous	C	missense_variant	MODERATE	ORF1ab	GU280_gp01	transcript	GU280_gp01	protein_coding	c.11153T>C	p.Val3718Ala	11153/21291	11153/21291	3718/7096
ICL2	NC_045512.2	11510	A	G	93.6	Insufficient_Read_Depth	0.09	Heterozygous	G	missense_variant	MODERATE	ORF1ab	GU280_gp01	transcript	GU280_gp01	protein_coding	c.11245A>G	p.Thr3749Ala	11245/21291	11245/21291	3749/7096
ICL2	NC_045512.2	11514	C	T	93.6	Insufficient_Read_Depth	0.09	Heterozygous	T	missense_variant	MODERATE	ORF1ab	GU280_gp01	transcript	GU280_gp01	protein_coding	c.11249C>T	p.Thr3750Ile	11249/21291	11249/21291	3750/7096
ICL2	NC_045512.2	11990	G	GA	1109.64	47	0.42	Heterozygous	GA	frameshift_variant	HIGH	ORF1ab	GU280_gp01	transcript	GU280_gp01	protein_coding	c.11731dupA	p.Met3911fs	11732/21291	11732/21291	3911/7096
ICL2	NC_045512.2	12865	TG	T	271.6	Insufficient_Read_Depth	0.14	Heterozygous	T	frameshift_variant	HIGH	ORF1ab	GU280_gp01	transcript	GU280_gp01	protein_coding	c.12602delG	p.Gly4201fs	12602/21291	12602/21291	4201/7096
ICL2	NC_045512.2	12946	T	C	428.6	Insufficient_Read_Depth	0.25	Heterozygous	C	synonymous_variant	LOW	ORF1ab	GU280_gp01	transcript	GU280_gp01	protein_coding	c.12681T>C	p.Tyr4227Tyr	12681/21291	12681/21291	4227/7096
ICL2	NC_045512.2	14408	C	T	1329.03	53	1	Homozygous	T	missense_variant	MODERATE	ORF1ab	GU280_gp01	transcript	GU280_gp01	protein_coding	c.14144C>T	p.Pro4715Leu	14144/21291	14144/21291	4715/7096
ICL2	NC_045512.2	15451	G	A	5390.03	147	0.92	Homozygous	A	missense_variant	MODERATE	ORF1ab	GU280_gp01	transcript	GU280_gp01	protein_coding	c.15187G>A	p.Gly5063Ser	15187/21291	15187/21291	5063/7096
ICL2	NC_045512.2	15965	GT	G	71.64	Insufficient_Read_Depth	0.11	Heterozygous	G	frameshift_variant	HIGH	ORF1ab	GU280_gp01	transcript	GU280_gp01	protein_coding	c.15705delT	p.Phe5235fs	15705/21291	15705/21291	5235/7096
ICL2	NC_045512.2	16466	C	T	3240.03	81	1	Homozygous	T	missense_variant	MODERATE	ORF1ab	GU280_gp01	transcript	GU280_gp01	protein_coding	c.16202C>T	p.Pro5401Leu	16202/21291	16202/21291	5401/7096
ICL2	NC_045512.2	16792	CGT	C	1102.6	44	0.15	Heterozygous	C	frameshift_variant	HIGH	ORF1ab	GU280_gp01	transcript	GU280_gp01	protein_coding	c.16531_16532delGT	p.Val5511fs	16531/21291	16531/21291	5511/7096
ICL2	NC_045512.2	17686	GT	G	37.6	Insufficient_Read_Depth	0.1	Heterozygous	G	frameshift_variant	HIGH	ORF1ab	GU280_gp01	transcript	GU280_gp01	protein_coding	c.17425delT	p.Ser5809fs	17425/21291	17425/21291	5809/7096
ICL2	NC_045512.2	18176	C	T	2445.6	69	0.59	Heterozygous	T	missense_variant	MODERATE	ORF1ab	GU280_gp01	transcript	GU280_gp01	protein_coding	c.17912C>T	p.Pro5971Leu	17912/21291	17912/21291	5971/7096
ICL2	NC_045512.2	18924	AT	A	62.6	Insufficient_Read_Depth	0.1	Heterozygous	A	frameshift_variant	HIGH	ORF1ab	GU280_gp01	transcript	GU280_gp01	protein_coding	c.18661delT	p.Tyr6221fs	18661/21291	18661/21291	6221/7096
ICL2	NC_045512.2	19884	C	T	1072.6	34	0.4	Heterozygous	T	synonymous_variant	LOW	ORF1ab	GU280_gp01	transcript	GU280_gp01	protein_coding	c.19620C>T	p.Tyr6540Tyr	19620/21291	19620/21291	6540/7096
ICL2	NC_045512.2	20262	A	G	1299.6	38	0.79	Heterozygous	G	synonymous_variant	LOW	ORF1ab	GU280_gp01	transcript	GU280_gp01	protein_coding	c.19998A>G	p.Leu6666Leu	19998/21291	19998/21291	6666/7096
ICL2	NC_045512.2	20823	C	T	142.6	Insufficient_Read_Depth	0.11	Heterozygous	T	synonymous_variant	LOW	ORF1ab	GU280_gp01	transcript	GU280_gp01	protein_coding	c.20559C>T	p.Asn6853Asn	20559/21291	20559/21291	6853/7096
ICL2	NC_045512.2	21618	C	G	527.6	30	0.43	Heterozygous	G	missense_variant	MODERATE	S	GU280_gp02	transcript	GU280_gp02	protein_coding	c.56C>G	p.Thr19Arg	56/3822	56/3822	19/1273
ICL2	NC_045512.2	21987	G	A	465.03	Insufficient_Read_Depth	1	Homozygous	A	missense_variant	MODERATE	S	GU280_gp02	transcript	GU280_gp02	protein_coding	c.425G>A	p.Gly142Asp	425/3822	425/3822	142/1273
ICL2	NC_045512.2	22028	GAGTTCA	G	886.03	Insufficient_Read_Depth	1	Homozygous	G	disruptive_inframe_deletion	MODERATE	S	GU280_gp02	transcript	GU280_gp02	protein_coding	c.467_472delAGTTCA	p.Glu156_Arg158delinsGly	467/3822	467/3822	156/1273
ICL2	NC_045512.2	22917	T	G	1621.03	44	0.96	Homozygous	G	missense_variant	MODERATE	S	GU280_gp02	transcript	GU280_gp02	protein_coding	c.1355T>G	p.Leu452Arg	1355/3822	1355/3822	452/1273
ICL2	NC_045512.2	22995	C	A	1974.03	81	1	Homozygous	A	missense_variant	MODERATE	S	GU280_gp02	transcript	GU280_gp02	protein_coding	c.1433C>A	p.Thr478Lys	1433/3822	1433/3822	478/1273
ICL2	NC_045512.2	23403	A	G	10473	273	1	Homozygous	G	missense_variant	MODERATE	S	GU280_gp02	transcript	GU280_gp02	protein_coding	c.1841A>G	p.Asp614Gly	1841/3822	1841/3822	614/1273
ICL2	NC_045512.2	23580	GT	G	197.6	Insufficient_Read_Depth	0.13	Heterozygous	G	frameshift_variant	HIGH	S	GU280_gp02	transcript	GU280_gp02	protein_coding	c.2020delT	p.Tyr674fs	2020/3822	2020/3822	674/1273
ICL2	NC_045512.2	23604	C	G	103.92	Insufficient_Read_Depth	1	Homozygous	G	missense_variant	MODERATE	S	GU280_gp02	transcript	GU280_gp02	protein_coding	c.2042C>G	p.Pro681Arg	2042/3822	2042/3822	681/1273
ICL2	NC_045512.2	23859	CT	C	70.6	Insufficient_Read_Depth	0.11	Heterozygous	C	frameshift_variant	HIGH	S	GU280_gp02	transcript	GU280_gp02	protein_coding	c.2300delT	p.Leu767fs	2300/3822	2300/3822	767/1273
ICL2	NC_045512.2	24014	ATTGAAGATCTACTTT	A	1230.6	36	0.28	Heterozygous	A	disruptive_inframe_deletion	MODERATE	S	GU280_gp02	transcript	GU280_gp02	protein_coding	c.2454_2468delTGAAGATCTACTTTT	p.Glu819_Phe823del	2454/3822	2454/3822	818/1273
ICL2	NC_045512.2	24223	C	CT	925.64	47	0.22	Heterozygous	CT	frameshift_variant	HIGH	S	GU280_gp02	transcript	GU280_gp02	protein_coding	c.2664dupT	p.Gly889fs	2665/3822	2665/3822	889/1273
ICL2	NC_045512.2	24410	G	A	1173.03	48	1	Homozygous	A	missense_variant	MODERATE	S	GU280_gp02	transcript	GU280_gp02	protein_coding	c.2848G>A	p.Asp950Asn	2848/3822	2848/3822	950/1273
ICL2	NC_045512.2	24984	T	G	1295.6	39	0.62	Heterozygous	G	missense_variant	MODERATE	S	GU280_gp02	transcript	GU280_gp02	protein_coding	c.3422T>G	p.Leu1141Trp	3422/3822	3422/3822	1141/1273
ICL2	NC_045512.2	25469	C	T	2273.03	60	1	Homozygous	T	missense_variant	MODERATE	ORF3a	GU280_gp03	transcript	GU280_gp03	protein_coding	c.77C>T	p.Ser26Leu	77/828	77/828	26/275
ICL2	NC_045512.2	26428	G	T	118.6	Insufficient_Read_Depth	0.12	Heterozygous	T	missense_variant	MODERATE	E	GU280_gp04	transcript	GU280_gp04	protein_coding	c.184G>T	p.Val62Phe	184/228	184/228	62/75
ICL2	NC_045512.2	26767	T	C	853.6	Insufficient_Read_Depth	0.75	Heterozygous	C	missense_variant	MODERATE	M	GU280_gp05	transcript	GU280_gp05	protein_coding	c.245T>C	p.Ile82Thr	245/669	245/669	82/222
ICL2	NC_045512.2	27490	G	T	167.6	Insufficient_Read_Depth	0.11	Heterozygous	T	stop_gained	HIGH	ORF7a	GU280_gp07	transcript	GU280_gp07	protein_coding	c.97G>T	p.Glu33*	97/366	97/366	33/121
ICL2	NC_045512.2	27739	C	T	993.03	Insufficient_Read_Depth	1	Homozygous	T	missense_variant	MODERATE	ORF7a	GU280_gp07	transcript	GU280_gp07	protein_coding	c.346C>T	p.Leu116Phe	346/366	346/366	116/121
ICL2	NC_045512.2	27752	C	T	1594.03	60	1	Homozygous	T	missense_variant	MODERATE	ORF7a	GU280_gp07	transcript	GU280_gp07	protein_coding	c.359C>T	p.Thr120Ile	359/366	359/366	120/121
ICL2	NC_045512.2	27874	C	T	133.6	Insufficient_Read_Depth	0.12	Heterozygous	T	missense_variant	MODERATE	ORF7b	GU280_gp08	transcript	GU280_gp08	protein_coding	c.119C>T	p.Thr40Ile	119/132	119/132	40/43
ICL2	NC_045512.2	28070	A	G	556.6	31	0.14	Heterozygous	G	synonymous_variant	LOW	ORF8	GU280_gp09	transcript	GU280_gp09	protein_coding	c.177A>G	p.Glu59Glu	177/366	177/366	59/121
ICL2	NC_045512.2	28247	AGATTTC	A	3830.03	86	0.99	Homozygous	A	conservative_inframe_deletion	MODERATE	ORF8	GU280_gp09	transcript	GU280_gp09	protein_coding	c.355_360delGATTTC	p.Asp119_Phe120del	355/366	355/366	119/121
ICL2	NC_045512.2	28270	TA	T	7694.03	222	1	Homozygous	T	upstream_gene_variant	MODIFIER	N	GU280_gp10	transcript	GU280_gp10	protein_coding	c.-3delA
ICL2	NC_045512.2	28461	A	G	3797.6	107	0.79	Heterozygous	G	missense_variant	MODERATE	N	GU280_gp10	transcript	GU280_gp10	protein_coding	c.188A>G	p.Asp63Gly	188/1260	188/1260	63/419
ICL2	NC_045512.2	28881	G	T	25672	577	1	Homozygous	T	missense_variant	MODERATE	N	GU280_gp10	transcript	GU280_gp10	protein_coding	c.608G>T	p.Arg203Met	608/1260	608/1260	203/419
ICL2	NC_045512.2	28911	ATGGCGG	A	7902.6	224	0.31	Heterozygous	A	disruptive_inframe_deletion	MODERATE	N	GU280_gp10	transcript	GU280_gp10	protein_coding	c.641_646delGCGGTG	p.Gly214_Gly215del	641/1260	641/1260	214/419
ICL2	NC_045512.2	29064	CCACTAAAGCATACAATGTAA	C	1351.6	51	0.16	Heterozygous	C	frameshift_variant	HIGH	N	GU280_gp10	transcript	GU280_gp10	protein_coding	c.795_814delTAAAGCATACAATGTAACAC	p.Lys266fs	795/1260	795/1260	265/419
ICL2	NC_045512.2	29179	G	T	2891.6	105	0.57	Heterozygous	T	synonymous_variant	LOW	N	GU280_gp10	transcript	GU280_gp10	protein_coding	c.906G>T	p.Pro302Pro	906/1260	906/1260	302/419
ICL2	NC_045512.2	29402	G	T	6130.03	166	1	Homozygous	T	missense_variant	MODERATE	N	GU280_gp10	transcript	GU280_gp10	protein_coding	c.1129G>T	p.Asp377Tyr	1129/1260	1129/1260	377/419
ICL2	NC_045512.2	29427	G	A	38.6	Insufficient_Read_Depth	0.09	Heterozygous	A	missense_variant	MODERATE	N	GU280_gp10	transcript	GU280_gp10	protein_coding	c.1154G>A	p.Arg385Lys	1154/1260	1154/1260	385/419
ICL2	NC_045512.2	29459	C	A	585.6	Insufficient_Read_Depth	0.22	Heterozygous	A	missense_variant	MODERATE	N	GU280_gp10	transcript	GU280_gp10	protein_coding	c.1186C>A	p.Pro396Thr	1186/1260	1186/1260	396/419
ICL3	NC_045512.2	210	G	T	9603.03	241	1	Homozygous	T	upstream_gene_variant	MODIFIER	ORF1ab	GU280_gp01	transcript	GU280_gp01	protein_coding	c.-56G>T
ICL3	NC_045512.2	241	C	T	9288.03	232	1	Homozygous	T	upstream_gene_variant	MODIFIER	ORF1ab	GU280_gp01	transcript	GU280_gp01	protein_coding	c.-25C>T
ICL3	NC_045512.2	1392	C	T	3835.03	104	0.95	Homozygous	T	missense_variant	MODERATE	ORF1ab	GU280_gp01	transcript	GU280_gp01	protein_coding	c.1127C>T	p.Ser376Leu	1127/21291	1127/21291	376/7096
ICL3	NC_045512.2	1779	C	T	246.6	Insufficient_Read_Depth	0.18	Heterozygous	T	missense_variant	MODERATE	ORF1ab	GU280_gp01	transcript	GU280_gp01	protein_coding	c.1514C>T	p.Ser505Phe	1514/21291	1514/21291	505/7096
ICL3	NC_045512.2	2472	CA	C	134.6	Insufficient_Read_Depth	0.11	Heterozygous	C	frameshift_variant	HIGH	ORF1ab	GU280_gp01	transcript	GU280_gp01	protein_coding	c.2211delA	p.Glu738fs	2211/21291	2211/21291	737/7096
ICL3	NC_045512.2	2570	CCTA	C	188.6	Insufficient_Read_Depth	0.09	Heterozygous	C	disruptive_inframe_deletion	MODERATE	ORF1ab	GU280_gp01	transcript	GU280_gp01	protein_coding	c.2309_2311delCTA	p.Thr770del	2309/21291	2309/21291	770/7096
ICL3	NC_045512.2	3037	C	T	7445.03	214	1	Homozygous	T	synonymous_variant	LOW	ORF1ab	GU280_gp01	transcript	GU280_gp01	protein_coding	c.2772C>T	p.Phe924Phe	2772/21291	2772/21291	924/7096
ICL3	NC_045512.2	5184	C	T	4291.03	106	1	Homozygous	T	missense_variant	MODERATE	ORF1ab	GU280_gp01	transcript	GU280_gp01	protein_coding	c.4919C>T	p.Pro1640Leu	4919/21291	4919/21291	1640/7096
ICL3	NC_045512.2	5584	A	G	5397.03	142	0.97	Homozygous	G	synonymous_variant	LOW	ORF1ab	GU280_gp01	transcript	GU280_gp01	protein_coding	c.5319A>G	p.Thr1773Thr	5319/21291	5319/21291	1773/7096
ICL3	NC_045512.2	6402	C	T	3406.6	109	0.45	Heterozygous	T	missense_variant	MODERATE	ORF1ab	GU280_gp01	transcript	GU280_gp01	protein_coding	c.6137C>T	p.Pro2046Leu	6137/21291	6137/21291	2046/7096
ICL3	NC_045512.2	6517	A	G	54.6	Insufficient_Read_Depth	0.09	Heterozygous	G	synonymous_variant	LOW	ORF1ab	GU280_gp01	transcript	GU280_gp01	protein_coding	c.6252A>G	p.Leu2084Leu	6252/21291	6252/21291	2084/7096
ICL3	NC_045512.2	7224	CT	C	141.6	Insufficient_Read_Depth	0.15	Heterozygous	C	frameshift_variant	HIGH	ORF1ab	GU280_gp01	transcript	GU280_gp01	protein_coding	c.6963delT	p.Phe2321fs	6963/21291	6963/21291	2321/7096
ICL3	NC_045512.2	8986	C	T	1101.6	43	0.24	Heterozygous	T	synonymous_variant	LOW	ORF1ab	GU280_gp01	transcript	GU280_gp01	protein_coding	c.8721C>T	p.Asp2907Asp	8721/21291	8721/21291	2907/7096
ICL3	NC_045512.2	9053	G	T	479.6	Insufficient_Read_Depth	0.16	Heterozygous	T	missense_variant	MODERATE	ORF1ab	GU280_gp01	transcript	GU280_gp01	protein_coding	c.8788G>T	p.Val2930Leu	8788/21291	8788/21291	2930/7096
ICL3	NC_045512.2	9228	C	T	113.6	Insufficient_Read_Depth	0.1	Heterozygous	T	missense_variant	MODERATE	ORF1ab	GU280_gp01	transcript	GU280_gp01	protein_coding	c.8963C>T	p.Thr2988Ile	8963/21291	8963/21291	2988/7096
ICL3	NC_045512.2	9891	C	T	3503.6	98	0.88	Heterozygous	T	missense_variant	MODERATE	ORF1ab	GU280_gp01	transcript	GU280_gp01	protein_coding	c.9626C>T	p.Ala3209Val	9626/21291	9626/21291	3209/7096
ICL3	NC_045512.2	10029	C	T	443.6	31	0.13	Heterozygous	T	missense_variant	MODERATE	ORF1ab	GU280_gp01	transcript	GU280_gp01	protein_coding	c.9764C>T	p.Thr3255Ile	9764/21291	9764/21291	3255/7096
ICL3	NC_045512.2	10136	AACGGTCTTTGGCTTGATG	A	1757.6	54	0.24	Heterozygous	A	disruptive_inframe_deletion	MODERATE	ORF1ab	GU280_gp01	transcript	GU280_gp01	protein_coding	c.9875_9892delGTCTTTGGCTTGATGACG	p.Gly3292_Asp3297del	9875/21291	9875/21291	3292/7096
ICL3	NC_045512.2	10812	T	C	35.6	Insufficient_Read_Depth	0.08	Heterozygous	C	missense_variant	MODERATE	ORF1ab	GU280_gp01	transcript	GU280_gp01	protein_coding	c.10547T>C	p.Leu3516Pro	10547/21291	10547/21291	3516/7096
ICL3	NC_045512.2	11201	A	G	735.6	37	0.15	Heterozygous	G	missense_variant	MODERATE	ORF1ab	GU280_gp01	transcript	GU280_gp01	protein_coding	c.10936A>G	p.Thr3646Ala	10936/21291	10936/21291	3646/7096
ICL3	NC_045512.2	11418	T	C	280.02	Insufficient_Read_Depth	1	Homozygous	C	missense_variant	MODERATE	ORF1ab	GU280_gp01	transcript	GU280_gp01	protein_coding	c.11153T>C	p.Val3718Ala	11153/21291	11153/21291	3718/7096
ICL3	NC_045512.2	11514	C	T	2379.03	59	1	Homozygous	T	missense_variant	MODERATE	ORF1ab	GU280_gp01	transcript	GU280_gp01	protein_coding	c.11249C>T	p.Thr3750Ile	11249/21291	11249/21291	3750/7096
ICL3	NC_045512.2	11540	G	GT	230.64	Insufficient_Read_Depth	0.15	Heterozygous	GT	frameshift_variant	HIGH	ORF1ab	GU280_gp01	transcript	GU280_gp01	protein_coding	c.11280dupT	p.Met3761fs	11281/21291	11281/21291	3761/7096
ICL3	NC_045512.2	12053	CT	C	798.6	35	0.24	Heterozygous	C	frameshift_variant	HIGH	ORF1ab	GU280_gp01	transcript	GU280_gp01	protein_coding	c.11791delT	p.Cys3931fs	11791/21291	11791/21291	3931/7096
ICL3	NC_045512.2	13019	C	T	3996.6	115	0.88	Heterozygous	T	synonymous_variant	LOW	ORF1ab	GU280_gp01	transcript	GU280_gp01	protein_coding	c.12754C>T	p.Leu4252Leu	12754/21291	12754/21291	4252/7096
ICL3	NC_045512.2	13793	G	A	527.6	Insufficient_Read_Depth	0.2	Heterozygous	A	missense_variant	MODERATE	ORF1ab	GU280_gp01	transcript	GU280_gp01	protein_coding	c.13529G>A	p.Arg4510His	13529/21291	13529/21291	4510/7096
ICL3	NC_045512.2	13934	T	C	105.6	Insufficient_Read_Depth	0.11	Heterozygous	C	missense_variant	MODERATE	ORF1ab	GU280_gp01	transcript	GU280_gp01	protein_coding	c.13670T>C	p.Phe4557Ser	13670/21291	13670/21291	4557/7096
ICL3	NC_045512.2	14408	C	T	6457.03	176	1	Homozygous	T	missense_variant	MODERATE	ORF1ab	GU280_gp01	transcript	GU280_gp01	protein_coding	c.14144C>T	p.Pro4715Leu	14144/21291	14144/21291	4715/7096
ICL3	NC_045512.2	14681	A	AT	1074.64	53	0.25	Heterozygous	AT	frameshift_variant&stop_gained	HIGH	ORF1ab	GU280_gp01	transcript	GU280_gp01	protein_coding	c.14421dupT	p.Asn4808fs	14422/21291	14422/21291	4808/7096
ICL3	NC_045512.2	15451	G	A	4774.6	136	0.79	Heterozygous	A	missense_variant	MODERATE	ORF1ab	GU280_gp01	transcript	GU280_gp01	protein_coding	c.15187G>A	p.Gly5063Ser	15187/21291	15187/21291	5063/7096
ICL3	NC_045512.2	15965	GT	G	163.6	Insufficient_Read_Depth	0.11	Heterozygous	G	frameshift_variant	HIGH	ORF1ab	GU280_gp01	transcript	GU280_gp01	protein_coding	c.15705delT	p.Phe5235fs	15705/21291	15705/21291	5235/7096
ICL3	NC_045512.2	16466	C	T	4228.03	105	1	Homozygous	T	missense_variant	MODERATE	ORF1ab	GU280_gp01	transcript	GU280_gp01	protein_coding	c.16202C>T	p.Pro5401Leu	16202/21291	16202/21291	5401/7096
ICL3	NC_045512.2	16630	C	CT	825.64	53	0.19	Heterozygous	CT	frameshift_variant	HIGH	ORF1ab	GU280_gp01	transcript	GU280_gp01	protein_coding	c.16371dupT	p.Ala5458fs	16372/21291	16372/21291	5458/7096
ICL3	NC_045512.2	21618	C	G	3172.03	73	0.99	Homozygous	G	missense_variant	MODERATE	S	GU280_gp02	transcript	GU280_gp02	protein_coding	c.56C>G	p.Thr19Arg	56/3822	56/3822	19/1273
ICL3	NC_045512.2	21622	C	T	3172.03	73	0.99	Homozygous	T	synonymous_variant	LOW	S	GU280_gp02	transcript	GU280_gp02	protein_coding	c.60C>T	p.Thr20Thr	60/3822	60/3822	20/1273
ICL3	NC_045512.2	21987	G	A	468.02	Insufficient_Read_Depth	0.91	Homozygous	A	missense_variant	MODERATE	S	GU280_gp02	transcript	GU280_gp02	protein_coding	c.425G>A	p.Gly142Asp	425/3822	425/3822	142/1273
ICL3	NC_045512.2	22028	GAGTTCA	G	976.03	Insufficient_Read_Depth	1	Homozygous	G	disruptive_inframe_deletion	MODERATE	S	GU280_gp02	transcript	GU280_gp02	protein_coding	c.467_472delAGTTCA	p.Glu156_Arg158delinsGly	467/3822	467/3822	156/1273
ICL3	NC_045512.2	22156	TG	T	190.6	Insufficient_Read_Depth	0.15	Heterozygous	T	frameshift_variant	HIGH	S	GU280_gp02	transcript	GU280_gp02	protein_coding	c.596delG	p.Gly199fs	596/3822	596/3822	199/1273
ICL3	NC_045512.2	22227	C	T	1671.03	43	1	Homozygous	T	missense_variant	MODERATE	S	GU280_gp02	transcript	GU280_gp02	protein_coding	c.665C>T	p.Ala222Val	665/3822	665/3822	222/1273
ICL3	NC_045512.2	22917	T	G	2492.03	68	0.97	Homozygous	G	missense_variant	MODERATE	S	GU280_gp02	transcript	GU280_gp02	protein_coding	c.1355T>G	p.Leu452Arg	1355/3822	1355/3822	452/1273
ICL3	NC_045512.2	22995	C	A	3618.03	112	1	Homozygous	A	missense_variant	MODERATE	S	GU280_gp02	transcript	GU280_gp02	protein_coding	c.1433C>A	p.Thr478Lys	1433/3822	1433/3822	478/1273
ICL3	NC_045512.2	23403	A	G	12157	314	1	Homozygous	G	missense_variant	MODERATE	S	GU280_gp02	transcript	GU280_gp02	protein_coding	c.1841A>G	p.Asp614Gly	1841/3822	1841/3822	614/1273
ICL3	NC_045512.2	23604	C	G	1067.03	36	1	Homozygous	G	missense_variant	MODERATE	S	GU280_gp02	transcript	GU280_gp02	protein_coding	c.2042C>G	p.Pro681Arg	2042/3822	2042/3822	681/1273
ICL3	NC_045512.2	23859	CT	C	174.6	Insufficient_Read_Depth	0.15	Heterozygous	C	frameshift_variant	HIGH	S	GU280_gp02	transcript	GU280_gp02	protein_coding	c.2300delT	p.Leu767fs	2300/3822	2300/3822	767/1273
ICL3	NC_045512.2	23975	AT	A	267.6	Insufficient_Read_Depth	0.21	Heterozygous	A	frameshift_variant	HIGH	S	GU280_gp02	transcript	GU280_gp02	protein_coding	c.2414delT	p.Ile805fs	2414/3822	2414/3822	805/1273
ICL3	NC_045512.2	24125	TTTAACGGCCTTACTG	T	1268.6	49	0.16	Heterozygous	T	conservative_inframe_deletion	MODERATE	S	GU280_gp02	transcript	GU280_gp02	protein_coding	c.2566_2580delAACGGCCTTACTGTT	p.Asn856_Val860del	2566/3822	2566/3822	856/1273
ICL3	NC_045512.2	24410	G	A	3259.03	108	1	Homozygous	A	missense_variant	MODERATE	S	GU280_gp02	transcript	GU280_gp02	protein_coding	c.2848G>A	p.Asp950Asn	2848/3822	2848/3822	950/1273
ICL3	NC_045512.2	24816	GA	G	689.6	34	0.22	Heterozygous	G	frameshift_variant	HIGH	S	GU280_gp02	transcript	GU280_gp02	protein_coding	c.3258delA	p.Ala1087fs	3258/3822	3258/3822	1086/1273
ICL3	NC_045512.2	25300	CTGT	C	1780.6	56	0.25	Heterozygous	C	disruptive_inframe_deletion	MODERATE	S	GU280_gp02	transcript	GU280_gp02	protein_coding	c.3743_3745delGTT	p.Cys1248del	3743/3822	3743/3822	1248/1273
ICL3	NC_045512.2	25469	C	T	2960.03	72	1	Homozygous	T	missense_variant	MODERATE	ORF3a	GU280_gp03	transcript	GU280_gp03	protein_coding	c.77C>T	p.Ser26Leu	77/828	77/828	26/275
ICL3	NC_045512.2	25477	GT	G	188.6	Insufficient_Read_Depth	0.15	Heterozygous	G	frameshift_variant	HIGH	ORF3a	GU280_gp03	transcript	GU280_gp03	protein_coding	c.87delT	p.Arg30fs	87/828	87/828	29/275
ICL3	NC_045512.2	26767	T	C	1809.6	53	0.56	Heterozygous	C	missense_variant	MODERATE	M	GU280_gp05	transcript	GU280_gp05	protein_coding	c.245T>C	p.Ile82Thr	245/669	245/669	82/222
ICL3	NC_045512.2	27264	T	C	360.6	34	0.18	Heterozygous	C	synonymous_variant	LOW	ORF6	GU280_gp06	transcript	GU280_gp06	protein_coding	c.63T>C	p.Thr21Thr	63/186	63/186	21/61
ICL3	NC_045512.2	27638	T	C	85.1	Insufficient_Read_Depth	1	Homozygous	C	missense_variant	MODERATE	ORF7a	GU280_gp07	transcript	GU280_gp07	protein_coding	c.245T>C	p.Val82Ala	245/366	245/366	82/121
ICL3	NC_045512.2	27752	C	T	3269.03	101	0.98	Homozygous	T	missense_variant	MODERATE	ORF7a	GU280_gp07	transcript	GU280_gp07	protein_coding	c.359C>T	p.Thr120Ile	359/366	359/366	120/121
ICL3	NC_045512.2	27874	C	T	96.6	Insufficient_Read_Depth	0.1	Heterozygous	T	missense_variant	MODERATE	ORF7b	GU280_gp08	transcript	GU280_gp08	protein_coding	c.119C>T	p.Thr40Ile	119/132	119/132	40/43
ICL3	NC_045512.2	28247	AGATTTC	A	4640.03	101	1	Homozygous	A	conservative_inframe_deletion	MODERATE	ORF8	GU280_gp09	transcript	GU280_gp09	protein_coding	c.355_360delGATTTC	p.Asp119_Phe120del	355/366	355/366	119/121
ICL3	NC_045512.2	28270	TA	T	11365	270	1	Homozygous	T	upstream_gene_variant	MODIFIER	N	GU280_gp10	transcript	GU280_gp10	protein_coding	c.-3delA
ICL3	NC_045512.2	28340	TCAA	T	1504.6	50	0.21	Heterozygous	T	disruptive_inframe_deletion	MODERATE	N	GU280_gp10	transcript	GU280_gp10	protein_coding	c.69_71delAAC	p.Thr24del	69/1260	69/1260	23/419
ICL3	NC_045512.2	28407	TACCCAATA	T	1193.6	53	0.13	Heterozygous	T	frameshift_variant	HIGH	N	GU280_gp10	transcript	GU280_gp10	protein_coding	c.136_143delCCCAATAA	p.Pro46fs	136/1260	136/1260	46/419
ICL3	NC_045512.2	28461	A	G	5442.6	158	0.75	Heterozygous	G	missense_variant	MODERATE	N	GU280_gp10	transcript	GU280_gp10	protein_coding	c.188A>G	p.Asp63Gly	188/1260	188/1260	63/419
ICL3	NC_045512.2	28881	G	T	16286	427	1	Homozygous	T	missense_variant	MODERATE	N	GU280_gp10	transcript	GU280_gp10	protein_coding	c.608G>T	p.Arg203Met	608/1260	608/1260	203/419
ICL3	NC_045512.2	28916	G	T	2013.6	110	0.18	Heterozygous	T	missense_variant	MODERATE	N	GU280_gp10	transcript	GU280_gp10	protein_coding	c.643G>T	p.Gly215Cys	643/1260	643/1260	215/419
ICL3	NC_045512.2	29032	G	T	30.6	Insufficient_Read_Depth	0.08	Heterozygous	T	missense_variant	MODERATE	N	GU280_gp10	transcript	GU280_gp10	protein_coding	c.759G>T	p.Glu253Asp	759/1260	759/1260	253/419
ICL3	NC_045512.2	29051	C	CA	148.64	35	0.11	Heterozygous	CA	frameshift_variant	HIGH	N	GU280_gp10	transcript	GU280_gp10	protein_coding	c.783dupA	p.Arg262fs	784/1260	784/1260	262/419
ICL3	NC_045512.2	29402	G	T	9447.03	245	1	Homozygous	T	missense_variant	MODERATE	N	GU280_gp10	transcript	GU280_gp10	protein_coding	c.1129G>T	p.Asp377Tyr	1129/1260	1129/1260	377/419
ICL4	NC_045512.2	210	G	T	10392	259	1	Homozygous	T	upstream_gene_variant	MODIFIER	ORF1ab	GU280_gp01	transcript	GU280_gp01	protein_coding	c.-56G>T
ICL4	NC_045512.2	241	C	T	10405	259	1	Homozygous	T	upstream_gene_variant	MODIFIER	ORF1ab	GU280_gp01	transcript	GU280_gp01	protein_coding	c.-25C>T
ICL4	NC_045512.2	429	A	T	598.6	35	0.11	Heterozygous	T	missense_variant	MODERATE	ORF1ab	GU280_gp01	transcript	GU280_gp01	protein_coding	c.164A>T	p.Glu55Val	164/21291	164/21291	55/7096
ICL4	NC_045512.2	431	G	GT	598.64	35	0.11	Heterozygous	GT	frameshift_variant&stop_gained	HIGH	ORF1ab	GU280_gp01	transcript	GU280_gp01	protein_coding	c.168dupT	p.Glu57fs	169/21291	169/21291	57/7096
ICL4	NC_045512.2	2051	G	GT	650.64	35	0.18	Heterozygous	GT	frameshift_variant	HIGH	ORF1ab	GU280_gp01	transcript	GU280_gp01	protein_coding	c.1788dupT	p.Val597fs	1789/21291	1789/21291	597/7096
ICL4	NC_045512.2	2757	TAG	T	884.6	41	0.13	Heterozygous	T	frameshift_variant	HIGH	ORF1ab	GU280_gp01	transcript	GU280_gp01	protein_coding	c.2494_2495delGA	p.Glu832fs	2494/21291	2494/21291	832/7096
ICL4	NC_045512.2	3037	C	T	6626.03	185	1	Homozygous	T	synonymous_variant	LOW	ORF1ab	GU280_gp01	transcript	GU280_gp01	protein_coding	c.2772C>T	p.Phe924Phe	2772/21291	2772/21291	924/7096
ICL4	NC_045512.2	3545	AATG	A	138.6	Insufficient_Read_Depth	0.09	Heterozygous	A	disruptive_inframe_deletion	MODERATE	ORF1ab	GU280_gp01	transcript	GU280_gp01	protein_coding	c.3281_3283delATG	p.Asn1094_Gly1095delinsArg	3281/21291	3281/21291	1094/7096
ICL4	NC_045512.2	4460	GT	G	91.6	Insufficient_Read_Depth	0.11	Heterozygous	G	frameshift_variant	HIGH	ORF1ab	GU280_gp01	transcript	GU280_gp01	protein_coding	c.4198delT	p.Ser1400fs	4198/21291	4198/21291	1400/7096
ICL4	NC_045512.2	5170	CCA	C	639.6	Insufficient_Read_Depth	0.17	Heterozygous	C	frameshift_variant	HIGH	ORF1ab	GU280_gp01	transcript	GU280_gp01	protein_coding	c.4910_4911delCA	p.Thr1637fs	4910/21291	4910/21291	1637/7096
ICL4	NC_045512.2	5184	C	T	5985.03	147	1	Homozygous	T	missense_variant	MODERATE	ORF1ab	GU280_gp01	transcript	GU280_gp01	protein_coding	c.4919C>T	p.Pro1640Leu	4919/21291	4919/21291	1640/7096
ICL4	NC_045512.2	5584	A	G	6134.03	154	1	Homozygous	G	synonymous_variant	LOW	ORF1ab	GU280_gp01	transcript	GU280_gp01	protein_coding	c.5319A>G	p.Thr1773Thr	5319/21291	5319/21291	1773/7096
ICL4	NC_045512.2	5896	AAAACCAGTTACTT	A	218.6	Insufficient_Read_Depth	0.1	Heterozygous	A	frameshift_variant	HIGH	ORF1ab	GU280_gp01	transcript	GU280_gp01	protein_coding	c.5633_5645delAACCAGTTACTTA	p.Lys1878fs	5633/21291	5633/21291	1878/7096
ICL4	NC_045512.2	6402	C	T	232.6	Insufficient_Read_Depth	0.11	Heterozygous	T	missense_variant	MODERATE	ORF1ab	GU280_gp01	transcript	GU280_gp01	protein_coding	c.6137C>T	p.Pro2046Leu	6137/21291	6137/21291	2046/7096
ICL4	NC_045512.2	6535	TG	T	223.6	Insufficient_Read_Depth	0.11	Heterozygous	T	frameshift_variant	HIGH	ORF1ab	GU280_gp01	transcript	GU280_gp01	protein_coding	c.6272delG	p.Gly2091fs	6272/21291	6272/21291	2091/7096
ICL4	NC_045512.2	6696	C	CT	361.64	Insufficient_Read_Depth	0.16	Heterozygous	CT	frameshift_variant	HIGH	ORF1ab	GU280_gp01	transcript	GU280_gp01	protein_coding	c.6435dupT	p.Leu2146fs	6436/21291	6436/21291	2146/7096
ICL4	NC_045512.2	7420	C	T	4179.03	111	0.95	Homozygous	T	synonymous_variant	LOW	ORF1ab	GU280_gp01	transcript	GU280_gp01	protein_coding	c.7155C>T	p.Ile2385Ile	7155/21291	7155/21291	2385/7096
ICL4	NC_045512.2	7552	TG	T	462.6	Insufficient_Read_Depth	0.14	Heterozygous	T	frameshift_variant	HIGH	ORF1ab	GU280_gp01	transcript	GU280_gp01	protein_coding	c.7288delG	p.Val2430fs	7288/21291	7288/21291	2430/7096
ICL4	NC_045512.2	8084	GAA	G	1124.6	40	0.19	Heterozygous	G	frameshift_variant	HIGH	ORF1ab	GU280_gp01	transcript	GU280_gp01	protein_coding	c.7823_7824delAA	p.Lys2608fs	7823/21291	7823/21291	2608/7096
ICL4	NC_045512.2	9005	GT	G	515.64	49	0.17	Heterozygous	G	frameshift_variant	HIGH	ORF1ab	GU280_gp01	transcript	GU280_gp01	protein_coding	c.8744delT	p.Leu2915fs	8744/21291	8744/21291	2915/7096
ICL4	NC_045512.2	9891	C	T	5360.03	143	1	Homozygous	T	missense_variant	MODERATE	ORF1ab	GU280_gp01	transcript	GU280_gp01	protein_coding	c.9626C>T	p.Ala3209Val	9626/21291	9626/21291	3209/7096
ICL4	NC_045512.2	10427	G	GT	139.64	Insufficient_Read_Depth	0.11	Heterozygous	GT	frameshift_variant	HIGH	ORF1ab	GU280_gp01	transcript	GU280_gp01	protein_coding	c.10165dupT	p.Tyr3389fs	10166/21291	10166/21291	3389/7096
ICL4	NC_045512.2	11418	T	C	530.03	Insufficient_Read_Depth	1	Homozygous	C	missense_variant	MODERATE	ORF1ab	GU280_gp01	transcript	GU280_gp01	protein_coding	c.11153T>C	p.Val3718Ala	11153/21291	11153/21291	3718/7096
ICL4	NC_045512.2	11514	C	T	2409.03	61	0.98	Homozygous	T	missense_variant	MODERATE	ORF1ab	GU280_gp01	transcript	GU280_gp01	protein_coding	c.11249C>T	p.Thr3750Ile	11249/21291	11249/21291	3750/7096
ICL4	NC_045512.2	12076	C	T	1302.6	43	0.35	Heterozygous	T	synonymous_variant	LOW	ORF1ab	GU280_gp01	transcript	GU280_gp01	protein_coding	c.11811C>T	p.Asn3937Asn	11811/21291	11811/21291	3937/7096
ICL4	NC_045512.2	13019	C	T	3855.6	118	0.7	Heterozygous	T	synonymous_variant	LOW	ORF1ab	GU280_gp01	transcript	GU280_gp01	protein_coding	c.12754C>T	p.Leu4252Leu	12754/21291	12754/21291	4252/7096
ICL4	NC_045512.2	14408	C	T	5738.03	171	1	Homozygous	T	missense_variant	MODERATE	ORF1ab	GU280_gp01	transcript	GU280_gp01	protein_coding	c.14144C>T	p.Pro4715Leu	14144/21291	14144/21291	4715/7096
ICL4	NC_045512.2	15451	G	A	4680.6	134	0.81	Heterozygous	A	missense_variant	MODERATE	ORF1ab	GU280_gp01	transcript	GU280_gp01	protein_coding	c.15187G>A	p.Gly5063Ser	15187/21291	15187/21291	5063/7096
ICL4	NC_045512.2	16466	C	T	4144.03	104	1	Homozygous	T	missense_variant	MODERATE	ORF1ab	GU280_gp01	transcript	GU280_gp01	protein_coding	c.16202C>T	p.Pro5401Leu	16202/21291	16202/21291	5401/7096
ICL4	NC_045512.2	16880	CA	C	31.6	Insufficient_Read_Depth	0.09	Heterozygous	C	frameshift_variant	HIGH	ORF1ab	GU280_gp01	transcript	GU280_gp01	protein_coding	c.16618delA	p.Thr5540fs	16618/21291	16618/21291	5540/7096
ICL4	NC_045512.2	17030	ATGT	A	1316.6	45	0.19	Heterozygous	A	disruptive_inframe_deletion	MODERATE	ORF1ab	GU280_gp01	transcript	GU280_gp01	protein_coding	c.16769_16771delTTG	p.Val5590del	16769/21291	16769/21291	5590/7096
ICL4	NC_045512.2	17341	GAT	G	191.04	Insufficient_Read_Depth	0.1	Heterozygous	G	frameshift_variant	HIGH	ORF1ab	GU280_gp01	transcript	GU280_gp01	protein_coding	c.17081_17082delTA	p.Ile5694fs	17081/21291	17081/21291	5694/7096
ICL4	NC_045512.2	17575	GAA	G	106.6	Insufficient_Read_Depth	0.08	Heterozygous	G	frameshift_variant	HIGH	ORF1ab	GU280_gp01	transcript	GU280_gp01	protein_coding	c.17313_17314delAA	p.Glu5771fs	17313/21291	17313/21291	5771/7096
ICL4	NC_045512.2	19983	C	CT	121.64	45	0.15	Heterozygous	CT	frameshift_variant&stop_gained	HIGH	ORF1ab	GU280_gp01	transcript	GU280_gp01	protein_coding	c.19725dupT	p.Asp6576fs	19726/21291	19726/21291	6576/7096
ICL4	NC_045512.2	20047	A	G	8437.03	214	1	Homozygous	G	missense_variant	MODERATE	ORF1ab	GU280_gp01	transcript	GU280_gp01	protein_coding	c.19783A>G	p.Ile6595Val	19783/21291	19783/21291	6595/7096
ICL4	NC_045512.2	20792	CAA	C	419.6	Insufficient_Read_Depth	0.11	Heterozygous	C	frameshift_variant	HIGH	ORF1ab	GU280_gp01	transcript	GU280_gp01	protein_coding	c.20531_20532delAA	p.Lys6844fs	20531/21291	20531/21291	6844/7096
ICL4	NC_045512.2	21101	G	GT	763.64	45	0.22	Heterozygous	GT	frameshift_variant	HIGH	ORF1ab	GU280_gp01	transcript	GU280_gp01	protein_coding	c.20843dupT	p.Thr6949fs	20844/21291	20844/21291	6948/7096
ICL4	NC_045512.2	21618	C	G	2903.6	118	0.92	Heterozygous	G	missense_variant	MODERATE	S	GU280_gp02	transcript	GU280_gp02	protein_coding	c.56C>G	p.Thr19Arg	56/3822	56/3822	19/1273
ICL4	NC_045512.2	21622	C	T	4980.03	120	0.94	Homozygous	T	synonymous_variant	LOW	S	GU280_gp02	transcript	GU280_gp02	protein_coding	c.60C>T	p.Thr20Thr	60/3822	60/3822	20/1273
ICL4	NC_045512.2	21987	G	A	1263.03	51	1	Homozygous	A	missense_variant	MODERATE	S	GU280_gp02	transcript	GU280_gp02	protein_coding	c.425G>A	p.Gly142Asp	425/3822	425/3822	142/1273
ICL4	NC_045512.2	22028	GAGTTCA	G	2326.03	52	1	Homozygous	G	disruptive_inframe_deletion	MODERATE	S	GU280_gp02	transcript	GU280_gp02	protein_coding	c.467_472delAGTTCA	p.Glu156_Arg158delinsGly	467/3822	467/3822	156/1273
ICL4	NC_045512.2	22227	C	T	1743.03	46	1	Homozygous	T	missense_variant	MODERATE	S	GU280_gp02	transcript	GU280_gp02	protein_coding	c.665C>T	p.Ala222Val	665/3822	665/3822	222/1273
ICL4	NC_045512.2	22917	T	G	2746.03	78	0.96	Homozygous	G	missense_variant	MODERATE	S	GU280_gp02	transcript	GU280_gp02	protein_coding	c.1355T>G	p.Leu452Arg	1355/3822	1355/3822	452/1273
ICL4	NC_045512.2	22995	C	A	3767.03	108	0.98	Homozygous	A	missense_variant	MODERATE	S	GU280_gp02	transcript	GU280_gp02	protein_coding	c.1433C>A	p.Thr478Lys	1433/3822	1433/3822	478/1273
ICL4	NC_045512.2	23403	A	G	12210	337	1	Homozygous	G	missense_variant	MODERATE	S	GU280_gp02	transcript	GU280_gp02	protein_coding	c.1841A>G	p.Asp614Gly	1841/3822	1841/3822	614/1273
ICL4	NC_045512.2	23604	C	G	2252.03	74	1	Homozygous	G	missense_variant	MODERATE	S	GU280_gp02	transcript	GU280_gp02	protein_coding	c.2042C>G	p.Pro681Arg	2042/3822	2042/3822	681/1273
ICL4	NC_045512.2	23859	CT	C	234.6	Insufficient_Read_Depth	0.14	Heterozygous	C	frameshift_variant	HIGH	S	GU280_gp02	transcript	GU280_gp02	protein_coding	c.2300delT	p.Leu767fs	2300/3822	2300/3822	767/1273
ICL4	NC_045512.2	24223	C	CT	81.64	Insufficient_Read_Depth	0.1	Heterozygous	CT	frameshift_variant	HIGH	S	GU280_gp02	transcript	GU280_gp02	protein_coding	c.2664dupT	p.Gly889fs	2665/3822	2665/3822	889/1273
ICL4	NC_045512.2	24410	G	A	3325.03	98	1	Homozygous	A	missense_variant	MODERATE	S	GU280_gp02	transcript	GU280_gp02	protein_coding	c.2848G>A	p.Asp950Asn	2848/3822	2848/3822	950/1273
ICL4	NC_045512.2	24917	AAC	A	291.6	Insufficient_Read_Depth	0.12	Heterozygous	A	frameshift_variant	HIGH	S	GU280_gp02	transcript	GU280_gp02	protein_coding	c.3359_3360delCA	p.Thr1120fs	3359/3822	3359/3822	1120/1273
ICL4	NC_045512.2	25469	C	T	3837.03	111	1	Homozygous	T	missense_variant	MODERATE	ORF3a	GU280_gp03	transcript	GU280_gp03	protein_coding	c.77C>T	p.Ser26Leu	77/828	77/828	26/275
ICL4	NC_045512.2	26767	T	C	2093.6	64	0.6	Heterozygous	C	missense_variant	MODERATE	M	GU280_gp05	transcript	GU280_gp05	protein_coding	c.245T>C	p.Ile82Thr	245/669	245/669	82/222
ICL4	NC_045512.2	27052	CTTA	C	85.6	Insufficient_Read_Depth	0.08	Heterozygous	C	disruptive_inframe_deletion	MODERATE	M	GU280_gp05	transcript	GU280_gp05	protein_coding	c.534_536delTTA	p.Tyr179del	534/669	534/669	178/222
ICL4	NC_045512.2	27605	TA	T	124.6	Insufficient_Read_Depth	0.11	Heterozygous	T	frameshift_variant	HIGH	ORF7a	GU280_gp07	transcript	GU280_gp07	protein_coding	c.216delA	p.Lys72fs	216/366	216/366	72/121
ICL4	NC_045512.2	27638	T	C	133.93	Insufficient_Read_Depth	1	Homozygous	C	missense_variant	MODERATE	ORF7a	GU280_gp07	transcript	GU280_gp07	protein_coding	c.245T>C	p.Val82Ala	245/366	245/366	82/121
ICL4	NC_045512.2	27752	C	T	3453.03	101	0.97	Homozygous	T	missense_variant	MODERATE	ORF7a	GU280_gp07	transcript	GU280_gp07	protein_coding	c.359C>T	p.Thr120Ile	359/366	359/366	120/121
ICL4	NC_045512.2	28247	AGATTTC	A	4043.03	89	0.98	Homozygous	A	conservative_inframe_deletion	MODERATE	ORF8	GU280_gp09	transcript	GU280_gp09	protein_coding	c.355_360delGATTTC	p.Asp119_Phe120del	355/366	355/366	119/121
ICL4	NC_045512.2	28270	TA	T	9344.03	242	1	Homozygous	T	upstream_gene_variant	MODIFIER	N	GU280_gp10	transcript	GU280_gp10	protein_coding	c.-3delA
ICL4	NC_045512.2	28461	A	G	4572.6	130	0.73	Heterozygous	G	missense_variant	MODERATE	N	GU280_gp10	transcript	GU280_gp10	protein_coding	c.188A>G	p.Asp63Gly	188/1260	188/1260	63/419
ICL4	NC_045512.2	28881	G	T	18108	459	1	Homozygous	T	missense_variant	MODERATE	N	GU280_gp10	transcript	GU280_gp10	protein_coding	c.608G>T	p.Arg203Met	608/1260	608/1260	203/419
ICL4	NC_045512.2	29127	ATT	A	244.6	Insufficient_Read_Depth	0.1	Heterozygous	A	frameshift_variant	HIGH	N	GU280_gp10	transcript	GU280_gp10	protein_coding	c.857_858delTT	p.Phe286fs	857/1260	857/1260	286/419
ICL4	NC_045512.2	29402	G	T	10978	280	1	Homozygous	T	missense_variant	MODERATE	N	GU280_gp10	transcript	GU280_gp10	protein_coding	c.1129G>T	p.Asp377Tyr	1129/1260	1129/1260	377/419
ICL4	NC_045512.2	29742	G	T	976.03	Insufficient_Read_Depth	1	Homozygous	T	downstream_gene_variant	MODIFIER	S	GU280_gp02	transcript	GU280_gp02	protein_coding	c.*4358G>T
ICL4	NC_045512.2	29744	G	A	976.03	Insufficient_Read_Depth	1	Homozygous	A	downstream_gene_variant	MODIFIER	S	GU280_gp02	transcript	GU280_gp02	protein_coding	c.*4360G>A
ICL5	NC_045512.2	210	G	T	12042	299	1	Homozygous	T	upstream_gene_variant	MODIFIER	ORF1ab	GU280_gp01	transcript	GU280_gp01	protein_coding	c.-56G>T
ICL5	NC_045512.2	241	C	T	11909	295	1	Homozygous	T	upstream_gene_variant	MODIFIER	ORF1ab	GU280_gp01	transcript	GU280_gp01	protein_coding	c.-25C>T
ICL5	NC_045512.2	1191	C	T	3670.6	113	0.56	Heterozygous	T	missense_variant	MODERATE	ORF1ab	GU280_gp01	transcript	GU280_gp01	protein_coding	c.926C>T	p.Pro309Leu	926/21291	926/21291	309/7096
ICL5	NC_045512.2	1267	C	T	4459.03	123	1	Homozygous	T	synonymous_variant	LOW	ORF1ab	GU280_gp01	transcript	GU280_gp01	protein_coding	c.1002C>T	p.Gly334Gly	1002/21291	1002/21291	334/7096
ICL5	NC_045512.2	2081	GT	G	50.6	Insufficient_Read_Depth	0.09	Heterozygous	G	frameshift_variant	HIGH	ORF1ab	GU280_gp01	transcript	GU280_gp01	protein_coding	c.1818delT	p.Gln607fs	1818/21291	1818/21291	606/7096
ICL5	NC_045512.2	3037	C	T	8434.03	231	1	Homozygous	T	synonymous_variant	LOW	ORF1ab	GU280_gp01	transcript	GU280_gp01	protein_coding	c.2772C>T	p.Phe924Phe	2772/21291	2772/21291	924/7096
ICL5	NC_045512.2	5184	C	T	4806.03	120	1	Homozygous	T	missense_variant	MODERATE	ORF1ab	GU280_gp01	transcript	GU280_gp01	protein_coding	c.4919C>T	p.Pro1640Leu	4919/21291	4919/21291	1640/7096
ICL5	NC_045512.2	6539	C	T	1592.6	69	0.44	Heterozygous	T	missense_variant	MODERATE	ORF1ab	GU280_gp01	transcript	GU280_gp01	protein_coding	c.6274C>T	p.His2092Tyr	6274/21291	6274/21291	2092/7096
ICL5	NC_045512.2	9891	C	T	6151.03	171	1	Homozygous	T	missense_variant	MODERATE	ORF1ab	GU280_gp01	transcript	GU280_gp01	protein_coding	c.9626C>T	p.Ala3209Val	9626/21291	9626/21291	3209/7096
ICL5	NC_045512.2	11418	T	C	4400.03	116	1	Homozygous	C	missense_variant	MODERATE	ORF1ab	GU280_gp01	transcript	GU280_gp01	protein_coding	c.11153T>C	p.Val3718Ala	11153/21291	11153/21291	3718/7096
ICL5	NC_045512.2	11658	GT	G	196.6	Insufficient_Read_Depth	0.12	Heterozygous	G	frameshift_variant	HIGH	ORF1ab	GU280_gp01	transcript	GU280_gp01	protein_coding	c.11396delT	p.Leu3799fs	11396/21291	11396/21291	3799/7096
ICL5	NC_045512.2	12946	T	C	4179.03	105	1	Homozygous	C	synonymous_variant	LOW	ORF1ab	GU280_gp01	transcript	GU280_gp01	protein_coding	c.12681T>C	p.Tyr4227Tyr	12681/21291	12681/21291	4227/7096
ICL5	NC_045512.2	14262	C	T	1934.03	51	0.96	Homozygous	T	synonymous_variant	LOW	ORF1ab	GU280_gp01	transcript	GU280_gp01	protein_coding	c.13998C>T	p.Asp4666Asp	13998/21291	13998/21291	4666/7096
ICL5	NC_045512.2	14408	C	T	375.02	Insufficient_Read_Depth	1	Homozygous	T	missense_variant	MODERATE	ORF1ab	GU280_gp01	transcript	GU280_gp01	protein_coding	c.14144C>T	p.Pro4715Leu	14144/21291	14144/21291	4715/7096
ICL5	NC_045512.2	15451	G	A	4502.6	134	0.74	Heterozygous	A	missense_variant	MODERATE	ORF1ab	GU280_gp01	transcript	GU280_gp01	protein_coding	c.15187G>A	p.Gly5063Ser	15187/21291	15187/21291	5063/7096
ICL5	NC_045512.2	16466	C	T	4330.03	108	1	Homozygous	T	missense_variant	MODERATE	ORF1ab	GU280_gp01	transcript	GU280_gp01	protein_coding	c.16202C>T	p.Pro5401Leu	16202/21291	16202/21291	5401/7096
ICL5	NC_045512.2	19983	C	CT	41.64	Insufficient_Read_Depth	0.1	Heterozygous	CT	frameshift_variant&stop_gained	HIGH	ORF1ab	GU280_gp01	transcript	GU280_gp01	protein_coding	c.19725dupT	p.Asp6576fs	19726/21291	19726/21291	6576/7096
ICL5	NC_045512.2	20262	A	G	1589.03	42	1	Homozygous	G	synonymous_variant	LOW	ORF1ab	GU280_gp01	transcript	GU280_gp01	protein_coding	c.19998A>G	p.Leu6666Leu	19998/21291	19998/21291	6666/7096
ICL5	NC_045512.2	20320	C	T	3531.03	90	1	Homozygous	T	missense_variant	MODERATE	ORF1ab	GU280_gp01	transcript	GU280_gp01	protein_coding	c.20056C>T	p.His6686Tyr	20056/21291	20056/21291	6686/7096
ICL5	NC_045512.2	21101	G	GT	361.64	30	0.16	Heterozygous	GT	frameshift_variant	HIGH	ORF1ab	GU280_gp01	transcript	GU280_gp01	protein_coding	c.20843dupT	p.Thr6949fs	20844/21291	20844/21291	6948/7096
ICL5	NC_045512.2	21618	C	G	2951.6	113	0.7	Heterozygous	G	missense_variant	MODERATE	S	GU280_gp02	transcript	GU280_gp02	protein_coding	c.56C>G	p.Thr19Arg	56/3822	56/3822	19/1273
ICL5	NC_045512.2	21987	G	A	2840.03	116	0.99	Homozygous	A	missense_variant	MODERATE	S	GU280_gp02	transcript	GU280_gp02	protein_coding	c.425G>A	p.Gly142Asp	425/3822	425/3822	142/1273
ICL5	NC_045512.2	22028	GAGTTCA	G	5161.03	115	1	Homozygous	G	disruptive_inframe_deletion	MODERATE	S	GU280_gp02	transcript	GU280_gp02	protein_coding	c.467_472delAGTTCA	p.Glu156_Arg158delinsGly	467/3822	467/3822	156/1273
ICL5	NC_045512.2	22917	T	G	4125.03	108	0.99	Homozygous	G	missense_variant	MODERATE	S	GU280_gp02	transcript	GU280_gp02	protein_coding	c.1355T>G	p.Leu452Arg	1355/3822	1355/3822	452/1273
ICL5	NC_045512.2	22995	C	A	3601.03	107	0.98	Homozygous	A	missense_variant	MODERATE	S	GU280_gp02	transcript	GU280_gp02	protein_coding	c.1433C>A	p.Thr478Lys	1433/3822	1433/3822	478/1273
ICL5	NC_045512.2	23403	A	G	12049	311	1	Homozygous	G	missense_variant	MODERATE	S	GU280_gp02	transcript	GU280_gp02	protein_coding	c.1841A>G	p.Asp614Gly	1841/3822	1841/3822	614/1273
ICL5	NC_045512.2	23604	C	G	2767.03	79	1	Homozygous	G	missense_variant	MODERATE	S	GU280_gp02	transcript	GU280_gp02	protein_coding	c.2042C>G	p.Pro681Arg	2042/3822	2042/3822	681/1273
ICL5	NC_045512.2	24410	G	A	3867.03	113	1	Homozygous	A	missense_variant	MODERATE	S	GU280_gp02	transcript	GU280_gp02	protein_coding	c.2848G>A	p.Asp950Asn	2848/3822	2848/3822	950/1273
ICL5	NC_045512.2	24745	C	T	4978.03	128	1	Homozygous	T	synonymous_variant	LOW	S	GU280_gp02	transcript	GU280_gp02	protein_coding	c.3183C>T	p.Val1061Val	3183/3822	3183/3822	1061/1273
ICL5	NC_045512.2	25217	G	T	7331.03	234	0.97	Homozygous	T	missense_variant	MODERATE	S	GU280_gp02	transcript	GU280_gp02	protein_coding	c.3655G>T	p.Gly1219Cys	3655/3822	3655/3822	1219/1273
ICL5	NC_045512.2	25469	C	T	5110.03	139	1	Homozygous	T	missense_variant	MODERATE	ORF3a	GU280_gp03	transcript	GU280_gp03	protein_coding	c.77C>T	p.Ser26Leu	77/828	77/828	26/275
ICL5	NC_045512.2	26767	T	C	2064.6	63	0.61	Heterozygous	C	missense_variant	MODERATE	M	GU280_gp05	transcript	GU280_gp05	protein_coding	c.245T>C	p.Ile82Thr	245/669	245/669	82/222
ICL5	NC_045512.2	27739	C	T	1881.03	49	1	Homozygous	T	missense_variant	MODERATE	ORF7a	GU280_gp07	transcript	GU280_gp07	protein_coding	c.346C>T	p.Leu116Phe	346/366	346/366	116/121
ICL5	NC_045512.2	27752	C	T	3726.03	108	1	Homozygous	T	missense_variant	MODERATE	ORF7a	GU280_gp07	transcript	GU280_gp07	protein_coding	c.359C>T	p.Thr120Ile	359/366	359/366	120/121
ICL5	NC_045512.2	28247	AGATTTC	A	3149.03	75	0.94	Homozygous	A	conservative_inframe_deletion	MODERATE	ORF8	GU280_gp09	transcript	GU280_gp09	protein_coding	c.355_360delGATTTC	p.Asp119_Phe120del	355/366	355/366	119/121
ICL5	NC_045512.2	28270	TA	T	6934.03	200	1	Homozygous	T	upstream_gene_variant	MODIFIER	N	GU280_gp10	transcript	GU280_gp10	protein_coding	c.-3delA
ICL5	NC_045512.2	28461	A	G	4479.6	129	0.74	Heterozygous	G	missense_variant	MODERATE	N	GU280_gp10	transcript	GU280_gp10	protein_coding	c.188A>G	p.Asp63Gly	188/1260	188/1260	63/419
ICL5	NC_045512.2	28881	G	T	18285	486	1	Homozygous	T	missense_variant	MODERATE	N	GU280_gp10	transcript	GU280_gp10	protein_coding	c.608G>T	p.Arg203Met	608/1260	608/1260	203/419
ICL5	NC_045512.2	29358	C	T	2216.6	64	0.58	Heterozygous	T	missense_variant	MODERATE	N	GU280_gp10	transcript	GU280_gp10	protein_coding	c.1085C>T	p.Thr362Ile	1085/1260	1085/1260	362/419
ICL5	NC_045512.2	29402	G	T	5712.03	161	1	Homozygous	T	missense_variant	MODERATE	N	GU280_gp10	transcript	GU280_gp10	protein_coding	c.1129G>T	p.Asp377Tyr	1129/1260	1129/1260	377/419
ICL5	NC_045512.2	29427	G	A	2702.03	84	1	Homozygous	A	missense_variant	MODERATE	N	GU280_gp10	transcript	GU280_gp10	protein_coding	c.1154G>A	p.Arg385Lys	1154/1260	1154/1260	385/419
ICL5	NC_045512.2	29742	G	T	283.02	Insufficient_Read_Depth	1	Homozygous	T	downstream_gene_variant	MODIFIER	S	GU280_gp02	transcript	GU280_gp02	protein_coding	c.*4358G>T
ICL6	NC_045512.2	210	G	T	12326	304	1	Homozygous	T	upstream_gene_variant	MODIFIER	ORF1ab	GU280_gp01	transcript	GU280_gp01	protein_coding	c.-56G>T
ICL6	NC_045512.2	241	C	T	12295	306	1	Homozygous	T	upstream_gene_variant	MODIFIER	ORF1ab	GU280_gp01	transcript	GU280_gp01	protein_coding	c.-25C>T
ICL6	NC_045512.2	685	AAAGTCATTT	A	259.6	Insufficient_Read_Depth	0.1	Heterozygous	A	conservative_inframe_deletion	MODERATE	ORF1ab	GU280_gp01	transcript	GU280_gp01	protein_coding	c.421_429delAAGTCATTT	p.Lys141_Phe143del	421/21291	421/21291	141/7096
ICL6	NC_045512.2	1191	C	T	3775.6	113	0.61	Heterozygous	T	missense_variant	MODERATE	ORF1ab	GU280_gp01	transcript	GU280_gp01	protein_coding	c.926C>T	p.Pro309Leu	926/21291	926/21291	309/7096
ICL6	NC_045512.2	1267	C	T	4109.03	120	1	Homozygous	T	synonymous_variant	LOW	ORF1ab	GU280_gp01	transcript	GU280_gp01	protein_coding	c.1002C>T	p.Gly334Gly	1002/21291	1002/21291	334/7096
ICL6	NC_045512.2	2081	GT	G	138.6	Insufficient_Read_Depth	0.1	Heterozygous	G	frameshift_variant	HIGH	ORF1ab	GU280_gp01	transcript	GU280_gp01	protein_coding	c.1818delT	p.Gln607fs	1818/21291	1818/21291	606/7096
ICL6	NC_045512.2	3037	C	T	7004.05	220	1	Homozygous	T	synonymous_variant	LOW	ORF1ab	GU280_gp01	transcript	GU280_gp01	protein_coding	c.2772C>T	p.Phe924Phe	2772/21291	2772/21291	924/7096
ICL6	NC_045512.2	4460	GT	G	91.6	Insufficient_Read_Depth	0.1	Heterozygous	G	frameshift_variant	HIGH	ORF1ab	GU280_gp01	transcript	GU280_gp01	protein_coding	c.4198delT	p.Ser1400fs	4198/21291	4198/21291	1400/7096
ICL6	NC_045512.2	5184	C	T	5176.03	139	1	Homozygous	T	missense_variant	MODERATE	ORF1ab	GU280_gp01	transcript	GU280_gp01	protein_coding	c.4919C>T	p.Pro1640Leu	4919/21291	4919/21291	1640/7096
ICL6	NC_045512.2	6539	C	T	1281.6	55	0.38	Heterozygous	T	missense_variant	MODERATE	ORF1ab	GU280_gp01	transcript	GU280_gp01	protein_coding	c.6274C>T	p.His2092Tyr	6274/21291	6274/21291	2092/7096
ICL6	NC_045512.2	9891	C	T	4803.03	137	1	Homozygous	T	missense_variant	MODERATE	ORF1ab	GU280_gp01	transcript	GU280_gp01	protein_coding	c.9626C>T	p.Ala3209Val	9626/21291	9626/21291	3209/7096
ICL6	NC_045512.2	10642	G	T	1035.6	39	0.23	Heterozygous	T	synonymous_variant	LOW	ORF1ab	GU280_gp01	transcript	GU280_gp01	protein_coding	c.10377G>T	p.Thr3459Thr	10377/21291	10377/21291	3459/7096
ICL6	NC_045512.2	11074	CT	C	33.6	Insufficient_Read_Depth	0.11	Heterozygous	C	frameshift_variant	HIGH	ORF1ab	GU280_gp01	transcript	GU280_gp01	protein_coding	c.10817delT	p.Leu3606fs	10817/21291	10817/21291	3606/7096
ICL6	NC_045512.2	11418	T	C	3781.03	103	1	Homozygous	C	missense_variant	MODERATE	ORF1ab	GU280_gp01	transcript	GU280_gp01	protein_coding	c.11153T>C	p.Val3718Ala	11153/21291	11153/21291	3718/7096
ICL6	NC_045512.2	12865	TG	T	102.6	Insufficient_Read_Depth	0.1	Heterozygous	T	frameshift_variant	HIGH	ORF1ab	GU280_gp01	transcript	GU280_gp01	protein_coding	c.12602delG	p.Gly4201fs	12602/21291	12602/21291	4201/7096
ICL6	NC_045512.2	12946	T	C	4062.03	102	1	Homozygous	C	synonymous_variant	LOW	ORF1ab	GU280_gp01	transcript	GU280_gp01	protein_coding	c.12681T>C	p.Tyr4227Tyr	12681/21291	12681/21291	4227/7096
ICL6	NC_045512.2	14408	C	T	6680.03	186	1	Homozygous	T	missense_variant	MODERATE	ORF1ab	GU280_gp01	transcript	GU280_gp01	protein_coding	c.14144C>T	p.Pro4715Leu	14144/21291	14144/21291	4715/7096
ICL6	NC_045512.2	15451	G	A	4672.6	141	0.64	Heterozygous	A	missense_variant	MODERATE	ORF1ab	GU280_gp01	transcript	GU280_gp01	protein_coding	c.15187G>A	p.Gly5063Ser	15187/21291	15187/21291	5063/7096
ICL6	NC_045512.2	16466	C	T	4200.03	107	1	Homozygous	T	missense_variant	MODERATE	ORF1ab	GU280_gp01	transcript	GU280_gp01	protein_coding	c.16202C>T	p.Pro5401Leu	16202/21291	16202/21291	5401/7096
ICL6	NC_045512.2	16559	CA	C	489.6	30	0.19	Heterozygous	C	frameshift_variant	HIGH	ORF1ab	GU280_gp01	transcript	GU280_gp01	protein_coding	c.16297delA	p.Ile5433fs	16297/21291	16297/21291	5433/7096
ICL6	NC_045512.2	20262	A	G	692.03	Insufficient_Read_Depth	1	Homozygous	G	synonymous_variant	LOW	ORF1ab	GU280_gp01	transcript	GU280_gp01	protein_coding	c.19998A>G	p.Leu6666Leu	19998/21291	19998/21291	6666/7096
ICL6	NC_045512.2	20320	C	T	2740.03	69	1	Homozygous	T	missense_variant	MODERATE	ORF1ab	GU280_gp01	transcript	GU280_gp01	protein_coding	c.20056C>T	p.His6686Tyr	20056/21291	20056/21291	6686/7096
ICL6	NC_045512.2	21618	C	G	2523.6	102	0.65	Heterozygous	G	missense_variant	MODERATE	S	GU280_gp02	transcript	GU280_gp02	protein_coding	c.56C>G	p.Thr19Arg	56/3822	56/3822	19/1273
ICL6	NC_045512.2	21987	G	A	2963.03	121	1	Homozygous	A	missense_variant	MODERATE	S	GU280_gp02	transcript	GU280_gp02	protein_coding	c.425G>A	p.Gly142Asp	425/3822	425/3822	142/1273
ICL6	NC_045512.2	22028	GAGTTCA	G	5296.03	118	1	Homozygous	G	disruptive_inframe_deletion	MODERATE	S	GU280_gp02	transcript	GU280_gp02	protein_coding	c.467_472delAGTTCA	p.Glu156_Arg158delinsGly	467/3822	467/3822	156/1273
ICL6	NC_045512.2	22335	G	T	528.6	Insufficient_Read_Depth	0.24	Heterozygous	T	missense_variant	MODERATE	S	GU280_gp02	transcript	GU280_gp02	protein_coding	c.773G>T	p.Trp258Leu	773/3822	773/3822	258/1273
ICL6	NC_045512.2	22917	T	G	3713.03	109	0.96	Homozygous	G	missense_variant	MODERATE	S	GU280_gp02	transcript	GU280_gp02	protein_coding	c.1355T>G	p.Leu452Arg	1355/3822	1355/3822	452/1273
ICL6	NC_045512.2	22995	C	A	2916.03	90	0.97	Homozygous	A	missense_variant	MODERATE	S	GU280_gp02	transcript	GU280_gp02	protein_coding	c.1433C>A	p.Thr478Lys	1433/3822	1433/3822	478/1273
ICL6	NC_045512.2	23403	A	G	11696	309	1	Homozygous	G	missense_variant	MODERATE	S	GU280_gp02	transcript	GU280_gp02	protein_coding	c.1841A>G	p.Asp614Gly	1841/3822	1841/3822	614/1273
ICL6	NC_045512.2	23580	GT	G	44.6	Insufficient_Read_Depth	0.09	Heterozygous	G	frameshift_variant	HIGH	S	GU280_gp02	transcript	GU280_gp02	protein_coding	c.2020delT	p.Tyr674fs	2020/3822	2020/3822	674/1273
ICL6	NC_045512.2	23604	C	G	2773.03	76	1	Homozygous	G	missense_variant	MODERATE	S	GU280_gp02	transcript	GU280_gp02	protein_coding	c.2042C>G	p.Pro681Arg	2042/3822	2042/3822	681/1273
ICL6	NC_045512.2	24410	G	A	3474.03	95	1	Homozygous	A	missense_variant	MODERATE	S	GU280_gp02	transcript	GU280_gp02	protein_coding	c.2848G>A	p.Asp950Asn	2848/3822	2848/3822	950/1273
ICL6	NC_045512.2	24745	C	T	4653.03	117	1	Homozygous	T	synonymous_variant	LOW	S	GU280_gp02	transcript	GU280_gp02	protein_coding	c.3183C>T	p.Val1061Val	3183/3822	3183/3822	1061/1273
ICL6	NC_045512.2	25049	G	T	4184.03	107	1	Homozygous	T	missense_variant	MODERATE	S	GU280_gp02	transcript	GU280_gp02	protein_coding	c.3487G>T	p.Asp1163Tyr	3487/3822	3487/3822	1163/1273
ICL6	NC_045512.2	25469	C	T	4968.03	135	1	Homozygous	T	missense_variant	MODERATE	ORF3a	GU280_gp03	transcript	GU280_gp03	protein_coding	c.77C>T	p.Ser26Leu	77/828	77/828	26/275
ICL6	NC_045512.2	25819	GC	G	77.6	Insufficient_Read_Depth	0.12	Heterozygous	G	frameshift_variant	HIGH	ORF3a	GU280_gp03	transcript	GU280_gp03	protein_coding	c.429delC	p.Asn144fs	429/828	429/828	143/275
ICL6	NC_045512.2	26767	T	C	2451.6	68	0.68	Heterozygous	C	missense_variant	MODERATE	M	GU280_gp05	transcript	GU280_gp05	protein_coding	c.245T>C	p.Ile82Thr	245/669	245/669	82/222
ICL6	NC_045512.2	27077	G	T	11448	300	1	Homozygous	T	missense_variant	MODERATE	M	GU280_gp05	transcript	GU280_gp05	protein_coding	c.555G>T	p.Gln185His	555/669	555/669	185/222
ICL6	NC_045512.2	27739	C	T	1842.03	49	1	Homozygous	T	missense_variant	MODERATE	ORF7a	GU280_gp07	transcript	GU280_gp07	protein_coding	c.346C>T	p.Leu116Phe	346/366	346/366	116/121
ICL6	NC_045512.2	27752	C	T	3975.03	112	1	Homozygous	T	missense_variant	MODERATE	ORF7a	GU280_gp07	transcript	GU280_gp07	protein_coding	c.359C>T	p.Thr120Ile	359/366	359/366	120/121
ICL6	NC_045512.2	28247	AGATTTC	A	2770.6	70	0.86	Heterozygous	A	conservative_inframe_deletion	MODERATE	ORF8	GU280_gp09	transcript	GU280_gp09	protein_coding	c.355_360delGATTTC	p.Asp119_Phe120del	355/366	355/366	119/121
ICL6	NC_045512.2	28270	TA	T	7178.03	189	1	Homozygous	T	upstream_gene_variant	MODIFIER	N	GU280_gp10	transcript	GU280_gp10	protein_coding	c.-3delA
ICL6	NC_045512.2	28461	A	G	4535.6	129	0.73	Heterozygous	G	missense_variant	MODERATE	N	GU280_gp10	transcript	GU280_gp10	protein_coding	c.188A>G	p.Asp63Gly	188/1260	188/1260	63/419
ICL6	NC_045512.2	28698	CA	C	389.6	42	0.14	Heterozygous	C	frameshift_variant	HIGH	N	GU280_gp10	transcript	GU280_gp10	protein_coding	c.429delA	p.Asp144fs	429/1260	429/1260	143/419
ICL6	NC_045512.2	28881	G	T	19636	499	1	Homozygous	T	missense_variant	MODERATE	N	GU280_gp10	transcript	GU280_gp10	protein_coding	c.608G>T	p.Arg203Met	608/1260	608/1260	203/419
ICL6	NC_045512.2	29051	C	CA	52.64	38	0.1	Heterozygous	CA	frameshift_variant	HIGH	N	GU280_gp10	transcript	GU280_gp10	protein_coding	c.783dupA	p.Arg262fs	784/1260	784/1260	262/419
ICL6	NC_045512.2	29402	G	T	12529	287	1	Homozygous	T	missense_variant	MODERATE	N	GU280_gp10	transcript	GU280_gp10	protein_coding	c.1129G>T	p.Asp377Tyr	1129/1260	1129/1260	377/419
ICL6	NC_045512.2	29427	G	A	9010.03	196	1	Homozygous	A	missense_variant	MODERATE	N	GU280_gp10	transcript	GU280_gp10	protein_coding	c.1154G>A	p.Arg385Lys	1154/1260	1154/1260	385/419
ICL6	NC_045512.2	29706	G	T	257.6	Insufficient_Read_Depth	0.64	Heterozygous	T	downstream_gene_variant	MODIFIER	S	GU280_gp02	transcript	GU280_gp02	protein_coding	c.*4322G>T
ICL6	NC_045512.2	29742	G	T	332.03	Insufficient_Read_Depth	1	Homozygous	T	downstream_gene_variant	MODIFIER	S	GU280_gp02	transcript	GU280_gp02	protein_coding	c.*4358G>T
ICL7	NC_045512.2	210	G	T	8441.03	213	1	Homozygous	T	upstream_gene_variant	MODIFIER	ORF1ab	GU280_gp01	transcript	GU280_gp01	protein_coding	c.-56G>T
ICL7	NC_045512.2	241	C	T	8417.03	213	1	Homozygous	T	upstream_gene_variant	MODIFIER	ORF1ab	GU280_gp01	transcript	GU280_gp01	protein_coding	c.-25C>T
ICL7	NC_045512.2	1063	CA	C	1655.6	49	0.27	Heterozygous	C	frameshift_variant	HIGH	ORF1ab	GU280_gp01	transcript	GU280_gp01	protein_coding	c.800delA	p.Asn267fs	800/21291	800/21291	267/7096
ICL7	NC_045512.2	1066	TG	T	1656.6	49	0.27	Heterozygous	T	frameshift_variant	HIGH	ORF1ab	GU280_gp01	transcript	GU280_gp01	protein_coding	c.805delG	p.Glu269fs	805/21291	805/21291	269/7096
ICL7	NC_045512.2	2081	GT	G	112.6	Insufficient_Read_Depth	0.1	Heterozygous	G	frameshift_variant	HIGH	ORF1ab	GU280_gp01	transcript	GU280_gp01	protein_coding	c.1818delT	p.Gln607fs	1818/21291	1818/21291	606/7096
ICL7	NC_045512.2	3037	C	T	4199.03	127	1	Homozygous	T	synonymous_variant	LOW	ORF1ab	GU280_gp01	transcript	GU280_gp01	protein_coding	c.2772C>T	p.Phe924Phe	2772/21291	2772/21291	924/7096
ICL7	NC_045512.2	4181	G	T	6017.03	163	0.96	Homozygous	T	missense_variant	MODERATE	ORF1ab	GU280_gp01	transcript	GU280_gp01	protein_coding	c.3916G>T	p.Ala1306Ser	3916/21291	3916/21291	1306/7096
ICL7	NC_045512.2	6402	C	T	7580.03	199	1	Homozygous	T	missense_variant	MODERATE	ORF1ab	GU280_gp01	transcript	GU280_gp01	protein_coding	c.6137C>T	p.Pro2046Leu	6137/21291	6137/21291	2046/7096
ICL7	NC_045512.2	6535	TG	T	207.6	Insufficient_Read_Depth	0.11	Heterozygous	T	frameshift_variant	HIGH	ORF1ab	GU280_gp01	transcript	GU280_gp01	protein_coding	c.6272delG	p.Gly2091fs	6272/21291	6272/21291	2091/7096
ICL7	NC_045512.2	7124	C	T	1477.03	46	1	Homozygous	T	missense_variant	MODERATE	ORF1ab	GU280_gp01	transcript	GU280_gp01	protein_coding	c.6859C>T	p.Pro2287Ser	6859/21291	6859/21291	2287/7096
ICL7	NC_045512.2	7435	TTA	T	51.6	Insufficient_Read_Depth	0.08	Heterozygous	T	frameshift_variant	HIGH	ORF1ab	GU280_gp01	transcript	GU280_gp01	protein_coding	c.7172_7173delAT	p.Tyr2391fs	7172/21291	7172/21291	2391/7096
ICL7	NC_045512.2	8084	GA	G	156.6	Insufficient_Read_Depth	0.12	Heterozygous	G	frameshift_variant	HIGH	ORF1ab	GU280_gp01	transcript	GU280_gp01	protein_coding	c.7824delA	p.Lys2608fs	7824/21291	7824/21291	2608/7096
ICL7	NC_045512.2	8905	C	CT	975.64	46	0.13	Heterozygous	CT	frameshift_variant	HIGH	ORF1ab	GU280_gp01	transcript	GU280_gp01	protein_coding	c.8645dupT	p.Leu2882fs	8646/21291	8646/21291	2882/7096
ICL7	NC_045512.2	8911	G	A	975.6	46	0.13	Heterozygous	A	synonymous_variant	LOW	ORF1ab	GU280_gp01	transcript	GU280_gp01	protein_coding	c.8646G>A	p.Leu2882Leu	8646/21291	8646/21291	2882/7096
ICL7	NC_045512.2	8986	C	T	9416.03	235	0.97	Homozygous	T	synonymous_variant	LOW	ORF1ab	GU280_gp01	transcript	GU280_gp01	protein_coding	c.8721C>T	p.Asp2907Asp	8721/21291	8721/21291	2907/7096
ICL7	NC_045512.2	9053	G	T	2833.6	83	0.78	Heterozygous	T	missense_variant	MODERATE	ORF1ab	GU280_gp01	transcript	GU280_gp01	protein_coding	c.8788G>T	p.Val2930Leu	8788/21291	8788/21291	2930/7096
ICL7	NC_045512.2	9289	T	A	124.6	Insufficient_Read_Depth	0.12	Heterozygous	A	missense_variant	MODERATE	ORF1ab	GU280_gp01	transcript	GU280_gp01	protein_coding	c.9024T>A	p.Asn3008Lys	9024/21291	9024/21291	3008/7096
ICL7	NC_045512.2	10029	C	T	7378.03	197	0.99	Homozygous	T	missense_variant	MODERATE	ORF1ab	GU280_gp01	transcript	GU280_gp01	protein_coding	c.9764C>T	p.Thr3255Ile	9764/21291	9764/21291	3255/7096
ICL7	NC_045512.2	10160	GT	G	361.6	Insufficient_Read_Depth	0.15	Heterozygous	G	frameshift_variant	HIGH	ORF1ab	GU280_gp01	transcript	GU280_gp01	protein_coding	c.9898delT	p.Tyr3300fs	9898/21291	9898/21291	3300/7096
ICL7	NC_045512.2	10369	CATTCA	C	863.6	53	0.11	Heterozygous	C	frameshift_variant	HIGH	ORF1ab	GU280_gp01	transcript	GU280_gp01	protein_coding	c.10106_10110delTTCAA	p.Ile3369fs	10106/21291	10106/21291	3369/7096
ICL7	NC_045512.2	10527	CTTT	C	686.6	Insufficient_Read_Depth	0.15	Heterozygous	C	disruptive_inframe_deletion	MODERATE	ORF1ab	GU280_gp01	transcript	GU280_gp01	protein_coding	c.10265_10267delTTT	p.Phe3422del	10265/21291	10265/21291	3422/7096
ICL7	NC_045512.2	11201	A	G	9962.03	256	1	Homozygous	G	missense_variant	MODERATE	ORF1ab	GU280_gp01	transcript	GU280_gp01	protein_coding	c.10936A>G	p.Thr3646Ala	10936/21291	10936/21291	3646/7096
ICL7	NC_045512.2	11233	T	A	93.6	Insufficient_Read_Depth	0.09	Heterozygous	A	synonymous_variant	LOW	ORF1ab	GU280_gp01	transcript	GU280_gp01	protein_coding	c.10968T>A	p.Pro3656Pro	10968/21291	10968/21291	3656/7096
ICL7	NC_045512.2	11332	A	G	4529.03	120	1	Homozygous	G	synonymous_variant	LOW	ORF1ab	GU280_gp01	transcript	GU280_gp01	protein_coding	c.11067A>G	p.Val3689Val	11067/21291	11067/21291	3689/7096
ICL7	NC_045512.2	11990	G	GA	124.64	Insufficient_Read_Depth	0.15	Heterozygous	GA	frameshift_variant	HIGH	ORF1ab	GU280_gp01	transcript	GU280_gp01	protein_coding	c.11731dupA	p.Met3911fs	11732/21291	11732/21291	3911/7096
ICL7	NC_045512.2	12301	GTA	G	1332.6	50	0.17	Heterozygous	G	frameshift_variant	HIGH	ORF1ab	GU280_gp01	transcript	GU280_gp01	protein_coding	c.12039_12040delTA	p.Tyr4013fs	12039/21291	12039/21291	4013/7096
ICL7	NC_045512.2	12348	CTA	C	1405.6	49	0.19	Heterozygous	C	frameshift_variant	HIGH	ORF1ab	GU280_gp01	transcript	GU280_gp01	protein_coding	c.12085_12086delAT	p.Met4029fs	12085/21291	12085/21291	4029/7096
ICL7	NC_045512.2	13142	AATT	A	548.6	Insufficient_Read_Depth	0.12	Heterozygous	A	disruptive_inframe_deletion	MODERATE	ORF1ab	GU280_gp01	transcript	GU280_gp01	protein_coding	c.12878_12880delATT	p.Asn4293_Cys4294delinsSer	12878/21291	12878/21291	4293/7096
ICL7	NC_045512.2	13333	TG	T	311.6	Insufficient_Read_Depth	0.12	Heterozygous	T	frameshift_variant	HIGH	ORF1ab	GU280_gp01	transcript	GU280_gp01	protein_coding	c.13069delG	p.Ala4357fs	13069/21291	13069/21291	4357/7096
ICL7	NC_045512.2	14408	C	T	4835.03	149	1	Homozygous	T	missense_variant	MODERATE	ORF1ab	GU280_gp01	transcript	GU280_gp01	protein_coding	c.14144C>T	p.Pro4715Leu	14144/21291	14144/21291	4715/7096
ICL7	NC_045512.2	15380	G	T	1549.6	45	0.58	Heterozygous	T	missense_variant	MODERATE	ORF1ab	GU280_gp01	transcript	GU280_gp01	protein_coding	c.15116G>T	p.Ser5039Ile	15116/21291	15116/21291	5039/7096
ICL7	NC_045512.2	15451	G	A	4487.02	125	0.9	Homozygous	A	missense_variant	MODERATE	ORF1ab	GU280_gp01	transcript	GU280_gp01	protein_coding	c.15187G>A	p.Gly5063Ser	15187/21291	15187/21291	5063/7096
ICL7	NC_045512.2	16404	T	C	1811.6	54	0.57	Heterozygous	C	synonymous_variant	LOW	ORF1ab	GU280_gp01	transcript	GU280_gp01	protein_coding	c.16140T>C	p.Asp5380Asp	16140/21291	16140/21291	5380/7096
ICL7	NC_045512.2	16466	C	T	3776.03	94	1	Homozygous	T	missense_variant	MODERATE	ORF1ab	GU280_gp01	transcript	GU280_gp01	protein_coding	c.16202C>T	p.Pro5401Leu	16202/21291	16202/21291	5401/7096
ICL7	NC_045512.2	17686	GT	G	180.6	Insufficient_Read_Depth	0.11	Heterozygous	G	frameshift_variant	HIGH	ORF1ab	GU280_gp01	transcript	GU280_gp01	protein_coding	c.17425delT	p.Ser5809fs	17425/21291	17425/21291	5809/7096
ICL7	NC_045512.2	19220	C	T	2823.03	71	1	Homozygous	T	missense_variant	MODERATE	ORF1ab	GU280_gp01	transcript	GU280_gp01	protein_coding	c.18956C>T	p.Ala6319Val	18956/21291	18956/21291	6319/7096
ICL7	NC_045512.2	19442	TA	T	51.6	Insufficient_Read_Depth	0.1	Heterozygous	T	frameshift_variant	HIGH	ORF1ab	GU280_gp01	transcript	GU280_gp01	protein_coding	c.19181delA	p.Lys6394fs	19181/21291	19181/21291	6394/7096
ICL7	NC_045512.2	21152	GT	G	70.6	Insufficient_Read_Depth	0.09	Heterozygous	G	frameshift_variant	HIGH	ORF1ab	GU280_gp01	transcript	GU280_gp01	protein_coding	c.20890delT	p.Ser6964fs	20890/21291	20890/21291	6964/7096
ICL7	NC_045512.2	21618	C	G	918.6	49	0.49	Heterozygous	G	missense_variant	MODERATE	S	GU280_gp02	transcript	GU280_gp02	protein_coding	c.56C>G	p.Thr19Arg	56/3822	56/3822	19/1273
ICL7	NC_045512.2	21987	G	A	1560.03	62	1	Homozygous	A	missense_variant	MODERATE	S	GU280_gp02	transcript	GU280_gp02	protein_coding	c.425G>A	p.Gly142Asp	425/3822	425/3822	142/1273
ICL7	NC_045512.2	22028	GAGTTCA	G	2731.03	61	1	Homozygous	G	disruptive_inframe_deletion	MODERATE	S	GU280_gp02	transcript	GU280_gp02	protein_coding	c.467_472delAGTTCA	p.Glu156_Arg158delinsGly	467/3822	467/3822	156/1273
ICL7	NC_045512.2	22390	A	G	2450.03	63	1	Homozygous	G	synonymous_variant	LOW	S	GU280_gp02	transcript	GU280_gp02	protein_coding	c.828A>G	p.Leu276Leu	828/3822	828/3822	276/1273
ICL7	NC_045512.2	22917	T	G	2384.03	63	0.98	Homozygous	G	missense_variant	MODERATE	S	GU280_gp02	transcript	GU280_gp02	protein_coding	c.1355T>G	p.Leu452Arg	1355/3822	1355/3822	452/1273
ICL7	NC_045512.2	22995	C	A	3140.03	111	0.97	Homozygous	A	missense_variant	MODERATE	S	GU280_gp02	transcript	GU280_gp02	protein_coding	c.1433C>A	p.Thr478Lys	1433/3822	1433/3822	478/1273
ICL7	NC_045512.2	23403	A	G	13009	327	1	Homozygous	G	missense_variant	MODERATE	S	GU280_gp02	transcript	GU280_gp02	protein_coding	c.1841A>G	p.Asp614Gly	1841/3822	1841/3822	614/1273
ICL7	NC_045512.2	23454	CTA	C	663.6	47	0.1	Heterozygous	C	frameshift_variant	HIGH	S	GU280_gp02	transcript	GU280_gp02	protein_coding	c.1893_1894delTA	p.Thr632fs	1893/3822	1893/3822	631/1273
ICL7	NC_045512.2	23604	C	G	883.03	31	1	Homozygous	G	missense_variant	MODERATE	S	GU280_gp02	transcript	GU280_gp02	protein_coding	c.2042C>G	p.Pro681Arg	2042/3822	2042/3822	681/1273
ICL7	NC_045512.2	23859	CT	C	143.6	Insufficient_Read_Depth	0.12	Heterozygous	C	frameshift_variant	HIGH	S	GU280_gp02	transcript	GU280_gp02	protein_coding	c.2300delT	p.Leu767fs	2300/3822	2300/3822	767/1273
ICL7	NC_045512.2	24410	G	A	2706.03	100	1	Homozygous	A	missense_variant	MODERATE	S	GU280_gp02	transcript	GU280_gp02	protein_coding	c.2848G>A	p.Asp950Asn	2848/3822	2848/3822	950/1273
ICL7	NC_045512.2	24586	G	C	3937.03	100	0.99	Homozygous	C	synonymous_variant	LOW	S	GU280_gp02	transcript	GU280_gp02	protein_coding	c.3024G>C	p.Val1008Val	3024/3822	3024/3822	1008/1273
ICL7	NC_045512.2	24917	AAC	A	914.6	30	0.22	Heterozygous	A	frameshift_variant	HIGH	S	GU280_gp02	transcript	GU280_gp02	protein_coding	c.3359_3360delCA	p.Thr1120fs	3359/3822	3359/3822	1120/1273
ICL7	NC_045512.2	25469	C	T	3153.03	81	1	Homozygous	T	missense_variant	MODERATE	ORF3a	GU280_gp03	transcript	GU280_gp03	protein_coding	c.77C>T	p.Ser26Leu	77/828	77/828	26/275
ICL7	NC_045512.2	25868	C	T	52.6	Insufficient_Read_Depth	0.09	Heterozygous	T	missense_variant	MODERATE	ORF3a	GU280_gp03	transcript	GU280_gp03	protein_coding	c.476C>T	p.Pro159Leu	476/828	476/828	159/275
ICL7	NC_045512.2	26767	T	C	1954.6	58	0.55	Heterozygous	C	missense_variant	MODERATE	M	GU280_gp05	transcript	GU280_gp05	protein_coding	c.245T>C	p.Ile82Thr	245/669	245/669	82/222
ICL7	NC_045512.2	27621	GT	G	66.6	Insufficient_Read_Depth	0.1	Heterozygous	G	frameshift_variant	HIGH	ORF7a	GU280_gp07	transcript	GU280_gp07	protein_coding	c.230delT	p.Leu77fs	230/366	230/366	77/121
ICL7	NC_045512.2	27874	C	T	2508.03	102	1	Homozygous	T	missense_variant	MODERATE	ORF7b	GU280_gp08	transcript	GU280_gp08	protein_coding	c.119C>T	p.Thr40Ile	119/132	119/132	40/43
ICL7	NC_045512.2	28027	GGTA	G	1411.6	48	0.2	Heterozygous	G	disruptive_inframe_deletion	MODERATE	ORF8	GU280_gp09	transcript	GU280_gp09	protein_coding	c.135_137delGTA	p.Trp45_Tyr46delinsCys	135/366	135/366	45/121
ICL7	NC_045512.2	28247	AGATTTC	A	4389.03	100	0.97	Homozygous	A	conservative_inframe_deletion	MODERATE	ORF8	GU280_gp09	transcript	GU280_gp09	protein_coding	c.355_360delGATTTC	p.Asp119_Phe120del	355/366	355/366	119/121
ICL7	NC_045512.2	28270	TA	T	9396.06	244	1	Homozygous	T	upstream_gene_variant	MODIFIER	N	GU280_gp10	transcript	GU280_gp10	protein_coding	c.-3delA
ICL7	NC_045512.2	28461	A	G	4536.6	130	0.69	Heterozygous	G	missense_variant	MODERATE	N	GU280_gp10	transcript	GU280_gp10	protein_coding	c.188A>G	p.Asp63Gly	188/1260	188/1260	63/419
ICL7	NC_045512.2	28855	AAG	A	729.6	49	0.1	Heterozygous	A	frameshift_variant	HIGH	N	GU280_gp10	transcript	GU280_gp10	protein_coding	c.584_585delGA	p.Arg195fs	584/1260	584/1260	195/419
ICL7	NC_045512.2	28881	G	T	19250	490	1	Homozygous	T	missense_variant	MODERATE	N	GU280_gp10	transcript	GU280_gp10	protein_coding	c.608G>T	p.Arg203Met	608/1260	608/1260	203/419
ICL7	NC_045512.2	29083	AAC	A	748.6	38	0.13	Heterozygous	A	frameshift_variant	HIGH	N	GU280_gp10	transcript	GU280_gp10	protein_coding	c.814_815delCA	p.Gln272fs	814/1260	814/1260	272/419
ICL7	NC_045512.2	29402	G	T	10652	274	1	Homozygous	T	missense_variant	MODERATE	N	GU280_gp10	transcript	GU280_gp10	protein_coding	c.1129G>T	p.Asp377Tyr	1129/1260	1129/1260	377/419
ICL7	NC_045512.2	29742	G	T	579.03	Insufficient_Read_Depth	1	Homozygous	T	downstream_gene_variant	MODIFIER	S	GU280_gp02	transcript	GU280_gp02	protein_coding	c.*4358G>T
ICL8	NC_045512.2	210	G	T	9903.05	284	1	Homozygous	T	upstream_gene_variant	MODIFIER	ORF1ab	GU280_gp01	transcript	GU280_gp01	protein_coding	c.-56G>T
ICL8	NC_045512.2	241	C	T	11530	284	1	Homozygous	T	upstream_gene_variant	MODIFIER	ORF1ab	GU280_gp01	transcript	GU280_gp01	protein_coding	c.-25C>T
ICL8	NC_045512.2	2081	GT	G	186.6	Insufficient_Read_Depth	0.12	Heterozygous	G	frameshift_variant	HIGH	ORF1ab	GU280_gp01	transcript	GU280_gp01	protein_coding	c.1818delT	p.Gln607fs	1818/21291	1818/21291	606/7096
ICL8	NC_045512.2	3037	C	T	5778.05	189	1	Homozygous	T	synonymous_variant	LOW	ORF1ab	GU280_gp01	transcript	GU280_gp01	protein_coding	c.2772C>T	p.Phe924Phe	2772/21291	2772/21291	924/7096
ICL8	NC_045512.2	4181	G	T	6901.03	181	1	Homozygous	T	missense_variant	MODERATE	ORF1ab	GU280_gp01	transcript	GU280_gp01	protein_coding	c.3916G>T	p.Ala1306Ser	3916/21291	3916/21291	1306/7096
ICL8	NC_045512.2	6402	C	T	7903.03	213	0.99	Homozygous	T	missense_variant	MODERATE	ORF1ab	GU280_gp01	transcript	GU280_gp01	protein_coding	c.6137C>T	p.Pro2046Leu	6137/21291	6137/21291	2046/7096
ICL8	NC_045512.2	7124	C	T	1066.03	39	1	Homozygous	T	missense_variant	MODERATE	ORF1ab	GU280_gp01	transcript	GU280_gp01	protein_coding	c.6859C>T	p.Pro2287Ser	6859/21291	6859/21291	2287/7096
ICL8	NC_045512.2	8984	GACT	G	420.6	Insufficient_Read_Depth	0.11	Heterozygous	G	disruptive_inframe_deletion	MODERATE	ORF1ab	GU280_gp01	transcript	GU280_gp01	protein_coding	c.8720_8722delACT	p.Asp2907_Phe2908delinsVal	8720/21291	8720/21291	2907/7096
ICL8	NC_045512.2	8986	C	*,T	9102.01	228	0.12	Heterozygous	T	synonymous_variant	LOW	ORF1ab	GU280_gp01	transcript	GU280_gp01	protein_coding	c.8721C>T	p.Asp2907Asp	8721/21291	8721/21291	2907/7096
ICL8	NC_045512.2	9005	GT	G	273.6	37	0.11	Heterozygous	G	frameshift_variant	HIGH	ORF1ab	GU280_gp01	transcript	GU280_gp01	protein_coding	c.8744delT	p.Leu2915fs	8744/21291	8744/21291	2915/7096
ICL8	NC_045512.2	9053	G	T	4360.6	120	0.83	Heterozygous	T	missense_variant	MODERATE	ORF1ab	GU280_gp01	transcript	GU280_gp01	protein_coding	c.8788G>T	p.Val2930Leu	8788/21291	8788/21291	2930/7096
ICL8	NC_045512.2	10029	C	T	9347.03	234	0.99	Homozygous	T	missense_variant	MODERATE	ORF1ab	GU280_gp01	transcript	GU280_gp01	protein_coding	c.9764C>T	p.Thr3255Ile	9764/21291	9764/21291	3255/7096
ICL8	NC_045512.2	11201	A	G	10932	276	1	Homozygous	G	missense_variant	MODERATE	ORF1ab	GU280_gp01	transcript	GU280_gp01	protein_coding	c.10936A>G	p.Thr3646Ala	10936/21291	10936/21291	3646/7096
ICL8	NC_045512.2	11332	A	G	4918.05	128	1	Homozygous	G	synonymous_variant	LOW	ORF1ab	GU280_gp01	transcript	GU280_gp01	protein_coding	c.11067A>G	p.Val3689Val	11067/21291	11067/21291	3689/7096
ICL8	NC_045512.2	12834	ATT	A	338.6	Insufficient_Read_Depth	0.1	Heterozygous	A	frameshift_variant	HIGH	ORF1ab	GU280_gp01	transcript	GU280_gp01	protein_coding	c.12571_12572delTT	p.Leu4191fs	12571/21291	12571/21291	4191/7096
ICL8	NC_045512.2	12838	G	C	338.6	Insufficient_Read_Depth	0.1	Heterozygous	C	missense_variant	MODERATE	ORF1ab	GU280_gp01	transcript	GU280_gp01	protein_coding	c.12573G>C	p.Leu4191Phe	12573/21291	12573/21291	4191/7096
ICL8	NC_045512.2	13247	C	T	13428	339	0.98	Homozygous	T	synonymous_variant	LOW	ORF1ab	GU280_gp01	transcript	GU280_gp01	protein_coding	c.12982C>T	p.Leu4328Leu	12982/21291	12982/21291	4328/7096
ICL8	NC_045512.2	14408	C	T	6317.03	196	1	Homozygous	T	missense_variant	MODERATE	ORF1ab	GU280_gp01	transcript	GU280_gp01	protein_coding	c.14144C>T	p.Pro4715Leu	14144/21291	14144/21291	4715/7096
ICL8	NC_045512.2	15451	G	A	4206.6	120	0.86	Heterozygous	A	missense_variant	MODERATE	ORF1ab	GU280_gp01	transcript	GU280_gp01	protein_coding	c.15187G>A	p.Gly5063Ser	15187/21291	15187/21291	5063/7096
ICL8	NC_045512.2	16466	C	T	4047.03	103	1	Homozygous	T	missense_variant	MODERATE	ORF1ab	GU280_gp01	transcript	GU280_gp01	protein_coding	c.16202C>T	p.Pro5401Leu	16202/21291	16202/21291	5401/7096
ICL8	NC_045512.2	16837	GAA	G	90.6	Insufficient_Read_Depth	0.08	Heterozygous	G	frameshift_variant	HIGH	ORF1ab	GU280_gp01	transcript	GU280_gp01	protein_coding	c.16577_16578delAA	p.Lys5526fs	16577/21291	16577/21291	5526/7096
ICL8	NC_045512.2	19220	C	T	3177.03	81	1	Homozygous	T	missense_variant	MODERATE	ORF1ab	GU280_gp01	transcript	GU280_gp01	protein_coding	c.18956C>T	p.Ala6319Val	18956/21291	18956/21291	6319/7096
ICL8	NC_045512.2	19983	C	CT	223.64	32	0.13	Heterozygous	CT	frameshift_variant&stop_gained	HIGH	ORF1ab	GU280_gp01	transcript	GU280_gp01	protein_coding	c.19725dupT	p.Asp6576fs	19726/21291	19726/21291	6576/7096
ICL8	NC_045512.2	20038	G	T	7446.03	185	0.99	Homozygous	T	missense_variant	MODERATE	ORF1ab	GU280_gp01	transcript	GU280_gp01	protein_coding	c.19774G>T	p.Gly6592Cys	19774/21291	19774/21291	6592/7096
ICL8	NC_045512.2	21618	C	G	2677.6	112	0.7	Heterozygous	G	missense_variant	MODERATE	S	GU280_gp02	transcript	GU280_gp02	protein_coding	c.56C>G	p.Thr19Arg	56/3822	56/3822	19/1273
ICL8	NC_045512.2	21987	G	A	1430.03	59	1	Homozygous	A	missense_variant	MODERATE	S	GU280_gp02	transcript	GU280_gp02	protein_coding	c.425G>A	p.Gly142Asp	425/3822	425/3822	142/1273
ICL8	NC_045512.2	22028	GAGTTCA	G	2224.05	59	1	Homozygous	G	disruptive_inframe_deletion	MODERATE	S	GU280_gp02	transcript	GU280_gp02	protein_coding	c.467_472delAGTTCA	p.Glu156_Arg158delinsGly	467/3822	467/3822	156/1273
ICL8	NC_045512.2	22917	T	G	3057.03	81	1	Homozygous	G	missense_variant	MODERATE	S	GU280_gp02	transcript	GU280_gp02	protein_coding	c.1355T>G	p.Leu452Arg	1355/3822	1355/3822	452/1273
ICL8	NC_045512.2	22995	C	A	2942.03	101	0.94	Homozygous	A	missense_variant	MODERATE	S	GU280_gp02	transcript	GU280_gp02	protein_coding	c.1433C>A	p.Thr478Lys	1433/3822	1433/3822	478/1273
ICL8	NC_045512.2	23403	A	G	11735	304	1	Homozygous	G	missense_variant	MODERATE	S	GU280_gp02	transcript	GU280_gp02	protein_coding	c.1841A>G	p.Asp614Gly	1841/3822	1841/3822	614/1273
ICL8	NC_045512.2	23604	C	G	2332.03	70	1	Homozygous	G	missense_variant	MODERATE	S	GU280_gp02	transcript	GU280_gp02	protein_coding	c.2042C>G	p.Pro681Arg	2042/3822	2042/3822	681/1273
ICL8	NC_045512.2	23859	CT	C	45.6	Insufficient_Read_Depth	0.11	Heterozygous	C	frameshift_variant	HIGH	S	GU280_gp02	transcript	GU280_gp02	protein_coding	c.2300delT	p.Leu767fs	2300/3822	2300/3822	767/1273
ICL8	NC_045512.2	24023	C	G	2746.03	102	1	Homozygous	G	missense_variant	MODERATE	S	GU280_gp02	transcript	GU280_gp02	protein_coding	c.2461C>G	p.Leu821Val	2461/3822	2461/3822	821/1273
ICL8	NC_045512.2	24410	G	A	3131.03	100	1	Homozygous	A	missense_variant	MODERATE	S	GU280_gp02	transcript	GU280_gp02	protein_coding	c.2848G>A	p.Asp950Asn	2848/3822	2848/3822	950/1273
ICL8	NC_045512.2	25275	CCAG	C	290.6	Insufficient_Read_Depth	0.1	Heterozygous	C	disruptive_inframe_deletion	MODERATE	S	GU280_gp02	transcript	GU280_gp02	protein_coding	c.3714_3716delCAG	p.Ser1239del	3714/3822	3714/3822	1238/1273
ICL8	NC_045512.2	25469	C	T	3385.03	96	1	Homozygous	T	missense_variant	MODERATE	ORF3a	GU280_gp03	transcript	GU280_gp03	protein_coding	c.77C>T	p.Ser26Leu	77/828	77/828	26/275
ICL8	NC_045512.2	26767	T	C	1758.6	52	0.53	Heterozygous	C	missense_variant	MODERATE	M	GU280_gp05	transcript	GU280_gp05	protein_coding	c.245T>C	p.Ile82Thr	245/669	245/669	82/222
ICL8	NC_045512.2	27567	CTTTAGCACTCAATTTGCT	C	128.6	Insufficient_Read_Depth	0.08	Heterozygous	C	conservative_inframe_deletion	MODERATE	ORF7a	GU280_gp07	transcript	GU280_gp07	protein_coding	c.178_195delAGCACTCAATTTGCTTTT	p.Ser60_Phe65del	178/366	178/366	60/121
ICL8	NC_045512.2	27578	AATT	A	5362.04	142	0.87	Heterozygous	A	disruptive_inframe_deletion	MODERATE	ORF7a	GU280_gp07	transcript	GU280_gp07	protein_coding	c.186_188delATT	p.Gln62_Phe63delinsHis	186/366	186/366	62/121
ICL8	NC_045512.2	27638	T	C	70.1	Insufficient_Read_Depth	1	Homozygous	C	missense_variant	MODERATE	ORF7a	GU280_gp07	transcript	GU280_gp07	protein_coding	c.245T>C	p.Val82Ala	245/366	245/366	82/121
ICL8	NC_045512.2	27752	C	T	116.6	Insufficient_Read_Depth	0.75	Heterozygous	T	missense_variant	MODERATE	ORF7a	GU280_gp07	transcript	GU280_gp07	protein_coding	c.359C>T	p.Thr120Ile	359/366	359/366	120/121
ICL8	NC_045512.2	27874	C	T	4222.03	116	0.98	Homozygous	T	missense_variant	MODERATE	ORF7b	GU280_gp08	transcript	GU280_gp08	protein_coding	c.119C>T	p.Thr40Ile	119/132	119/132	40/43
ICL8	NC_045512.2	28247	AGATTTC	A	3278.03	74	0.99	Homozygous	A	conservative_inframe_deletion	MODERATE	ORF8	GU280_gp09	transcript	GU280_gp09	protein_coding	c.355_360delGATTTC	p.Asp119_Phe120del	355/366	355/366	119/121
ICL8	NC_045512.2	28270	TA	T	6670.06	201	1	Homozygous	T	upstream_gene_variant	MODIFIER	N	GU280_gp10	transcript	GU280_gp10	protein_coding	c.-3delA
ICL8	NC_045512.2	28461	A	G	4248.6	121	0.72	Heterozygous	G	missense_variant	MODERATE	N	GU280_gp10	transcript	GU280_gp10	protein_coding	c.188A>G	p.Asp63Gly	188/1260	188/1260	63/419
ICL8	NC_045512.2	28881	G	T	17353	451	1	Homozygous	T	missense_variant	MODERATE	N	GU280_gp10	transcript	GU280_gp10	protein_coding	c.608G>T	p.Arg203Met	608/1260	608/1260	203/419
ICL8	NC_045512.2	28916	G	T	23081	617	0.99	Homozygous	T	missense_variant	MODERATE	N	GU280_gp10	transcript	GU280_gp10	protein_coding	c.643G>T	p.Gly215Cys	643/1260	643/1260	215/419
ICL8	NC_045512.2	29402	G	T	9729.03	246	1	Homozygous	T	missense_variant	MODERATE	N	GU280_gp10	transcript	GU280_gp10	protein_coding	c.1129G>T	p.Asp377Tyr	1129/1260	1129/1260	377/419
ICL8	NC_045512.2	29742	G	T	184	Insufficient_Read_Depth	1	Homozygous	T	downstream_gene_variant	MODIFIER	S	GU280_gp02	transcript	GU280_gp02	protein_coding	c.*4358G>T
ICL9	NC_045512.2	210	G	T	10904	276	1	Homozygous	T	upstream_gene_variant	MODIFIER	ORF1ab	GU280_gp01	transcript	GU280_gp01	protein_coding	c.-56G>T
ICL9	NC_045512.2	241	C	T	11034	276	1	Homozygous	T	upstream_gene_variant	MODIFIER	ORF1ab	GU280_gp01	transcript	GU280_gp01	protein_coding	c.-25C>T
ICL9	NC_045512.2	1058	AC	A	698.6	31	0.21	Heterozygous	A	frameshift_variant	HIGH	ORF1ab	GU280_gp01	transcript	GU280_gp01	protein_coding	c.795delC	p.Phe266fs	795/21291	795/21291	265/7096
ICL9	NC_045512.2	2081	GT	G	64.6	Insufficient_Read_Depth	0.1	Heterozygous	G	frameshift_variant	HIGH	ORF1ab	GU280_gp01	transcript	GU280_gp01	protein_coding	c.1818delT	p.Gln607fs	1818/21291	1818/21291	606/7096
ICL9	NC_045512.2	2798	CT	C	1034.6	39	0.16	Heterozygous	C	frameshift_variant	HIGH	ORF1ab	GU280_gp01	transcript	GU280_gp01	protein_coding	c.2535delT	p.Asp846fs	2535/21291	2535/21291	845/7096
ICL9	NC_045512.2	2801	G	C	1034.6	39	0.16	Heterozygous	C	missense_variant	MODERATE	ORF1ab	GU280_gp01	transcript	GU280_gp01	protein_coding	c.2536G>C	p.Asp846His	2536/21291	2536/21291	846/7096
ICL9	NC_045512.2	3037	C	T	4336.03	127	1	Homozygous	T	synonymous_variant	LOW	ORF1ab	GU280_gp01	transcript	GU280_gp01	protein_coding	c.2772C>T	p.Phe924Phe	2772/21291	2772/21291	924/7096
ICL9	NC_045512.2	4181	G	T	5363.03	141	1	Homozygous	T	missense_variant	MODERATE	ORF1ab	GU280_gp01	transcript	GU280_gp01	protein_coding	c.3916G>T	p.Ala1306Ser	3916/21291	3916/21291	1306/7096
ICL9	NC_045512.2	5033	T	C	159.6	Insufficient_Read_Depth	0.13	Heterozygous	C	missense_variant	MODERATE	ORF1ab	GU280_gp01	transcript	GU280_gp01	protein_coding	c.4768T>C	p.Tyr1590His	4768/21291	4768/21291	1590/7096
ICL9	NC_045512.2	5103	ATGAAGGTAAAACATTTTATGTTTTACCT	A	1764.6	50	0.31	Heterozygous	A	frameshift_variant	HIGH	ORF1ab	GU280_gp01	transcript	GU280_gp01	protein_coding	c.4839_4866delTGAAGGTAAAACATTTTATGTTTTACCT	p.His1613fs	4839/21291	4839/21291	1613/7096
ICL9	NC_045512.2	6402	C	T	9888.03	265	1	Homozygous	T	missense_variant	MODERATE	ORF1ab	GU280_gp01	transcript	GU280_gp01	protein_coding	c.6137C>T	p.Pro2046Leu	6137/21291	6137/21291	2046/7096
ICL9	NC_045512.2	6681	CTAA	C	74.6	Insufficient_Read_Depth	0.08	Heterozygous	C	conservative_inframe_deletion	MODERATE	ORF1ab	GU280_gp01	transcript	GU280_gp01	protein_coding	c.6418_6420delAAT	p.Asn2140del	6418/21291	6418/21291	2140/7096
ICL9	NC_045512.2	6708	A	G	52.6	Insufficient_Read_Depth	0.11	Heterozygous	G	missense_variant	MODERATE	ORF1ab	GU280_gp01	transcript	GU280_gp01	protein_coding	c.6443A>G	p.Lys2148Arg	6443/21291	6443/21291	2148/7096
ICL9	NC_045512.2	7124	C	T	1895.03	59	1	Homozygous	T	missense_variant	MODERATE	ORF1ab	GU280_gp01	transcript	GU280_gp01	protein_coding	c.6859C>T	p.Pro2287Ser	6859/21291	6859/21291	2287/7096
ICL9	NC_045512.2	7489	TTG	T	1742.6	56	0.22	Heterozygous	T	frameshift_variant	HIGH	ORF1ab	GU280_gp01	transcript	GU280_gp01	protein_coding	c.7226_7227delGT	p.Cys2409fs	7226/21291	7226/21291	2409/7096
ICL9	NC_045512.2	8986	C	T	6671.03	167	1	Homozygous	T	synonymous_variant	LOW	ORF1ab	GU280_gp01	transcript	GU280_gp01	protein_coding	c.8721C>T	p.Asp2907Asp	8721/21291	8721/21291	2907/7096
ICL9	NC_045512.2	9053	G	T	3822.01	112	0.93	Homozygous	T	missense_variant	MODERATE	ORF1ab	GU280_gp01	transcript	GU280_gp01	protein_coding	c.8788G>T	p.Val2930Leu	8788/21291	8788/21291	2930/7096
ICL9	NC_045512.2	10029	C	T	6846.03	176	1	Homozygous	T	missense_variant	MODERATE	ORF1ab	GU280_gp01	transcript	GU280_gp01	protein_coding	c.9764C>T	p.Thr3255Ile	9764/21291	9764/21291	3255/7096
ICL9	NC_045512.2	10392	CA	C	1144.64	43	0.17	Heterozygous	C	frameshift_variant	HIGH	ORF1ab	GU280_gp01	transcript	GU280_gp01	protein_coding	c.10128delA	p.Val3377fs	10128/21291	10128/21291	3376/7096
ICL9	NC_045512.2	10416	CA	C	1138.6	43	0.16	Heterozygous	C	frameshift_variant	HIGH	ORF1ab	GU280_gp01	transcript	GU280_gp01	protein_coding	c.10152delA	p.Pro3385fs	10152/21291	10152/21291	3384/7096
ICL9	NC_045512.2	10969	C	T	2565.6	113	0.66	Heterozygous	T	synonymous_variant	LOW	ORF1ab	GU280_gp01	transcript	GU280_gp01	protein_coding	c.10704C>T	p.Phe3568Phe	10704/21291	10704/21291	3568/7096
ICL9	NC_045512.2	11201	A	G	8852.03	237	1	Homozygous	G	missense_variant	MODERATE	ORF1ab	GU280_gp01	transcript	GU280_gp01	protein_coding	c.10936A>G	p.Thr3646Ala	10936/21291	10936/21291	3646/7096
ICL9	NC_045512.2	11292	GTT	G	327.6	Insufficient_Read_Depth	0.13	Heterozygous	G	frameshift_variant	HIGH	ORF1ab	GU280_gp01	transcript	GU280_gp01	protein_coding	c.11030_11031delTT	p.Phe3677fs	11030/21291	11030/21291	3677/7096
ICL9	NC_045512.2	11332	A	G	4468.03	114	1	Homozygous	G	synonymous_variant	LOW	ORF1ab	GU280_gp01	transcript	GU280_gp01	protein_coding	c.11067A>G	p.Val3689Val	11067/21291	11067/21291	3689/7096
ICL9	NC_045512.2	11605	G	T	4744.03	126	0.97	Homozygous	T	missense_variant	MODERATE	ORF1ab	GU280_gp01	transcript	GU280_gp01	protein_coding	c.11340G>T	p.Met3780Ile	11340/21291	11340/21291	3780/7096
ICL9	NC_045512.2	12865	TG	T	179.6	Insufficient_Read_Depth	0.11	Heterozygous	T	frameshift_variant	HIGH	ORF1ab	GU280_gp01	transcript	GU280_gp01	protein_coding	c.12602delG	p.Gly4201fs	12602/21291	12602/21291	4201/7096
ICL9	NC_045512.2	13288	AT	A	132.6	Insufficient_Read_Depth	0.11	Heterozygous	A	frameshift_variant	HIGH	ORF1ab	GU280_gp01	transcript	GU280_gp01	protein_coding	c.13027delT	p.Cys4343fs	13027/21291	13027/21291	4343/7096
ICL9	NC_045512.2	13612	GA	G	96.6	Insufficient_Read_Depth	0.09	Heterozygous	G	frameshift_variant	HIGH	ORF1ab	GU280_gp01	transcript	GU280_gp01	protein_coding	c.13352delA	p.Lys4451fs	13352/21291	13352/21291	4451/7096
ICL9	NC_045512.2	13617	G	C	96.6	Insufficient_Read_Depth	0.09	Heterozygous	C	missense_variant	MODERATE	ORF1ab	GU280_gp01	transcript	GU280_gp01	protein_coding	c.13353G>C	p.Lys4451Asn	13353/21291	13353/21291	4451/7096
ICL9	NC_045512.2	14408	C	T	4823.03	143	1	Homozygous	T	missense_variant	MODERATE	ORF1ab	GU280_gp01	transcript	GU280_gp01	protein_coding	c.14144C>T	p.Pro4715Leu	14144/21291	14144/21291	4715/7096
ICL9	NC_045512.2	15451	G	A	4145.6	119	0.84	Heterozygous	A	missense_variant	MODERATE	ORF1ab	GU280_gp01	transcript	GU280_gp01	protein_coding	c.15187G>A	p.Gly5063Ser	15187/21291	15187/21291	5063/7096
ICL9	NC_045512.2	15965	GT	G	147.6	Insufficient_Read_Depth	0.12	Heterozygous	G	frameshift_variant	HIGH	ORF1ab	GU280_gp01	transcript	GU280_gp01	protein_coding	c.15705delT	p.Phe5235fs	15705/21291	15705/21291	5235/7096
ICL9	NC_045512.2	16466	C	T	4286.03	107	1	Homozygous	T	missense_variant	MODERATE	ORF1ab	GU280_gp01	transcript	GU280_gp01	protein_coding	c.16202C>T	p.Pro5401Leu	16202/21291	16202/21291	5401/7096
ICL9	NC_045512.2	16794	T	TC	1043.64	44	0.18	Heterozygous	TC	frameshift_variant	HIGH	ORF1ab	GU280_gp01	transcript	GU280_gp01	protein_coding	c.16530_16531insC	p.Val5511fs	16531/21291	16531/21291	5511/7096
ICL9	NC_045512.2	17061	AAAG	A	242.6	Insufficient_Read_Depth	0.09	Heterozygous	A	conservative_inframe_deletion	MODERATE	ORF1ab	GU280_gp01	transcript	GU280_gp01	protein_coding	c.16798_16800delAAG	p.Lys5600del	16798/21291	16798/21291	5600/7096
ICL9	NC_045512.2	19220	C	T	3047.03	77	1	Homozygous	T	missense_variant	MODERATE	ORF1ab	GU280_gp01	transcript	GU280_gp01	protein_coding	c.18956C>T	p.Ala6319Val	18956/21291	18956/21291	6319/7096
ICL9	NC_045512.2	21618	C	G	1222.03	50	1	Homozygous	G	missense_variant	MODERATE	S	GU280_gp02	transcript	GU280_gp02	protein_coding	c.56C>G	p.Thr19Arg	56/3822	56/3822	19/1273
ICL9	NC_045512.2	21987	G	A	1075.03	44	1	Homozygous	A	missense_variant	MODERATE	S	GU280_gp02	transcript	GU280_gp02	protein_coding	c.425G>A	p.Gly142Asp	425/3822	425/3822	142/1273
ICL9	NC_045512.2	22028	GAGTTCA	G	2011.03	45	1	Homozygous	G	disruptive_inframe_deletion	MODERATE	S	GU280_gp02	transcript	GU280_gp02	protein_coding	c.467_472delAGTTCA	p.Glu156_Arg158delinsGly	467/3822	467/3822	156/1273
ICL9	NC_045512.2	22689	CT	C	658.6	39	0.17	Heterozygous	C	frameshift_variant	HIGH	S	GU280_gp02	transcript	GU280_gp02	protein_coding	c.1131delT	p.Phe377fs	1131/3822	1131/3822	377/1273
ICL9	NC_045512.2	22722	TAAATG	T	1379.6	46	0.2	Heterozygous	T	frameshift_variant	HIGH	S	GU280_gp02	transcript	GU280_gp02	protein_coding	c.1162_1166delAATGA	p.Asn388fs	1162/3822	1162/3822	388/1273
ICL9	NC_045512.2	22785	G	C	1092.6	43	0.2	Heterozygous	C	missense_variant	MODERATE	S	GU280_gp02	transcript	GU280_gp02	protein_coding	c.1223G>C	p.Arg408Thr	1223/3822	1223/3822	408/1273
ICL9	NC_045512.2	22917	T	G	3081.03	83	1	Homozygous	G	missense_variant	MODERATE	S	GU280_gp02	transcript	GU280_gp02	protein_coding	c.1355T>G	p.Leu452Arg	1355/3822	1355/3822	452/1273
ICL9	NC_045512.2	22995	C	A	3506.03	106	0.95	Homozygous	A	missense_variant	MODERATE	S	GU280_gp02	transcript	GU280_gp02	protein_coding	c.1433C>A	p.Thr478Lys	1433/3822	1433/3822	478/1273
ICL9	NC_045512.2	23114	C	T	37.28	Insufficient_Read_Depth	1	Homozygous	T	synonymous_variant	LOW	S	GU280_gp02	transcript	GU280_gp02	protein_coding	c.1552C>T	p.Leu518Leu	1552/3822	1552/3822	518/1273
ICL9	NC_045512.2	23403	A	G	12840	329	1	Homozygous	G	missense_variant	MODERATE	S	GU280_gp02	transcript	GU280_gp02	protein_coding	c.1841A>G	p.Asp614Gly	1841/3822	1841/3822	614/1273
ICL9	NC_045512.2	23604	C	G	835.03	Insufficient_Read_Depth	1	Homozygous	G	missense_variant	MODERATE	S	GU280_gp02	transcript	GU280_gp02	protein_coding	c.2042C>G	p.Pro681Arg	2042/3822	2042/3822	681/1273
ICL9	NC_045512.2	23620	T	C	32.6	Insufficient_Read_Depth	0.19	Heterozygous	C	synonymous_variant	LOW	S	GU280_gp02	transcript	GU280_gp02	protein_coding	c.2058T>C	p.Ser686Ser	2058/3822	2058/3822	686/1273
ICL9	NC_045512.2	23635	C	T	620.61	Insufficient_Read_Depth	0.85	Heterozygous	T	synonymous_variant	LOW	S	GU280_gp02	transcript	GU280_gp02	protein_coding	c.2073C>T	p.Ser691Ser	2073/3822	2073/3822	691/1273
ICL9	NC_045512.2	23859	CT	C	42.6	Insufficient_Read_Depth	0.11	Heterozygous	C	frameshift_variant	HIGH	S	GU280_gp02	transcript	GU280_gp02	protein_coding	c.2300delT	p.Leu767fs	2300/3822	2300/3822	767/1273
ICL9	NC_045512.2	24014	ATTGAAGATCTACTT	A	213.6	Insufficient_Read_Depth	0.11	Heterozygous	A	frameshift_variant	HIGH	S	GU280_gp02	transcript	GU280_gp02	protein_coding	c.2455_2468delGAAGATCTACTTTT	p.Glu819fs	2455/3822	2455/3822	819/1273
ICL9	NC_045512.2	24052	TG	T	195.6	Insufficient_Read_Depth	0.1	Heterozygous	T	frameshift_variant	HIGH	S	GU280_gp02	transcript	GU280_gp02	protein_coding	c.2491delG	p.Ala831fs	2491/3822	2491/3822	831/1273
ICL9	NC_045512.2	24410	G	A	3207.03	103	1	Homozygous	A	missense_variant	MODERATE	S	GU280_gp02	transcript	GU280_gp02	protein_coding	c.2848G>A	p.Asp950Asn	2848/3822	2848/3822	950/1273
ICL9	NC_045512.2	24826	C	T	124.6	Insufficient_Read_Depth	0.11	Heterozygous	T	synonymous_variant	LOW	S	GU280_gp02	transcript	GU280_gp02	protein_coding	c.3264C>T	p.His1088His	3264/3822	3264/3822	1088/1273
ICL9	NC_045512.2	25469	C	T	2964.03	78	1	Homozygous	T	missense_variant	MODERATE	ORF3a	GU280_gp03	transcript	GU280_gp03	protein_coding	c.77C>T	p.Ser26Leu	77/828	77/828	26/275
ICL9	NC_045512.2	26767	T	C	1672.6	48	0.66	Heterozygous	C	missense_variant	MODERATE	M	GU280_gp05	transcript	GU280_gp05	protein_coding	c.245T>C	p.Ile82Thr	245/669	245/669	82/222
ICL9	NC_045512.2	27638	T	C	37.28	Insufficient_Read_Depth	1	Homozygous	C	missense_variant	MODERATE	ORF7a	GU280_gp07	transcript	GU280_gp07	protein_coding	c.245T>C	p.Val82Ala	245/366	245/366	82/121
ICL9	NC_045512.2	27739	C	T	65.6	Insufficient_Read_Depth	0.67	Heterozygous	T	missense_variant	MODERATE	ORF7a	GU280_gp07	transcript	GU280_gp07	protein_coding	c.346C>T	p.Leu116Phe	346/366	346/366	116/121
ICL9	NC_045512.2	27752	C	T	302.67	Insufficient_Read_Depth	0.91	Heterozygous	T	missense_variant	MODERATE	ORF7a	GU280_gp07	transcript	GU280_gp07	protein_coding	c.359C>T	p.Thr120Ile	359/366	359/366	120/121
ICL9	NC_045512.2	27874	C	T	3564.49	104	0.93	Homozygous	T	missense_variant	MODERATE	ORF7b	GU280_gp08	transcript	GU280_gp08	protein_coding	c.119C>T	p.Thr40Ile	119/132	119/132	40/43
ICL9	NC_045512.2	28247	AGATTTC	A	4209.03	95	1	Homozygous	A	conservative_inframe_deletion	MODERATE	ORF8	GU280_gp09	transcript	GU280_gp09	protein_coding	c.355_360delGATTTC	p.Asp119_Phe120del	355/366	355/366	119/121
ICL9	NC_045512.2	28270	TA	T	9453.03	246	1	Homozygous	T	upstream_gene_variant	MODIFIER	N	GU280_gp10	transcript	GU280_gp10	protein_coding	c.-3delA
ICL9	NC_045512.2	28292	C	CA	558.64	46	0.15	Heterozygous	CA	frameshift_variant	HIGH	N	GU280_gp10	transcript	GU280_gp10	protein_coding	c.23dupA	p.Asn8fs	24/1260	24/1260	8/419
ICL9	NC_045512.2	28321	G	T	8285.6	233	0.75	Heterozygous	T	synonymous_variant	LOW	N	GU280_gp10	transcript	GU280_gp10	protein_coding	c.48G>T	p.Thr16Thr	48/1260	48/1260	16/419
ICL9	NC_045512.2	28435	CG	C	352.6	Insufficient_Read_Depth	0.15	Heterozygous	C	frameshift_variant	HIGH	N	GU280_gp10	transcript	GU280_gp10	protein_coding	c.163delG	p.Ala55fs	163/1260	163/1260	55/419
ICL9	NC_045512.2	28461	A	G	4027.6	113	0.7	Heterozygous	G	missense_variant	MODERATE	N	GU280_gp10	transcript	GU280_gp10	protein_coding	c.188A>G	p.Asp63Gly	188/1260	188/1260	63/419
ICL9	NC_045512.2	28507	C	T	4204.6	116	0.72	Heterozygous	T	synonymous_variant	LOW	N	GU280_gp10	transcript	GU280_gp10	protein_coding	c.234C>T	p.Ser78Ser	234/1260	234/1260	78/419
ICL9	NC_045512.2	28881	G	T	22127	550	1	Homozygous	T	missense_variant	MODERATE	N	GU280_gp10	transcript	GU280_gp10	protein_coding	c.608G>T	p.Arg203Met	608/1260	608/1260	203/419
ICL9	NC_045512.2	28911	ATGGCGG	A	4412.6	148	0.2	Heterozygous	A	disruptive_inframe_deletion	MODERATE	N	GU280_gp10	transcript	GU280_gp10	protein_coding	c.641_646delGCGGTG	p.Gly214_Gly215del	641/1260	641/1260	214/419
ICL9	NC_045512.2	28916	G	*,T	19537	573	0.3	Heterozygous	T	missense_variant	MODERATE	N	GU280_gp10	transcript	GU280_gp10	protein_coding	c.643G>T	p.Gly215Cys	643/1260	643/1260	215/419
ICL9	NC_045512.2	29402	G	T	9529.03	241	1	Homozygous	T	missense_variant	MODERATE	N	GU280_gp10	transcript	GU280_gp10	protein_coding	c.1129G>T	p.Asp377Tyr	1129/1260	1129/1260	377/419
ICL9	NC_045512.2	29742	G	T	737.03	31	1	Homozygous	T	downstream_gene_variant	MODIFIER	S	GU280_gp02	transcript	GU280_gp02	protein_coding	c.*4358G>T
ICL10	NC_045512.2	210	G	T	13454	330	1	Homozygous	T	upstream_gene_variant	MODIFIER	ORF1ab	GU280_gp01	transcript	GU280_gp01	protein_coding	c.-56G>T
ICL10	NC_045512.2	241	C	T	12342	330	1	Homozygous	T	upstream_gene_variant	MODIFIER	ORF1ab	GU280_gp01	transcript	GU280_gp01	protein_coding	c.-25C>T
ICL10	NC_045512.2	809	TAC	T	1723.6	57	0.21	Heterozygous	T	frameshift_variant	HIGH	ORF1ab	GU280_gp01	transcript	GU280_gp01	protein_coding	c.547_548delAC	p.Thr183fs	547/21291	547/21291	183/7096
ICL10	NC_045512.2	1115	AT	A	954.6	37	0.26	Heterozygous	A	frameshift_variant	HIGH	ORF1ab	GU280_gp01	transcript	GU280_gp01	protein_coding	c.852delT	p.Gln285fs	852/21291	852/21291	284/7096
ICL10	NC_045512.2	1191	C	T	1843.6	91	0.48	Heterozygous	T	missense_variant	MODERATE	ORF1ab	GU280_gp01	transcript	GU280_gp01	protein_coding	c.926C>T	p.Pro309Leu	926/21291	926/21291	309/7096
ICL10	NC_045512.2	1267	C	T	2514.6	81	0.87	Heterozygous	T	synonymous_variant	LOW	ORF1ab	GU280_gp01	transcript	GU280_gp01	protein_coding	c.1002C>T	p.Gly334Gly	1002/21291	1002/21291	334/7096
ICL10	NC_045512.2	1406	G	T	35.6	Insufficient_Read_Depth	0.08	Heterozygous	T	stop_gained	HIGH	ORF1ab	GU280_gp01	transcript	GU280_gp01	protein_coding	c.1141G>T	p.Glu381*	1141/21291	1141/21291	381/7096
ICL10	NC_045512.2	1673	AATG	A	1905.6	51	0.4	Heterozygous	A	disruptive_inframe_deletion	MODERATE	ORF1ab	GU280_gp01	transcript	GU280_gp01	protein_coding	c.1410_1412delTGA	p.Asn470_Glu471delinsLys	1410/21291	1410/21291	470/7096
ICL10	NC_045512.2	2025	C	T	116.6	Insufficient_Read_Depth	0.1	Heterozygous	T	missense_variant	MODERATE	ORF1ab	GU280_gp01	transcript	GU280_gp01	protein_coding	c.1760C>T	p.Thr587Ile	1760/21291	1760/21291	587/7096
ICL10	NC_045512.2	3036	T	C	288.6	Insufficient_Read_Depth	0.15	Heterozygous	C	missense_variant	MODERATE	ORF1ab	GU280_gp01	transcript	GU280_gp01	protein_coding	c.2771T>C	p.Phe924Ser	2771/21291	2771/21291	924/7096
ICL10	NC_045512.2	3037	C	T	4813.03	138	1	Homozygous	T	synonymous_variant	LOW	ORF1ab	GU280_gp01	transcript	GU280_gp01	protein_coding	c.2772C>T	p.Phe924Phe	2772/21291	2772/21291	924/7096
ICL10	NC_045512.2	3283	TGAGGTTCAACCTCAATTAGAGATGGAACTTACACCAGTTGTTCAGACTATTGA	T	1415.6	43	0.25	Heterozygous	T	frameshift_variant	HIGH	ORF1ab	GU280_gp01	transcript	GU280_gp01	protein_coding	c.3019_3071delGAGGTTCAACCTCAATTAGAGATGGAACTTACACCAGTTGTTCAGACTATTGA	p.Glu1007fs	3019/21291	3019/21291	1007/7096
ICL10	NC_045512.2	3418	G	T	1249.6	36	0.51	Heterozygous	T	missense_variant	MODERATE	ORF1ab	GU280_gp01	transcript	GU280_gp01	protein_coding	c.3153G>T	p.Lys1051Asn	3153/21291	3153/21291	1051/7096
ICL10	NC_045512.2	3497	G	A	3422.6	103	0.63	Heterozygous	A	missense_variant	MODERATE	ORF1ab	GU280_gp01	transcript	GU280_gp01	protein_coding	c.3232G>A	p.Ala1078Thr	3232/21291	3232/21291	1078/7096
ICL10	NC_045512.2	4181	G	T	592.6	Insufficient_Read_Depth	0.2	Heterozygous	T	missense_variant	MODERATE	ORF1ab	GU280_gp01	transcript	GU280_gp01	protein_coding	c.3916G>T	p.Ala1306Ser	3916/21291	3916/21291	1306/7096
ICL10	NC_045512.2	4278	CTGT	C	1750.6	52	0.27	Heterozygous	C	disruptive_inframe_deletion	MODERATE	ORF1ab	GU280_gp01	transcript	GU280_gp01	protein_coding	c.4014_4016delTGT	p.Val1339del	4014/21291	4014/21291	1338/7096
ICL10	NC_045512.2	4568	AT	A	111.6	Insufficient_Read_Depth	0.09	Heterozygous	A	frameshift_variant	HIGH	ORF1ab	GU280_gp01	transcript	GU280_gp01	protein_coding	c.4304delT	p.Ile1435fs	4304/21291	4304/21291	1435/7096
ICL10	NC_045512.2	4570	CAA	C	111.6	Insufficient_Read_Depth	0.09	Heterozygous	C	frameshift_variant	HIGH	ORF1ab	GU280_gp01	transcript	GU280_gp01	protein_coding	c.4306_4307delAA	p.Asn1436fs	4306/21291	4306/21291	1436/7096
ICL10	NC_045512.2	4693	T	C	300.6	Insufficient_Read_Depth	0.18	Heterozygous	C	synonymous_variant	LOW	ORF1ab	GU280_gp01	transcript	GU280_gp01	protein_coding	c.4428T>C	p.Ser1476Ser	4428/21291	4428/21291	1476/7096
ICL10	NC_045512.2	4694	G	T	300.6	Insufficient_Read_Depth	0.12	Heterozygous	T	missense_variant	MODERATE	ORF1ab	GU280_gp01	transcript	GU280_gp01	protein_coding	c.4429G>T	p.Val1477Phe	4429/21291	4429/21291	1477/7096
ICL10	NC_045512.2	5184	C	T	3821.6	103	0.92	Heterozygous	T	missense_variant	MODERATE	ORF1ab	GU280_gp01	transcript	GU280_gp01	protein_coding	c.4919C>T	p.Pro1640Leu	4919/21291	4919/21291	1640/7096
ICL10	NC_045512.2	5288	T	C	360.6	Insufficient_Read_Depth	0.13	Heterozygous	C	missense_variant	MODERATE	ORF1ab	GU280_gp01	transcript	GU280_gp01	protein_coding	c.5023T>C	p.Tyr1675His	5023/21291	5023/21291	1675/7096
ICL10	NC_045512.2	5338	T	C	120.6	Insufficient_Read_Depth	0.1	Heterozygous	C	synonymous_variant	LOW	ORF1ab	GU280_gp01	transcript	GU280_gp01	protein_coding	c.5073T>C	p.Asn1691Asn	5073/21291	5073/21291	1691/7096
ICL10	NC_045512.2	6402	C	T	8517.6	247	0.86	Heterozygous	T	missense_variant	MODERATE	ORF1ab	GU280_gp01	transcript	GU280_gp01	protein_coding	c.6137C>T	p.Pro2046Leu	6137/21291	6137/21291	2046/7096
ICL10	NC_045512.2	6646	AGCT	A	1316.6	41	0.24	Heterozygous	A	disruptive_inframe_deletion	MODERATE	ORF1ab	GU280_gp01	transcript	GU280_gp01	protein_coding	c.6386_6388delCTG	p.Ala2129del	6386/21291	6386/21291	2129/7096
ICL10	NC_045512.2	7173	C	T	55.6	Insufficient_Read_Depth	0.15	Heterozygous	T	missense_variant	MODERATE	ORF1ab	GU280_gp01	transcript	GU280_gp01	protein_coding	c.6908C>T	p.Ser2303Phe	6908/21291	6908/21291	2303/7096
ICL10	NC_045512.2	7203	CT	C	34.6	Insufficient_Read_Depth	0.15	Heterozygous	C	frameshift_variant	HIGH	ORF1ab	GU280_gp01	transcript	GU280_gp01	protein_coding	c.6942delT	p.Phe2314fs	6942/21291	6942/21291	2314/7096
ICL10	NC_045512.2	7492	TA	T	770.6	41	0.14	Heterozygous	T	frameshift_variant	HIGH	ORF1ab	GU280_gp01	transcript	GU280_gp01	protein_coding	c.7228delA	p.Met2410fs	7228/21291	7228/21291	2410/7096
ICL10	NC_045512.2	8408	GT	G	319.6	Insufficient_Read_Depth	0.13	Heterozygous	G	frameshift_variant	HIGH	ORF1ab	GU280_gp01	transcript	GU280_gp01	protein_coding	c.8145delT	p.Asp2717fs	8145/21291	8145/21291	2715/7096
ICL10	NC_045512.2	8430	CTG	C	485.6	Insufficient_Read_Depth	0.13	Heterozygous	C	frameshift_variant	HIGH	ORF1ab	GU280_gp01	transcript	GU280_gp01	protein_coding	c.8166_8167delTG	p.Glu2723fs	8166/21291	8166/21291	2722/7096
ICL10	NC_045512.2	8986	C	T	3200.6	94	0.54	Heterozygous	T	synonymous_variant	LOW	ORF1ab	GU280_gp01	transcript	GU280_gp01	protein_coding	c.8721C>T	p.Asp2907Asp	8721/21291	8721/21291	2907/7096
ICL10	NC_045512.2	9053	G	T	2191.6	69	0.41	Heterozygous	T	missense_variant	MODERATE	ORF1ab	GU280_gp01	transcript	GU280_gp01	protein_coding	c.8788G>T	p.Val2930Leu	8788/21291	8788/21291	2930/7096
ICL10	NC_045512.2	9263	A	T	953.6	34	0.34	Heterozygous	T	missense_variant	MODERATE	ORF1ab	GU280_gp01	transcript	GU280_gp01	protein_coding	c.8998A>T	p.Thr3000Ser	8998/21291	8998/21291	3000/7096
ICL10	NC_045512.2	9891	C	T	2288.6	68	0.61	Heterozygous	T	missense_variant	MODERATE	ORF1ab	GU280_gp01	transcript	GU280_gp01	protein_coding	c.9626C>T	p.Ala3209Val	9626/21291	9626/21291	3209/7096
ICL10	NC_045512.2	10029	C	T	1970.6	60	0.41	Heterozygous	T	missense_variant	MODERATE	ORF1ab	GU280_gp01	transcript	GU280_gp01	protein_coding	c.9764C>T	p.Thr3255Ile	9764/21291	9764/21291	3255/7096
ICL10	NC_045512.2	11139	CAATG	C	1540.6	52	0.2	Heterozygous	C	frameshift_variant	HIGH	ORF1ab	GU280_gp01	transcript	GU280_gp01	protein_coding	c.10876_10879delATGA	p.Met3626fs	10876/21291	10876/21291	3626/7096
ICL10	NC_045512.2	11201	A	G	7364.6	215	0.74	Heterozygous	G	missense_variant	MODERATE	ORF1ab	GU280_gp01	transcript	GU280_gp01	protein_coding	c.10936A>G	p.Thr3646Ala	10936/21291	10936/21291	3646/7096
ICL10	NC_045512.2	11254	T	C	119.6	Insufficient_Read_Depth	0.25	Heterozygous	C	synonymous_variant	LOW	ORF1ab	GU280_gp01	transcript	GU280_gp01	protein_coding	c.10989T>C	p.Ile3663Ile	10989/21291	10989/21291	3663/7096
ICL10	NC_045512.2	11332	A	G	1032.04	38	0.55	Heterozygous	G	synonymous_variant	LOW	ORF1ab	GU280_gp01	transcript	GU280_gp01	protein_coding	c.11067A>G	p.Val3689Val	11067/21291	11067/21291	3689/7096
ICL10	NC_045512.2	11396	CT	C	251.6	Insufficient_Read_Depth	0.13	Heterozygous	C	frameshift_variant	HIGH	ORF1ab	GU280_gp01	transcript	GU280_gp01	protein_coding	c.11133delT	p.Met3712fs	11133/21291	11133/21291	3711/7096
ICL10	NC_045512.2	11418	T	C	1714.6	60	0.4	Heterozygous	C	missense_variant	MODERATE	ORF1ab	GU280_gp01	transcript	GU280_gp01	protein_coding	c.11153T>C	p.Val3718Ala	11153/21291	11153/21291	3718/7096
ICL10	NC_045512.2	11426	GT	G	790.6	35	0.23	Heterozygous	G	frameshift_variant	HIGH	ORF1ab	GU280_gp01	transcript	GU280_gp01	protein_coding	c.11164delT	p.Tyr3722fs	11164/21291	11164/21291	3722/7096
ICL10	NC_045512.2	11684	ACT	A	662.6	Insufficient_Read_Depth	0.19	Heterozygous	A	frameshift_variant	HIGH	ORF1ab	GU280_gp01	transcript	GU280_gp01	protein_coding	c.11422_11423delCT	p.Leu3808fs	11422/21291	11422/21291	3808/7096
ICL10	NC_045512.2	11835	CTG	C	240.6	Insufficient_Read_Depth	0.12	Heterozygous	C	frameshift_variant	HIGH	ORF1ab	GU280_gp01	transcript	GU280_gp01	protein_coding	c.11572_11573delGT	p.Val3858fs	11572/21291	11572/21291	3858/7096
ICL10	NC_045512.2	12312	CTA	C	1370.6	50	0.19	Heterozygous	C	frameshift_variant	HIGH	ORF1ab	GU280_gp01	transcript	GU280_gp01	protein_coding	c.12048_12049delTA	p.Arg4017fs	12048/21291	12048/21291	4016/7096
ICL10	NC_045512.2	12588	TTG	T	251.6	Insufficient_Read_Depth	0.1	Heterozygous	T	frameshift_variant	HIGH	ORF1ab	GU280_gp01	transcript	GU280_gp01	protein_coding	c.12325_12326delGT	p.Val4109fs	12325/21291	12325/21291	4109/7096
ICL10	NC_045512.2	12596	C	T	213.6	Insufficient_Read_Depth	0.1	Heterozygous	T	missense_variant	MODERATE	ORF1ab	GU280_gp01	transcript	GU280_gp01	protein_coding	c.12331C>T	p.Leu4111Phe	12331/21291	12331/21291	4111/7096
ICL10	NC_045512.2	12802	GT	G	1142.6	44	0.31	Heterozygous	G	frameshift_variant	HIGH	ORF1ab	GU280_gp01	transcript	GU280_gp01	protein_coding	c.12540delT	p.Phe4180fs	12540/21291	12540/21291	4180/7096
ICL10	NC_045512.2	12946	T	C	1418.6	42	0.67	Heterozygous	C	synonymous_variant	LOW	ORF1ab	GU280_gp01	transcript	GU280_gp01	protein_coding	c.12681T>C	p.Tyr4227Tyr	12681/21291	12681/21291	4227/7096
ICL10	NC_045512.2	13144	TTG	T	1667.6	52	0.25	Heterozygous	T	frameshift_variant	HIGH	ORF1ab	GU280_gp01	transcript	GU280_gp01	protein_coding	c.12883_12884delGT	p.Val4295fs	12883/21291	12883/21291	4295/7096
ICL10	NC_045512.2	13176	CTGG	C	1484.6	52	0.18	Heterozygous	C	conservative_inframe_deletion	MODERATE	ORF1ab	GU280_gp01	transcript	GU280_gp01	protein_coding	c.12913_12915delGGT	p.Gly4305del	12913/21291	12913/21291	4305/7096
ICL10	NC_045512.2	13555	AATG	A	948.6	30	0.23	Heterozygous	A	conservative_inframe_deletion	MODERATE	ORF1ab	GU280_gp01	transcript	GU280_gp01	protein_coding	c.13294_13296delGAT	p.Asp4432del	13294/21291	13294/21291	4432/7096
ICL10	NC_045512.2	13561	A	C	946.6	30	0.23	Heterozygous	C	missense_variant	MODERATE	ORF1ab	GU280_gp01	transcript	GU280_gp01	protein_coding	c.13297A>C	p.Lys4433Gln	13297/21291	13297/21291	4433/7096
ICL10	NC_045512.2	13647	CT	C	425.6	Insufficient_Read_Depth	0.18	Heterozygous	C	frameshift_variant	HIGH	ORF1ab	GU280_gp01	transcript	GU280_gp01	protein_coding	c.13386delT	p.Phe4462fs	13386/21291	13386/21291	4462/7096
ICL10	NC_045512.2	14408	C	T	3133.03	106	1	Homozygous	T	missense_variant	MODERATE	ORF1ab	GU280_gp01	transcript	GU280_gp01	protein_coding	c.14144C>T	p.Pro4715Leu	14144/21291	14144/21291	4715/7096
ICL10	NC_045512.2	15154	C	T	493.6	Insufficient_Read_Depth	0.32	Heterozygous	T	missense_variant	MODERATE	ORF1ab	GU280_gp01	transcript	GU280_gp01	protein_coding	c.14890C>T	p.His4964Tyr	14890/21291	14890/21291	4964/7096
ICL10	NC_045512.2	15155	A	T	493.6	Insufficient_Read_Depth	0.32	Heterozygous	T	missense_variant	MODERATE	ORF1ab	GU280_gp01	transcript	GU280_gp01	protein_coding	c.14891A>T	p.His4964Leu	14891/21291	14891/21291	4964/7096
ICL10	NC_045512.2	15451	G	A	4691.03	127	0.95	Homozygous	A	missense_variant	MODERATE	ORF1ab	GU280_gp01	transcript	GU280_gp01	protein_coding	c.15187G>A	p.Gly5063Ser	15187/21291	15187/21291	5063/7096
ICL10	NC_045512.2	15638	GA	G	76.6	Insufficient_Read_Depth	0.13	Heterozygous	G	frameshift_variant	HIGH	ORF1ab	GU280_gp01	transcript	GU280_gp01	protein_coding	c.15377delA	p.Asn5126fs	15377/21291	15377/21291	5126/7096
ICL10	NC_045512.2	15838	TG	T	1088.6	50	0.19	Heterozygous	T	frameshift_variant	HIGH	ORF1ab	GU280_gp01	transcript	GU280_gp01	protein_coding	c.15576delG	p.Trp5192fs	15576/21291	15576/21291	5192/7096
ICL10	NC_045512.2	16031	TA	T	709.6	Insufficient_Read_Depth	0.19	Heterozygous	T	frameshift_variant	HIGH	ORF1ab	GU280_gp01	transcript	GU280_gp01	protein_coding	c.15768delA	p.Ile5256fs	15768/21291	15768/21291	5256/7096
ICL10	NC_045512.2	16308	CT	C	668.6	32	0.18	Heterozygous	C	frameshift_variant	HIGH	ORF1ab	GU280_gp01	transcript	GU280_gp01	protein_coding	c.16046delT	p.Leu5349fs	16046/21291	16046/21291	5349/7096
ICL10	NC_045512.2	16466	C	T	3950.03	99	0.99	Homozygous	T	missense_variant	MODERATE	ORF1ab	GU280_gp01	transcript	GU280_gp01	protein_coding	c.16202C>T	p.Pro5401Leu	16202/21291	16202/21291	5401/7096
ICL10	NC_045512.2	16524	ATG	A	876.6	Insufficient_Read_Depth	0.23	Heterozygous	A	frameshift_variant	HIGH	ORF1ab	GU280_gp01	transcript	GU280_gp01	protein_coding	c.16264_16265delGT	p.Val5422fs	16264/21291	16264/21291	5422/7096
ICL10	NC_045512.2	16716	CA	C	125.6	Insufficient_Read_Depth	0.09	Heterozygous	C	frameshift_variant	HIGH	ORF1ab	GU280_gp01	transcript	GU280_gp01	protein_coding	c.16453delA	p.Arg5485fs	16453/21291	16453/21291	5485/7096
ICL10	NC_045512.2	16864	G	GT	926.64	44	0.24	Heterozygous	GT	frameshift_variant	HIGH	ORF1ab	GU280_gp01	transcript	GU280_gp01	protein_coding	c.16603dupT	p.Tyr5535fs	16604/21291	16604/21291	5535/7096
ICL10	NC_045512.2	18124	G	T	51.6	Insufficient_Read_Depth	0.1	Heterozygous	T	missense_variant	MODERATE	ORF1ab	GU280_gp01	transcript	GU280_gp01	protein_coding	c.17860G>T	p.Val5954Phe	17860/21291	17860/21291	5954/7096
ICL10	NC_045512.2	18176	C	T	2350.6	67	0.59	Heterozygous	T	missense_variant	MODERATE	ORF1ab	GU280_gp01	transcript	GU280_gp01	protein_coding	c.17912C>T	p.Pro5971Leu	17912/21291	17912/21291	5971/7096
ICL10	NC_045512.2	18275	CTA	C	647.6	Insufficient_Read_Depth	0.15	Heterozygous	C	frameshift_variant	HIGH	ORF1ab	GU280_gp01	transcript	GU280_gp01	protein_coding	c.18014_18015delTA	p.Ile6005fs	18014/21291	18014/21291	6005/7096
ICL10	NC_045512.2	18289	C	T	647.6	Insufficient_Read_Depth	0.15	Heterozygous	T	missense_variant	MODERATE	ORF1ab	GU280_gp01	transcript	GU280_gp01	protein_coding	c.18025C>T	p.Arg6009Cys	18025/21291	18025/21291	6009/7096
ICL10	NC_045512.2	18366	A	G	147.6	Insufficient_Read_Depth	0.1	Heterozygous	G	synonymous_variant	LOW	ORF1ab	GU280_gp01	transcript	GU280_gp01	protein_coding	c.18102A>G	p.Leu6034Leu	18102/21291	18102/21291	6034/7096
ICL10	NC_045512.2	18592	T	C	719.6	41	0.26	Heterozygous	C	synonymous_variant	LOW	ORF1ab	GU280_gp01	transcript	GU280_gp01	protein_coding	c.18328T>C	p.Leu6110Leu	18328/21291	18328/21291	6110/7096
ICL10	NC_045512.2	18803	G	T	1182.6	32	0.86	Heterozygous	T	missense_variant	MODERATE	ORF1ab	GU280_gp01	transcript	GU280_gp01	protein_coding	c.18539G>T	p.Ser6180Ile	18539/21291	18539/21291	6180/7096
ICL10	NC_045512.2	19160	C	T	481.03	Insufficient_Read_Depth	1	Homozygous	T	missense_variant	MODERATE	ORF1ab	GU280_gp01	transcript	GU280_gp01	protein_coding	c.18896C>T	p.Ser6299Phe	18896/21291	18896/21291	6299/7096
ICL10	NC_045512.2	19364	T	C	3140.6	84	0.91	Heterozygous	C	missense_variant	MODERATE	ORF1ab	GU280_gp01	transcript	GU280_gp01	protein_coding	c.19100T>C	p.Leu6367Ser	19100/21291	19100/21291	6367/7096
ICL10	NC_045512.2	19698	C	T	110.6	Insufficient_Read_Depth	0.1	Heterozygous	T	synonymous_variant	LOW	ORF1ab	GU280_gp01	transcript	GU280_gp01	protein_coding	c.19434C>T	p.Ile6478Ile	19434/21291	19434/21291	6478/7096
ICL10	NC_045512.2	19884	C	T	372.6	Insufficient_Read_Depth	0.19	Heterozygous	T	synonymous_variant	LOW	ORF1ab	GU280_gp01	transcript	GU280_gp01	protein_coding	c.19620C>T	p.Tyr6540Tyr	19620/21291	19620/21291	6540/7096
ICL10	NC_045512.2	20262	A	G	2594.03	69	1	Homozygous	G	synonymous_variant	LOW	ORF1ab	GU280_gp01	transcript	GU280_gp01	protein_coding	c.19998A>G	p.Leu6666Leu	19998/21291	19998/21291	6666/7096
ICL10	NC_045512.2	20292	GTA	G	459.6	Insufficient_Read_Depth	0.19	Heterozygous	G	frameshift_variant	HIGH	ORF1ab	GU280_gp01	transcript	GU280_gp01	protein_coding	c.20031_20032delTA	p.Tyr6677fs	20031/21291	20031/21291	6677/7096
ICL10	NC_045512.2	20360	G	T	38.6	Insufficient_Read_Depth	0.14	Heterozygous	T	missense_variant	MODERATE	ORF1ab	GU280_gp01	transcript	GU280_gp01	protein_coding	c.20096G>T	p.Gly6699Val	20096/21291	20096/21291	6699/7096
ICL10	NC_045512.2	20470	C	T	49.6	Insufficient_Read_Depth	0.1	Heterozygous	T	stop_gained	HIGH	ORF1ab	GU280_gp01	transcript	GU280_gp01	protein_coding	c.20206C>T	p.Gln6736*	20206/21291	20206/21291	6736/7096
ICL10	NC_045512.2	20754	TAG	T	135.6	Insufficient_Read_Depth	0.12	Heterozygous	T	frameshift_variant	HIGH	ORF1ab	GU280_gp01	transcript	GU280_gp01	protein_coding	c.20491_20492delAG	p.Ser6831fs	20491/21291	20491/21291	6831/7096
ICL10	NC_045512.2	21152	GT	G	63.6	Insufficient_Read_Depth	0.09	Heterozygous	G	frameshift_variant	HIGH	ORF1ab	GU280_gp01	transcript	GU280_gp01	protein_coding	c.20890delT	p.Ser6964fs	20890/21291	20890/21291	6964/7096
ICL10	NC_045512.2	21547	A	G	401.6	Insufficient_Read_Depth	0.26	Heterozygous	G	missense_variant	MODERATE	ORF1ab	GU280_gp01	transcript	GU280_gp01	protein_coding	c.21283A>G	p.Asn7095Asp	21283/21291	21283/21291	7095/7096
ICL10	NC_045512.2	21618	C	G	3051.1	116	0.92	Homozygous	G	missense_variant	MODERATE	S	GU280_gp02	transcript	GU280_gp02	protein_coding	c.56C>G	p.Thr19Arg	56/3822	56/3822	19/1273
ICL10	NC_045512.2	21987	G	A	287.38	Insufficient_Read_Depth	1	Homozygous	A	missense_variant	MODERATE	S	GU280_gp02	transcript	GU280_gp02	protein_coding	c.425G>A	p.Gly142Asp	425/3822	425/3822	142/1273
ICL10	NC_045512.2	22028	GAGTTCA	G	616.03	Insufficient_Read_Depth	1	Homozygous	G	disruptive_inframe_deletion	MODERATE	S	GU280_gp02	transcript	GU280_gp02	protein_coding	c.467_472delAGTTCA	p.Glu156_Arg158delinsGly	467/3822	467/3822	156/1273
ICL10	NC_045512.2	22242	T	C	300.6	Insufficient_Read_Depth	0.3	Heterozygous	C	missense_variant	MODERATE	S	GU280_gp02	transcript	GU280_gp02	protein_coding	c.680T>C	p.Val227Ala	680/3822	680/3822	227/1273
ICL10	NC_045512.2	22917	T	G	2321.03	60	0.98	Homozygous	G	missense_variant	MODERATE	S	GU280_gp02	transcript	GU280_gp02	protein_coding	c.1355T>G	p.Leu452Arg	1355/3822	1355/3822	452/1273
ICL10	NC_045512.2	22995	C	A	3546.03	109	0.98	Homozygous	A	missense_variant	MODERATE	S	GU280_gp02	transcript	GU280_gp02	protein_coding	c.1433C>A	p.Thr478Lys	1433/3822	1433/3822	478/1273
ICL10	NC_045512.2	23403	A	G	10474	276	1	Homozygous	G	missense_variant	MODERATE	S	GU280_gp02	transcript	GU280_gp02	protein_coding	c.1841A>G	p.Asp614Gly	1841/3822	1841/3822	614/1273
ICL10	NC_045512.2	23604	C	G	1193.03	44	1	Homozygous	G	missense_variant	MODERATE	S	GU280_gp02	transcript	GU280_gp02	protein_coding	c.2042C>G	p.Pro681Arg	2042/3822	2042/3822	681/1273
ICL10	NC_045512.2	23859	CT	C	457.6	Insufficient_Read_Depth	0.22	Heterozygous	C	frameshift_variant	HIGH	S	GU280_gp02	transcript	GU280_gp02	protein_coding	c.2300delT	p.Leu767fs	2300/3822	2300/3822	767/1273
ICL10	NC_045512.2	24017	G	A	295.6	Insufficient_Read_Depth	0.18	Heterozygous	A	missense_variant	MODERATE	S	GU280_gp02	transcript	GU280_gp02	protein_coding	c.2455G>A	p.Glu819Lys	2455/3822	2455/3822	819/1273
ICL10	NC_045512.2	24410	G	A	1651.03	66	1	Homozygous	A	missense_variant	MODERATE	S	GU280_gp02	transcript	GU280_gp02	protein_coding	c.2848G>A	p.Asp950Asn	2848/3822	2848/3822	950/1273
ICL10	NC_045512.2	25469	C	T	3300.03	86	1	Homozygous	T	missense_variant	MODERATE	ORF3a	GU280_gp03	transcript	GU280_gp03	protein_coding	c.77C>T	p.Ser26Leu	77/828	77/828	26/275
ICL10	NC_045512.2	26427	TG	T	299.6	Insufficient_Read_Depth	0.14	Heterozygous	T	frameshift_variant	HIGH	E	GU280_gp04	transcript	GU280_gp04	protein_coding	c.184delG	p.Val62fs	184/228	184/228	62/75
ICL10	NC_045512.2	26767	T	C	1774.6	50	0.75	Heterozygous	C	missense_variant	MODERATE	M	GU280_gp05	transcript	GU280_gp05	protein_coding	c.245T>C	p.Ile82Thr	245/669	245/669	82/222
ICL10	NC_045512.2	27097	GT	G	45.6	Insufficient_Read_Depth	0.1	Heterozygous	G	frameshift_variant	HIGH	M	GU280_gp05	transcript	GU280_gp05	protein_coding	c.579delT	p.Phe193fs	579/669	579/669	193/222
ICL10	NC_045512.2	27734	T	C	164.6	Insufficient_Read_Depth	0.16	Heterozygous	C	missense_variant	MODERATE	ORF7a	GU280_gp07	transcript	GU280_gp07	protein_coding	c.341T>C	p.Phe114Ser	341/366	341/366	114/121
ICL10	NC_045512.2	27739	C	T	1975.03	50	1	Homozygous	T	missense_variant	MODERATE	ORF7a	GU280_gp07	transcript	GU280_gp07	protein_coding	c.346C>T	p.Leu116Phe	346/366	346/366	116/121
ICL10	NC_045512.2	27752	C	T	3260.03	104	1	Homozygous	T	missense_variant	MODERATE	ORF7a	GU280_gp07	transcript	GU280_gp07	protein_coding	c.359C>T	p.Thr120Ile	359/366	359/366	120/121
ICL10	NC_045512.2	28091	TTC	T	2514.6	77	0.26	Heterozygous	T	frameshift_variant	HIGH	ORF8	GU280_gp09	transcript	GU280_gp09	protein_coding	c.200_201delCT	p.Ser67fs	200/366	200/366	67/121
ICL10	NC_045512.2	28209	G	T	3287.6	92	0.64	Heterozygous	T	stop_gained	HIGH	ORF8	GU280_gp09	transcript	GU280_gp09	protein_coding	c.316G>T	p.Glu106*	316/366	316/366	106/121
ICL10	NC_045512.2	28247	AGATTTC	A	3761.05	87	1	Homozygous	A	conservative_inframe_deletion	MODERATE	ORF8	GU280_gp09	transcript	GU280_gp09	protein_coding	c.355_360delGATTTC	p.Asp119_Phe120del	355/366	355/366	119/121
ICL10	NC_045512.2	28270	TA	T	8775.03	228	1	Homozygous	T	upstream_gene_variant	MODIFIER	N	GU280_gp10	transcript	GU280_gp10	protein_coding	c.-3delA
ICL10	NC_045512.2	28461	A	G	3556.6	104	0.69	Heterozygous	G	missense_variant	MODERATE	N	GU280_gp10	transcript	GU280_gp10	protein_coding	c.188A>G	p.Asp63Gly	188/1260	188/1260	63/419
ICL10	NC_045512.2	28881	G	T	22499	589	1	Homozygous	T	missense_variant	MODERATE	N	GU280_gp10	transcript	GU280_gp10	protein_coding	c.608G>T	p.Arg203Met	608/1260	608/1260	203/419
ICL10	NC_045512.2	28911	ATGGCGG	A	10691.6	288	0.38	Heterozygous	A	disruptive_inframe_deletion	MODERATE	N	GU280_gp10	transcript	GU280_gp10	protein_coding	c.641_646delGCGGTG	p.Gly214_Gly215del	641/1260	641/1260	214/419
ICL10	NC_045512.2	29226	CG	C	460.6	Insufficient_Read_Depth	0.14	Heterozygous	C	frameshift_variant	HIGH	N	GU280_gp10	transcript	GU280_gp10	protein_coding	c.954delG	p.Arg319fs	954/1260	954/1260	318/419
ICL10	NC_045512.2	29242	A	T	79.6	Insufficient_Read_Depth	0.1	Heterozygous	T	missense_variant	MODERATE	N	GU280_gp10	transcript	GU280_gp10	protein_coding	c.969A>T	p.Glu323Asp	969/1260	969/1260	323/419
ICL10	NC_045512.2	29277	GT	G	189.6	Insufficient_Read_Depth	0.1	Heterozygous	G	frameshift_variant	HIGH	N	GU280_gp10	transcript	GU280_gp10	protein_coding	c.1005delT	p.Ala336fs	1005/1260	1005/1260	335/419
ICL10	NC_045512.2	29402	G	T	6616.03	180	1	Homozygous	T	missense_variant	MODERATE	N	GU280_gp10	transcript	GU280_gp10	protein_coding	c.1129G>T	p.Asp377Tyr	1129/1260	1129/1260	377/419
ICL10	NC_045512.2	29742	G	T	616.03	Insufficient_Read_Depth	1	Homozygous	T	downstream_gene_variant	MODIFIER	S	GU280_gp02	transcript	GU280_gp02	protein_coding	c.*4358G>T
ICL10	NC_045512.2	29744	G	T	616.03	Insufficient_Read_Depth	1	Homozygous	T	downstream_gene_variant	MODIFIER	S	GU280_gp02	transcript	GU280_gp02	protein_coding	c.*4360G>T
ICL10	NC_045512.2	29798	GA	G	300.98	Insufficient_Read_Depth	1	Homozygous	G	downstream_gene_variant	MODIFIER	S	GU280_gp02	transcript	GU280_gp02	protein_coding	c.*4415delA
ICL10	NC_045512.2	29801	C	T	300.98	Insufficient_Read_Depth	1	Homozygous	T	downstream_gene_variant	MODIFIER	S	GU280_gp02	transcript	GU280_gp02	protein_coding	c.*4417C>T
ICL11	NC_045512.2	210	G	T	13201	328	1	Homozygous	T	upstream_gene_variant	MODIFIER	ORF1ab	GU280_gp01	transcript	GU280_gp01	protein_coding	c.-56G>T
ICL11	NC_045512.2	241	C	T	13241	324	1	Homozygous	T	upstream_gene_variant	MODIFIER	ORF1ab	GU280_gp01	transcript	GU280_gp01	protein_coding	c.-25C>T
ICL11	NC_045512.2	2612	GT	G	107.6	Insufficient_Read_Depth	0.11	Heterozygous	G	frameshift_variant	HIGH	ORF1ab	GU280_gp01	transcript	GU280_gp01	protein_coding	c.2350delT	p.Cys784fs	2350/21291	2350/21291	784/7096
ICL11	NC_045512.2	3037	C	T	6804.05	222	1	Homozygous	T	synonymous_variant	LOW	ORF1ab	GU280_gp01	transcript	GU280_gp01	protein_coding	c.2772C>T	p.Phe924Phe	2772/21291	2772/21291	924/7096
ICL11	NC_045512.2	4321	CT	C	48.6	Insufficient_Read_Depth	0.1	Heterozygous	C	frameshift_variant	HIGH	ORF1ab	GU280_gp01	transcript	GU280_gp01	protein_coding	c.4060delT	p.Tyr1354fs	4060/21291	4060/21291	1354/7096
ICL11	NC_045512.2	5184	C	T	4822.03	126	1	Homozygous	T	missense_variant	MODERATE	ORF1ab	GU280_gp01	transcript	GU280_gp01	protein_coding	c.4919C>T	p.Pro1640Leu	4919/21291	4919/21291	1640/7096
ICL11	NC_045512.2	5584	A	G	6853.03	172	0.99	Homozygous	G	synonymous_variant	LOW	ORF1ab	GU280_gp01	transcript	GU280_gp01	protein_coding	c.5319A>G	p.Thr1773Thr	5319/21291	5319/21291	1773/7096
ICL11	NC_045512.2	9891	C	T	5726.03	152	0.99	Homozygous	T	missense_variant	MODERATE	ORF1ab	GU280_gp01	transcript	GU280_gp01	protein_coding	c.9626C>T	p.Ala3209Val	9626/21291	9626/21291	3209/7096
ICL11	NC_045512.2	11418	T	C	382.03	Insufficient_Read_Depth	1	Homozygous	C	missense_variant	MODERATE	ORF1ab	GU280_gp01	transcript	GU280_gp01	protein_coding	c.11153T>C	p.Val3718Ala	11153/21291	11153/21291	3718/7096
ICL11	NC_045512.2	11514	C	T	2318.03	61	1	Homozygous	T	missense_variant	MODERATE	ORF1ab	GU280_gp01	transcript	GU280_gp01	protein_coding	c.11249C>T	p.Thr3750Ile	11249/21291	11249/21291	3750/7096
ICL11	NC_045512.2	12865	TG	T	289.6	Insufficient_Read_Depth	0.12	Heterozygous	T	frameshift_variant	HIGH	ORF1ab	GU280_gp01	transcript	GU280_gp01	protein_coding	c.12602delG	p.Gly4201fs	12602/21291	12602/21291	4201/7096
ICL11	NC_045512.2	13019	C	T	4079.6	121	0.71	Heterozygous	T	synonymous_variant	LOW	ORF1ab	GU280_gp01	transcript	GU280_gp01	protein_coding	c.12754C>T	p.Leu4252Leu	12754/21291	12754/21291	4252/7096
ICL11	NC_045512.2	14408	C	T	6106.03	182	1	Homozygous	T	missense_variant	MODERATE	ORF1ab	GU280_gp01	transcript	GU280_gp01	protein_coding	c.14144C>T	p.Pro4715Leu	14144/21291	14144/21291	4715/7096
ICL11	NC_045512.2	15451	G	A	5443.6	162	0.68	Heterozygous	A	missense_variant	MODERATE	ORF1ab	GU280_gp01	transcript	GU280_gp01	protein_coding	c.15187G>A	p.Gly5063Ser	15187/21291	15187/21291	5063/7096
ICL11	NC_045512.2	16466	C	T	4381.03	109	1	Homozygous	T	missense_variant	MODERATE	ORF1ab	GU280_gp01	transcript	GU280_gp01	protein_coding	c.16202C>T	p.Pro5401Leu	16202/21291	16202/21291	5401/7096
ICL11	NC_045512.2	17686	GT	G	52.6	Insufficient_Read_Depth	0.09	Heterozygous	G	frameshift_variant	HIGH	ORF1ab	GU280_gp01	transcript	GU280_gp01	protein_coding	c.17425delT	p.Ser5809fs	17425/21291	17425/21291	5809/7096
ICL11	NC_045512.2	19983	C	CT	157.64	30	0.12	Heterozygous	CT	frameshift_variant&stop_gained	HIGH	ORF1ab	GU280_gp01	transcript	GU280_gp01	protein_coding	c.19725dupT	p.Asp6576fs	19726/21291	19726/21291	6576/7096
ICL11	NC_045512.2	20233	C	T	2302.03	81	1	Homozygous	T	missense_variant	MODERATE	ORF1ab	GU280_gp01	transcript	GU280_gp01	protein_coding	c.19969C>T	p.Pro6657Ser	19969/21291	19969/21291	6657/7096
ICL11	NC_045512.2	21101	G	GT	54.64	Insufficient_Read_Depth	0.11	Heterozygous	GT	frameshift_variant	HIGH	ORF1ab	GU280_gp01	transcript	GU280_gp01	protein_coding	c.20843dupT	p.Thr6949fs	20844/21291	20844/21291	6948/7096
ICL11	NC_045512.2	21618	C	G	5200.6	125	0.93	Heterozygous	G	missense_variant	MODERATE	S	GU280_gp02	transcript	GU280_gp02	protein_coding	c.56C>G	p.Thr19Arg	56/3822	56/3822	19/1273
ICL11	NC_045512.2	21622	C	T	5200.6	125	0.93	Heterozygous	T	synonymous_variant	LOW	S	GU280_gp02	transcript	GU280_gp02	protein_coding	c.60C>T	p.Thr20Thr	60/3822	60/3822	20/1273
ICL11	NC_045512.2	21987	G	A	3103.03	124	1	Homozygous	A	missense_variant	MODERATE	S	GU280_gp02	transcript	GU280_gp02	protein_coding	c.425G>A	p.Gly142Asp	425/3822	425/3822	142/1273
ICL11	NC_045512.2	22028	GAGTTCA	G	5431.03	121	1	Homozygous	G	disruptive_inframe_deletion	MODERATE	S	GU280_gp02	transcript	GU280_gp02	protein_coding	c.467_472delAGTTCA	p.Glu156_Arg158delinsGly	467/3822	467/3822	156/1273
ICL11	NC_045512.2	22227	C	T	2511.03	78	0.97	Homozygous	T	missense_variant	MODERATE	S	GU280_gp02	transcript	GU280_gp02	protein_coding	c.665C>T	p.Ala222Val	665/3822	665/3822	222/1273
ICL11	NC_045512.2	22917	T	G	4294.03	114	0.97	Homozygous	G	missense_variant	MODERATE	S	GU280_gp02	transcript	GU280_gp02	protein_coding	c.1355T>G	p.Leu452Arg	1355/3822	1355/3822	452/1273
ICL11	NC_045512.2	22995	C	A	3205.99	103	0.9	Homozygous	A	missense_variant	MODERATE	S	GU280_gp02	transcript	GU280_gp02	protein_coding	c.1433C>A	p.Thr478Lys	1433/3822	1433/3822	478/1273
ICL11	NC_045512.2	23403	A	G	13186	345	1	Homozygous	G	missense_variant	MODERATE	S	GU280_gp02	transcript	GU280_gp02	protein_coding	c.1841A>G	p.Asp614Gly	1841/3822	1841/3822	614/1273
ICL11	NC_045512.2	23604	C	G	2719.03	81	1	Homozygous	G	missense_variant	MODERATE	S	GU280_gp02	transcript	GU280_gp02	protein_coding	c.2042C>G	p.Pro681Arg	2042/3822	2042/3822	681/1273
ICL11	NC_045512.2	23859	CT	C	141.6	Insufficient_Read_Depth	0.11	Heterozygous	C	frameshift_variant	HIGH	S	GU280_gp02	transcript	GU280_gp02	protein_coding	c.2300delT	p.Leu767fs	2300/3822	2300/3822	767/1273
ICL11	NC_045512.2	24410	G	A	3972.03	108	1	Homozygous	A	missense_variant	MODERATE	S	GU280_gp02	transcript	GU280_gp02	protein_coding	c.2848G>A	p.Asp950Asn	2848/3822	2848/3822	950/1273
ICL11	NC_045512.2	25469	C	T	5128.03	132	1	Homozygous	T	missense_variant	MODERATE	ORF3a	GU280_gp03	transcript	GU280_gp03	protein_coding	c.77C>T	p.Ser26Leu	77/828	77/828	26/275
ICL11	NC_045512.2	26143	G	A	4040.03	102	1	Homozygous	A	missense_variant	MODERATE	ORF3a	GU280_gp03	transcript	GU280_gp03	protein_coding	c.751G>A	p.Gly251Ser	751/828	751/828	251/275
ICL11	NC_045512.2	26767	T	C	2004.6	59	0.6	Heterozygous	C	missense_variant	MODERATE	M	GU280_gp05	transcript	GU280_gp05	protein_coding	c.245T>C	p.Ile82Thr	245/669	245/669	82/222
ICL11	NC_045512.2	27097	GT	G	386.6	32	0.14	Heterozygous	G	frameshift_variant	HIGH	M	GU280_gp05	transcript	GU280_gp05	protein_coding	c.579delT	p.Phe193fs	579/669	579/669	193/222
ICL11	NC_045512.2	27523	TCACCATTTCATCCTCTAGCTGATAACAAATTTGCACTGACTTGCTTTAGC	T	3164.04	105	0.87	Heterozygous	T	frameshift_variant	HIGH	ORF7a	GU280_gp07	transcript	GU280_gp07	protein_coding	c.131_180delCACCATTTCATCCTCTAGCTGATAACAAATTTGCACTGACTTGCTTTAGC	p.Ser44fs	131/366	131/366	44/121
ICL11	NC_045512.2	27752	C	T	3702.03	105	1	Homozygous	T	missense_variant	MODERATE	ORF7a	GU280_gp07	transcript	GU280_gp07	protein_coding	c.359C>T	p.Thr120Ile	359/366	359/366	120/121
ICL11	NC_045512.2	28247	AGATTTC	A	3110.03	71	0.97	Homozygous	A	conservative_inframe_deletion	MODERATE	ORF8	GU280_gp09	transcript	GU280_gp09	protein_coding	c.355_360delGATTTC	p.Asp119_Phe120del	355/366	355/366	119/121
ICL11	NC_045512.2	28270	TA	T	7274.03	190	1	Homozygous	T	upstream_gene_variant	MODIFIER	N	GU280_gp10	transcript	GU280_gp10	protein_coding	c.-3delA
ICL11	NC_045512.2	28461	A	G	4426.6	127	0.73	Heterozygous	G	missense_variant	MODERATE	N	GU280_gp10	transcript	GU280_gp10	protein_coding	c.188A>G	p.Asp63Gly	188/1260	188/1260	63/419
ICL11	NC_045512.2	28698	CA	C	507.64	54	0.2	Heterozygous	C	frameshift_variant	HIGH	N	GU280_gp10	transcript	GU280_gp10	protein_coding	c.429delA	p.Asp144fs	429/1260	429/1260	143/419
ICL11	NC_045512.2	28881	G	T	18808	488	1	Homozygous	T	missense_variant	MODERATE	N	GU280_gp10	transcript	GU280_gp10	protein_coding	c.608G>T	p.Arg203Met	608/1260	608/1260	203/419
ICL11	NC_045512.2	29402	G	T	9585.03	249	1	Homozygous	T	missense_variant	MODERATE	N	GU280_gp10	transcript	GU280_gp10	protein_coding	c.1129G>T	p.Asp377Tyr	1129/1260	1129/1260	377/419
ICL11	NC_045512.2	29742	G	T	750.03	Insufficient_Read_Depth	1	Homozygous	T	downstream_gene_variant	MODIFIER	S	GU280_gp02	transcript	GU280_gp02	protein_coding	c.*4358G>T
ICL11	NC_045512.2	29744	G	A	750.03	Insufficient_Read_Depth	1	Homozygous	A	downstream_gene_variant	MODIFIER	S	GU280_gp02	transcript	GU280_gp02	protein_coding	c.*4360G>A
ICL12	NC_045512.2	141	TAA	T	1612.6	56	0.19	Heterozygous	T	upstream_gene_variant	MODIFIER	ORF1ab	GU280_gp01	transcript	GU280_gp01	protein_coding	c.-124_-123delAA
ICL12	NC_045512.2	210	G	T	14174	350	1	Homozygous	T	upstream_gene_variant	MODIFIER	ORF1ab	GU280_gp01	transcript	GU280_gp01	protein_coding	c.-56G>T
ICL12	NC_045512.2	241	C	T	14095	349	1	Homozygous	T	upstream_gene_variant	MODIFIER	ORF1ab	GU280_gp01	transcript	GU280_gp01	protein_coding	c.-25C>T
ICL12	NC_045512.2	815	C	T	753.6	40	0.15	Heterozygous	T	missense_variant	MODERATE	ORF1ab	GU280_gp01	transcript	GU280_gp01	protein_coding	c.550C>T	p.Arg184Cys	550/21291	550/21291	184/7096
ICL12	NC_045512.2	1191	C	T	2458.6	82	0.45	Heterozygous	T	missense_variant	MODERATE	ORF1ab	GU280_gp01	transcript	GU280_gp01	protein_coding	c.926C>T	p.Pro309Leu	926/21291	926/21291	309/7096
ICL12	NC_045512.2	1267	C	T	2912.6	92	0.86	Heterozygous	T	synonymous_variant	LOW	ORF1ab	GU280_gp01	transcript	GU280_gp01	protein_coding	c.1002C>T	p.Gly334Gly	1002/21291	1002/21291	334/7096
ICL12	NC_045512.2	2522	A	G	227.6	Insufficient_Read_Depth	0.13	Heterozygous	G	missense_variant	MODERATE	ORF1ab	GU280_gp01	transcript	GU280_gp01	protein_coding	c.2257A>G	p.Thr753Ala	2257/21291	2257/21291	753/7096
ICL12	NC_045512.2	2524	A	T	227.6	Insufficient_Read_Depth	0.09	Heterozygous	T	synonymous_variant	LOW	ORF1ab	GU280_gp01	transcript	GU280_gp01	protein_coding	c.2259A>T	p.Thr753Thr	2259/21291	2259/21291	753/7096
ICL12	NC_045512.2	2525	G	A	227.6	Insufficient_Read_Depth	0.09	Heterozygous	A	missense_variant	MODERATE	ORF1ab	GU280_gp01	transcript	GU280_gp01	protein_coding	c.2260G>A	p.Glu754Lys	2260/21291	2260/21291	754/7096
ICL12	NC_045512.2	2716	C	T	4332.6	125	0.85	Heterozygous	T	synonymous_variant	LOW	ORF1ab	GU280_gp01	transcript	GU280_gp01	protein_coding	c.2451C>T	p.Gly817Gly	2451/21291	2451/21291	817/7096
ICL12	NC_045512.2	3037	C	T	5833.03	172	1	Homozygous	T	synonymous_variant	LOW	ORF1ab	GU280_gp01	transcript	GU280_gp01	protein_coding	c.2772C>T	p.Phe924Phe	2772/21291	2772/21291	924/7096
ICL12	NC_045512.2	4181	G	T	1881.6	61	0.35	Heterozygous	T	missense_variant	MODERATE	ORF1ab	GU280_gp01	transcript	GU280_gp01	protein_coding	c.3916G>T	p.Ala1306Ser	3916/21291	3916/21291	1306/7096
ICL12	NC_045512.2	4321	CT	C	181.6	Insufficient_Read_Depth	0.12	Heterozygous	C	frameshift_variant	HIGH	ORF1ab	GU280_gp01	transcript	GU280_gp01	protein_coding	c.4060delT	p.Tyr1354fs	4060/21291	4060/21291	1354/7096
ICL12	NC_045512.2	5184	C	T	3138.6	90	0.74	Heterozygous	T	missense_variant	MODERATE	ORF1ab	GU280_gp01	transcript	GU280_gp01	protein_coding	c.4919C>T	p.Pro1640Leu	4919/21291	4919/21291	1640/7096
ICL12	NC_045512.2	6402	C	T	5324.6	158	0.75	Heterozygous	T	missense_variant	MODERATE	ORF1ab	GU280_gp01	transcript	GU280_gp01	protein_coding	c.6137C>T	p.Pro2046Leu	6137/21291	6137/21291	2046/7096
ICL12	NC_045512.2	6539	C	T	327.64	37	0.19	Heterozygous	T	missense_variant	MODERATE	ORF1ab	GU280_gp01	transcript	GU280_gp01	protein_coding	c.6274C>T	p.His2092Tyr	6274/21291	6274/21291	2092/7096
ICL12	NC_045512.2	7124	C	T	159.6	Insufficient_Read_Depth	0.19	Heterozygous	T	missense_variant	MODERATE	ORF1ab	GU280_gp01	transcript	GU280_gp01	protein_coding	c.6859C>T	p.Pro2287Ser	6859/21291	6859/21291	2287/7096
ICL12	NC_045512.2	7393	G	T	51.6	Insufficient_Read_Depth	0.09	Heterozygous	T	synonymous_variant	LOW	ORF1ab	GU280_gp01	transcript	GU280_gp01	protein_coding	c.7128G>T	p.Pro2376Pro	7128/21291	7128/21291	2376/7096
ICL12	NC_045512.2	8029	TAA	T	1670.6	57	0.19	Heterozygous	T	frameshift_variant	HIGH	ORF1ab	GU280_gp01	transcript	GU280_gp01	protein_coding	c.7767_7768delAA	p.Lys2589fs	7767/21291	7767/21291	2589/7096
ICL12	NC_045512.2	8986	C	T	2101.6	67	0.35	Heterozygous	T	synonymous_variant	LOW	ORF1ab	GU280_gp01	transcript	GU280_gp01	protein_coding	c.8721C>T	p.Asp2907Asp	8721/21291	8721/21291	2907/7096
ICL12	NC_045512.2	9053	G	T	779.6	35	0.19	Heterozygous	T	missense_variant	MODERATE	ORF1ab	GU280_gp01	transcript	GU280_gp01	protein_coding	c.8788G>T	p.Val2930Leu	8788/21291	8788/21291	2930/7096
ICL12	NC_045512.2	9891	C	T	2585.6	76	0.61	Heterozygous	T	missense_variant	MODERATE	ORF1ab	GU280_gp01	transcript	GU280_gp01	protein_coding	c.9626C>T	p.Ala3209Val	9626/21291	9626/21291	3209/7096
ICL12	NC_045512.2	10029	C	T	1642.6	61	0.32	Heterozygous	T	missense_variant	MODERATE	ORF1ab	GU280_gp01	transcript	GU280_gp01	protein_coding	c.9764C>T	p.Thr3255Ile	9764/21291	9764/21291	3255/7096
ICL12	NC_045512.2	10087	TA	T	35.6	Insufficient_Read_Depth	0.09	Heterozygous	T	frameshift_variant	HIGH	ORF1ab	GU280_gp01	transcript	GU280_gp01	protein_coding	c.9825delA	p.Val3276fs	9825/21291	9825/21291	3275/7096
ICL12	NC_045512.2	11074	CT	C	103.6	Insufficient_Read_Depth	0.12	Heterozygous	C	frameshift_variant	HIGH	ORF1ab	GU280_gp01	transcript	GU280_gp01	protein_coding	c.10817delT	p.Leu3606fs	10817/21291	10817/21291	3606/7096
ICL12	NC_045512.2	11190	C	CT	705.64	45	0.15	Heterozygous	CT	frameshift_variant	HIGH	ORF1ab	GU280_gp01	transcript	GU280_gp01	protein_coding	c.10927dupT	p.Ser3643fs	10928/21291	10928/21291	3643/7096
ICL12	NC_045512.2	11201	A	G	4411.6	130	0.44	Heterozygous	G	missense_variant	MODERATE	ORF1ab	GU280_gp01	transcript	GU280_gp01	protein_coding	c.10936A>G	p.Thr3646Ala	10936/21291	10936/21291	3646/7096
ICL12	NC_045512.2	11332	A	G	1451.6	48	0.4	Heterozygous	G	synonymous_variant	LOW	ORF1ab	GU280_gp01	transcript	GU280_gp01	protein_coding	c.11067A>G	p.Val3689Val	11067/21291	11067/21291	3689/7096
ICL12	NC_045512.2	11418	T	C	2645.6	80	0.64	Heterozygous	C	missense_variant	MODERATE	ORF1ab	GU280_gp01	transcript	GU280_gp01	protein_coding	c.11153T>C	p.Val3718Ala	11153/21291	11153/21291	3718/7096
ICL12	NC_045512.2	11439	A	G	1392.6	45	0.36	Heterozygous	G	missense_variant	MODERATE	ORF1ab	GU280_gp01	transcript	GU280_gp01	protein_coding	c.11174A>G	p.Asn3725Ser	11174/21291	11174/21291	3725/7096
ICL12	NC_045512.2	12275	ATGGC	A	1278.6	52	0.15	Heterozygous	A	frameshift_variant	HIGH	ORF1ab	GU280_gp01	transcript	GU280_gp01	protein_coding	c.12013_12016delGCTG	p.Ala4005fs	12013/21291	12013/21291	4005/7096
ICL12	NC_045512.2	12946	T	C	2868.6	80	0.76	Heterozygous	C	synonymous_variant	LOW	ORF1ab	GU280_gp01	transcript	GU280_gp01	protein_coding	c.12681T>C	p.Tyr4227Tyr	12681/21291	12681/21291	4227/7096
ICL12	NC_045512.2	13350	GT	G	225.6	Insufficient_Read_Depth	0.13	Heterozygous	G	frameshift_variant	HIGH	ORF1ab	GU280_gp01	transcript	GU280_gp01	protein_coding	c.13089delT	p.Phe4363fs	13089/21291	13089/21291	4363/7096
ICL12	NC_045512.2	14262	C	T	1233.6	41	0.42	Heterozygous	T	synonymous_variant	LOW	ORF1ab	GU280_gp01	transcript	GU280_gp01	protein_coding	c.13998C>T	p.Asp4666Asp	13998/21291	13998/21291	4666/7096
ICL12	NC_045512.2	14408	C	T	4593.03	154	1	Homozygous	T	missense_variant	MODERATE	ORF1ab	GU280_gp01	transcript	GU280_gp01	protein_coding	c.14144C>T	p.Pro4715Leu	14144/21291	14144/21291	4715/7096
ICL12	NC_045512.2	15451	G	A	4563.6	129	0.8	Heterozygous	A	missense_variant	MODERATE	ORF1ab	GU280_gp01	transcript	GU280_gp01	protein_coding	c.15187G>A	p.Gly5063Ser	15187/21291	15187/21291	5063/7096
ICL12	NC_045512.2	15965	GT	G	55.6	Insufficient_Read_Depth	0.09	Heterozygous	G	frameshift_variant	HIGH	ORF1ab	GU280_gp01	transcript	GU280_gp01	protein_coding	c.15705delT	p.Phe5235fs	15705/21291	15705/21291	5235/7096
ICL12	NC_045512.2	16466	C	T	4555.03	114	1	Homozygous	T	missense_variant	MODERATE	ORF1ab	GU280_gp01	transcript	GU280_gp01	protein_coding	c.16202C>T	p.Pro5401Leu	16202/21291	16202/21291	5401/7096
ICL12	NC_045512.2	16883	CT	C	85.6	Insufficient_Read_Depth	0.1	Heterozygous	C	frameshift_variant	HIGH	ORF1ab	GU280_gp01	transcript	GU280_gp01	protein_coding	c.16621delT	p.Tyr5541fs	16621/21291	16621/21291	5541/7096
ICL12	NC_045512.2	18676	C	T	2957.6	83	0.75	Heterozygous	T	missense_variant	MODERATE	ORF1ab	GU280_gp01	transcript	GU280_gp01	protein_coding	c.18412C>T	p.Arg6138Cys	18412/21291	18412/21291	6138/7096
ICL12	NC_045512.2	19220	C	T	760.6	Insufficient_Read_Depth	0.27	Heterozygous	T	missense_variant	MODERATE	ORF1ab	GU280_gp01	transcript	GU280_gp01	protein_coding	c.18956C>T	p.Ala6319Val	18956/21291	18956/21291	6319/7096
ICL12	NC_045512.2	19988	TTG	T	1190.6	47	0.16	Heterozygous	T	frameshift_variant	HIGH	ORF1ab	GU280_gp01	transcript	GU280_gp01	protein_coding	c.19725_19726delTG	p.Phe6575fs	19725/21291	19725/21291	6575/7096
ICL12	NC_045512.2	20014	G	GT	845.64	35	0.15	Heterozygous	GT	frameshift_variant	HIGH	ORF1ab	GU280_gp01	transcript	GU280_gp01	protein_coding	c.19750_19751insT	p.Asp6584fs	19751/21291	19751/21291	6584/7096
ICL12	NC_045512.2	20016	C	T	845.6	35	0.15	Heterozygous	T	synonymous_variant	LOW	ORF1ab	GU280_gp01	transcript	GU280_gp01	protein_coding	c.19752C>T	p.Asp6584Asp	19752/21291	19752/21291	6584/7096
ICL12	NC_045512.2	20262	A	G	1167.6	36	0.65	Heterozygous	G	synonymous_variant	LOW	ORF1ab	GU280_gp01	transcript	GU280_gp01	protein_coding	c.19998A>G	p.Leu6666Leu	19998/21291	19998/21291	6666/7096
ICL12	NC_045512.2	20320	C	T	2719.6	78	0.75	Heterozygous	T	missense_variant	MODERATE	ORF1ab	GU280_gp01	transcript	GU280_gp01	protein_coding	c.20056C>T	p.His6686Tyr	20056/21291	20056/21291	6686/7096
ICL12	NC_045512.2	20955	T	C	1837.6	52	0.64	Heterozygous	C	synonymous_variant	LOW	ORF1ab	GU280_gp01	transcript	GU280_gp01	protein_coding	c.20691T>C	p.Asp6897Asp	20691/21291	20691/21291	6897/7096
ICL12	NC_045512.2	21618	C	G	3450.6	123	0.72	Heterozygous	G	missense_variant	MODERATE	S	GU280_gp02	transcript	GU280_gp02	protein_coding	c.56C>G	p.Thr19Arg	56/3822	56/3822	19/1273
ICL12	NC_045512.2	21987	G	A	1519.03	62	1	Homozygous	A	missense_variant	MODERATE	S	GU280_gp02	transcript	GU280_gp02	protein_coding	c.425G>A	p.Gly142Asp	425/3822	425/3822	142/1273
ICL12	NC_045512.2	22028	GAGTTCA	G	2776.03	62	1	Homozygous	G	disruptive_inframe_deletion	MODERATE	S	GU280_gp02	transcript	GU280_gp02	protein_coding	c.467_472delAGTTCA	p.Glu156_Arg158delinsGly	467/3822	467/3822	156/1273
ICL12	NC_045512.2	22917	T	G	2769.03	75	0.99	Homozygous	G	missense_variant	MODERATE	S	GU280_gp02	transcript	GU280_gp02	protein_coding	c.1355T>G	p.Leu452Arg	1355/3822	1355/3822	452/1273
ICL12	NC_045512.2	22995	C	A	3872.03	113	0.98	Homozygous	A	missense_variant	MODERATE	S	GU280_gp02	transcript	GU280_gp02	protein_coding	c.1433C>A	p.Thr478Lys	1433/3822	1433/3822	478/1273
ICL12	NC_045512.2	23254	AT	A	40.6	Insufficient_Read_Depth	0.09	Heterozygous	A	frameshift_variant	HIGH	S	GU280_gp02	transcript	GU280_gp02	protein_coding	c.1695delT	p.Phe565fs	1695/3822	1695/3822	565/1273
ICL12	NC_045512.2	23403	A	G	12163	308	1	Homozygous	G	missense_variant	MODERATE	S	GU280_gp02	transcript	GU280_gp02	protein_coding	c.1841A>G	p.Asp614Gly	1841/3822	1841/3822	614/1273
ICL12	NC_045512.2	23604	C	G	1879.03	65	1	Homozygous	G	missense_variant	MODERATE	S	GU280_gp02	transcript	GU280_gp02	protein_coding	c.2042C>G	p.Pro681Arg	2042/3822	2042/3822	681/1273
ICL12	NC_045512.2	23816	C	CT	454.64	Insufficient_Read_Depth	0.19	Heterozygous	CT	frameshift_variant	HIGH	S	GU280_gp02	transcript	GU280_gp02	protein_coding	c.2258dupT	p.Leu753fs	2259/3822	2259/3822	753/1273
ICL12	NC_045512.2	23859	CT	C	424.6	Insufficient_Read_Depth	0.17	Heterozygous	C	frameshift_variant	HIGH	S	GU280_gp02	transcript	GU280_gp02	protein_coding	c.2300delT	p.Leu767fs	2300/3822	2300/3822	767/1273
ICL12	NC_045512.2	24370	C	T	121.6	Insufficient_Read_Depth	0.1	Heterozygous	T	synonymous_variant	LOW	S	GU280_gp02	transcript	GU280_gp02	protein_coding	c.2808C>T	p.Asp936Asp	2808/3822	2808/3822	936/1273
ICL12	NC_045512.2	24410	G	A	3648.03	105	1	Homozygous	A	missense_variant	MODERATE	S	GU280_gp02	transcript	GU280_gp02	protein_coding	c.2848G>A	p.Asp950Asn	2848/3822	2848/3822	950/1273
ICL12	NC_045512.2	24745	C	T	2575.6	74	0.66	Heterozygous	T	synonymous_variant	LOW	S	GU280_gp02	transcript	GU280_gp02	protein_coding	c.3183C>T	p.Val1061Val	3183/3822	3183/3822	1061/1273
ICL12	NC_045512.2	25469	C	T	5384.03	147	1	Homozygous	T	missense_variant	MODERATE	ORF3a	GU280_gp03	transcript	GU280_gp03	protein_coding	c.77C>T	p.Ser26Leu	77/828	77/828	26/275
ICL12	NC_045512.2	25477	GT	G	40.6	Insufficient_Read_Depth	0.09	Heterozygous	G	frameshift_variant	HIGH	ORF3a	GU280_gp03	transcript	GU280_gp03	protein_coding	c.87delT	p.Arg30fs	87/828	87/828	29/275
ICL12	NC_045512.2	26767	T	C	1888.6	58	0.59	Heterozygous	C	missense_variant	MODERATE	M	GU280_gp05	transcript	GU280_gp05	protein_coding	c.245T>C	p.Ile82Thr	245/669	245/669	82/222
ICL12	NC_045512.2	27638	T	C	37.28	Insufficient_Read_Depth	1	Homozygous	C	missense_variant	MODERATE	ORF7a	GU280_gp07	transcript	GU280_gp07	protein_coding	c.245T>C	p.Val82Ala	245/366	245/366	82/121
ICL12	NC_045512.2	27739	C	T	1787.03	48	0.96	Homozygous	T	missense_variant	MODERATE	ORF7a	GU280_gp07	transcript	GU280_gp07	protein_coding	c.346C>T	p.Leu116Phe	346/366	346/366	116/121
ICL12	NC_045512.2	27752	C	T	3570.03	105	0.99	Homozygous	T	missense_variant	MODERATE	ORF7a	GU280_gp07	transcript	GU280_gp07	protein_coding	c.359C>T	p.Thr120Ile	359/366	359/366	120/121
ICL12	NC_045512.2	27874	C	T	802.6	33	0.18	Heterozygous	T	missense_variant	MODERATE	ORF7b	GU280_gp08	transcript	GU280_gp08	protein_coding	c.119C>T	p.Thr40Ile	119/132	119/132	40/43
ICL12	NC_045512.2	28065	A	T	5620.6	166	0.55	Heterozygous	T	missense_variant	MODERATE	ORF8	GU280_gp09	transcript	GU280_gp09	protein_coding	c.172A>T	p.Ile58Phe	172/366	172/366	58/121
ICL12	NC_045512.2	28098	T	C	3423.6	105	0.44	Heterozygous	C	missense_variant	MODERATE	ORF8	GU280_gp09	transcript	GU280_gp09	protein_coding	c.205T>C	p.Ser69Pro	205/366	205/366	69/121
ICL12	NC_045512.2	28247	AGATTTC	A	3653.03	82	0.98	Homozygous	A	conservative_inframe_deletion	MODERATE	ORF8	GU280_gp09	transcript	GU280_gp09	protein_coding	c.355_360delGATTTC	p.Asp119_Phe120del	355/366	355/366	119/121
ICL12	NC_045512.2	28270	TA	T	7171.03	207	1	Homozygous	T	upstream_gene_variant	MODIFIER	N	GU280_gp10	transcript	GU280_gp10	protein_coding	c.-3delA
ICL12	NC_045512.2	28378	G	T	1574.6	64	0.32	Heterozygous	T	synonymous_variant	LOW	N	GU280_gp10	transcript	GU280_gp10	protein_coding	c.105G>T	p.Ala35Ala	105/1260	105/1260	35/419
ICL12	NC_045512.2	28461	A	G	4279.6	121	0.71	Heterozygous	G	missense_variant	MODERATE	N	GU280_gp10	transcript	GU280_gp10	protein_coding	c.188A>G	p.Asp63Gly	188/1260	188/1260	63/419
ICL12	NC_045512.2	28556	CGTG	C	789.6	Insufficient_Read_Depth	0.17	Heterozygous	C	disruptive_inframe_deletion	MODERATE	N	GU280_gp10	transcript	GU280_gp10	protein_coding	c.290_292delGTG	p.Gly97del	290/1260	290/1260	97/419
ICL12	NC_045512.2	28881	G	T	13903	358	1	Homozygous	T	missense_variant	MODERATE	N	GU280_gp10	transcript	GU280_gp10	protein_coding	c.608G>T	p.Arg203Met	608/1260	608/1260	203/419
ICL12	NC_045512.2	28916	G	T	5659.6	202	0.36	Heterozygous	T	missense_variant	MODERATE	N	GU280_gp10	transcript	GU280_gp10	protein_coding	c.643G>T	p.Gly215Cys	643/1260	643/1260	215/419
ICL12	NC_045512.2	29358	C	T	1236.6	42	0.29	Heterozygous	T	missense_variant	MODERATE	N	GU280_gp10	transcript	GU280_gp10	protein_coding	c.1085C>T	p.Thr362Ile	1085/1260	1085/1260	362/419
ICL12	NC_045512.2	29402	G	T	9043.03	225	1	Homozygous	T	missense_variant	MODERATE	N	GU280_gp10	transcript	GU280_gp10	protein_coding	c.1129G>T	p.Asp377Tyr	1129/1260	1129/1260	377/419
ICL12	NC_045512.2	29503	C	T	207.6	Insufficient_Read_Depth	0.11	Heterozygous	T	synonymous_variant	LOW	N	GU280_gp10	transcript	GU280_gp10	protein_coding	c.1230C>T	p.Ser410Ser	1230/1260	1230/1260	410/419
ICL12	NC_045512.2	29742	G	T	364.02	Insufficient_Read_Depth	1	Homozygous	T	downstream_gene_variant	MODIFIER	S	GU280_gp02	transcript	GU280_gp02	protein_coding	c.*4358G>T
ICL12	NC_045512.2	29766	G	T	55.6	Insufficient_Read_Depth	0.33	Heterozygous	T	downstream_gene_variant	MODIFIER	S	GU280_gp02	transcript	GU280_gp02	protein_coding	c.*4382G>T
ICL13	NC_045512.2	210	G	T	13505	336	1	Homozygous	T	upstream_gene_variant	MODIFIER	ORF1ab	GU280_gp01	transcript	GU280_gp01	protein_coding	c.-56G>T
ICL13	NC_045512.2	241	C	T	13533	336	1	Homozygous	T	upstream_gene_variant	MODIFIER	ORF1ab	GU280_gp01	transcript	GU280_gp01	protein_coding	c.-25C>T
ICL13	NC_045512.2	1048	G	T	4130.03	114	1	Homozygous	T	missense_variant	MODERATE	ORF1ab	GU280_gp01	transcript	GU280_gp01	protein_coding	c.783G>T	p.Lys261Asn	783/21291	783/21291	261/7096
ICL13	NC_045512.2	1441	C	T	2093.03	54	0.98	Homozygous	T	synonymous_variant	LOW	ORF1ab	GU280_gp01	transcript	GU280_gp01	protein_coding	c.1176C>T	p.Gly392Gly	1176/21291	1176/21291	392/7096
ICL13	NC_045512.2	1967	A	G	7375.6	219	0.77	Heterozygous	G	missense_variant	MODERATE	ORF1ab	GU280_gp01	transcript	GU280_gp01	protein_coding	c.1702A>G	p.Thr568Ala	1702/21291	1702/21291	568/7096
ICL13	NC_045512.2	2560	A	G	6568.03	163	1	Homozygous	G	synonymous_variant	LOW	ORF1ab	GU280_gp01	transcript	GU280_gp01	protein_coding	c.2295A>G	p.Pro765Pro	2295/21291	2295/21291	765/7096
ICL13	NC_045512.2	3037	C	T	6207.05	197	0.99	Homozygous	T	synonymous_variant	LOW	ORF1ab	GU280_gp01	transcript	GU280_gp01	protein_coding	c.2772C>T	p.Phe924Phe	2772/21291	2772/21291	924/7096
ICL13	NC_045512.2	4181	G	T	7810.03	210	1	Homozygous	T	missense_variant	MODERATE	ORF1ab	GU280_gp01	transcript	GU280_gp01	protein_coding	c.3916G>T	p.Ala1306Ser	3916/21291	3916/21291	1306/7096
ICL13	NC_045512.2	5508	T	C	983.6	42	0.21	Heterozygous	C	missense_variant	MODERATE	ORF1ab	GU280_gp01	transcript	GU280_gp01	protein_coding	c.5243T>C	p.Leu1748Ser	5243/21291	5243/21291	1748/7096
ICL13	NC_045512.2	6402	C	T	7464.03	199	1	Homozygous	T	missense_variant	MODERATE	ORF1ab	GU280_gp01	transcript	GU280_gp01	protein_coding	c.6137C>T	p.Pro2046Leu	6137/21291	6137/21291	2046/7096
ICL13	NC_045512.2	6535	TG	T	233.6	Insufficient_Read_Depth	0.11	Heterozygous	T	frameshift_variant	HIGH	ORF1ab	GU280_gp01	transcript	GU280_gp01	protein_coding	c.6272delG	p.Gly2091fs	6272/21291	6272/21291	2091/7096
ICL13	NC_045512.2	7124	C	T	1656.03	59	1	Homozygous	T	missense_variant	MODERATE	ORF1ab	GU280_gp01	transcript	GU280_gp01	protein_coding	c.6859C>T	p.Pro2287Ser	6859/21291	6859/21291	2287/7096
ICL13	NC_045512.2	8986	C	T	8490.03	212	1	Homozygous	T	synonymous_variant	LOW	ORF1ab	GU280_gp01	transcript	GU280_gp01	protein_coding	c.8721C>T	p.Asp2907Asp	8721/21291	8721/21291	2907/7096
ICL13	NC_045512.2	9053	G	T	3658.6	105	0.8	Heterozygous	T	missense_variant	MODERATE	ORF1ab	GU280_gp01	transcript	GU280_gp01	protein_coding	c.8788G>T	p.Val2930Leu	8788/21291	8788/21291	2930/7096
ICL13	NC_045512.2	10029	C	T	8440.03	218	1	Homozygous	T	missense_variant	MODERATE	ORF1ab	GU280_gp01	transcript	GU280_gp01	protein_coding	c.9764C>T	p.Thr3255Ile	9764/21291	9764/21291	3255/7096
ICL13	NC_045512.2	10386	C	CT	50.64	Insufficient_Read_Depth	0.1	Heterozygous	CT	frameshift_variant	HIGH	ORF1ab	GU280_gp01	transcript	GU280_gp01	protein_coding	c.10126dupT	p.Ser3376fs	10127/21291	10127/21291	3376/7096
ICL13	NC_045512.2	11201	A	G	10209	264	1	Homozygous	G	missense_variant	MODERATE	ORF1ab	GU280_gp01	transcript	GU280_gp01	protein_coding	c.10936A>G	p.Thr3646Ala	10936/21291	10936/21291	3646/7096
ICL13	NC_045512.2	11332	A	G	5252.03	139	1	Homozygous	G	synonymous_variant	LOW	ORF1ab	GU280_gp01	transcript	GU280_gp01	protein_coding	c.11067A>G	p.Val3689Val	11067/21291	11067/21291	3689/7096
ICL13	NC_045512.2	11653	CT	C	152.6	Insufficient_Read_Depth	0.12	Heterozygous	C	frameshift_variant	HIGH	ORF1ab	GU280_gp01	transcript	GU280_gp01	protein_coding	c.11392delT	p.Cys3798fs	11392/21291	11392/21291	3798/7096
ICL13	NC_045512.2	14408	C	T	5586.03	183	1	Homozygous	T	missense_variant	MODERATE	ORF1ab	GU280_gp01	transcript	GU280_gp01	protein_coding	c.14144C>T	p.Pro4715Leu	14144/21291	14144/21291	4715/7096
ICL13	NC_045512.2	15451	G	A	4729.6	135	0.83	Heterozygous	A	missense_variant	MODERATE	ORF1ab	GU280_gp01	transcript	GU280_gp01	protein_coding	c.15187G>A	p.Gly5063Ser	15187/21291	15187/21291	5063/7096
ICL13	NC_045512.2	15965	GT	G	184.64	Insufficient_Read_Depth	0.13	Heterozygous	G	frameshift_variant	HIGH	ORF1ab	GU280_gp01	transcript	GU280_gp01	protein_coding	c.15705delT	p.Phe5235fs	15705/21291	15705/21291	5235/7096
ICL13	NC_045512.2	16466	C	T	4023.03	101	1	Homozygous	T	missense_variant	MODERATE	ORF1ab	GU280_gp01	transcript	GU280_gp01	protein_coding	c.16202C>T	p.Pro5401Leu	16202/21291	16202/21291	5401/7096
ICL13	NC_045512.2	17999	C	T	4913.03	152	0.99	Homozygous	T	missense_variant	MODERATE	ORF1ab	GU280_gp01	transcript	GU280_gp01	protein_coding	c.17735C>T	p.Thr5912Ile	17735/21291	17735/21291	5912/7096
ICL13	NC_045512.2	18508	C	T	4001.6	122	0.79	Heterozygous	T	missense_variant	MODERATE	ORF1ab	GU280_gp01	transcript	GU280_gp01	protein_coding	c.18244C>T	p.Leu6082Phe	18244/21291	18244/21291	6082/7096
ICL13	NC_045512.2	19220	C	T	3395.03	87	1	Homozygous	T	missense_variant	MODERATE	ORF1ab	GU280_gp01	transcript	GU280_gp01	protein_coding	c.18956C>T	p.Ala6319Val	18956/21291	18956/21291	6319/7096
ICL13	NC_045512.2	19488	C	T	4392.03	113	1	Homozygous	T	synonymous_variant	LOW	ORF1ab	GU280_gp01	transcript	GU280_gp01	protein_coding	c.19224C>T	p.Val6408Val	19224/21291	19224/21291	6408/7096
ICL13	NC_045512.2	19983	C	CT	64.64	Insufficient_Read_Depth	0.12	Heterozygous	CT	frameshift_variant&stop_gained	HIGH	ORF1ab	GU280_gp01	transcript	GU280_gp01	protein_coding	c.19725dupT	p.Asp6576fs	19726/21291	19726/21291	6576/7096
ICL13	NC_045512.2	21101	G	GT	151.64	Insufficient_Read_Depth	0.13	Heterozygous	GT	frameshift_variant	HIGH	ORF1ab	GU280_gp01	transcript	GU280_gp01	protein_coding	c.20843dupT	p.Thr6949fs	20844/21291	20844/21291	6948/7096
ICL13	NC_045512.2	21618	C	G	2252.6	104	0.69	Heterozygous	G	missense_variant	MODERATE	S	GU280_gp02	transcript	GU280_gp02	protein_coding	c.56C>G	p.Thr19Arg	56/3822	56/3822	19/1273
ICL13	NC_045512.2	21740	TCCAATGTTACTTGGTTCCATGCTATACATGTCTCTGGGA	T	347.6	Insufficient_Read_Depth	0.11	Heterozygous	T	disruptive_inframe_deletion	MODERATE	S	GU280_gp02	transcript	GU280_gp02	protein_coding	c.185_223delTTACTTGGTTCCATGCTATACATGTCTCTGGGACCAATG	p.Val62_Asn74del	185/3822	185/3822	62/1273
ICL13	NC_045512.2	21987	G	A	1998.03	82	1	Homozygous	A	missense_variant	MODERATE	S	GU280_gp02	transcript	GU280_gp02	protein_coding	c.425G>A	p.Gly142Asp	425/3822	425/3822	142/1273
ICL13	NC_045512.2	22028	GAGTTCA	G	3676.03	82	1	Homozygous	G	disruptive_inframe_deletion	MODERATE	S	GU280_gp02	transcript	GU280_gp02	protein_coding	c.467_472delAGTTCA	p.Glu156_Arg158delinsGly	467/3822	467/3822	156/1273
ICL13	NC_045512.2	22917	T	G	2718.03	78	0.95	Homozygous	G	missense_variant	MODERATE	S	GU280_gp02	transcript	GU280_gp02	protein_coding	c.1355T>G	p.Leu452Arg	1355/3822	1355/3822	452/1273
ICL13	NC_045512.2	22995	C	A	3133.03	96	0.96	Homozygous	A	missense_variant	MODERATE	S	GU280_gp02	transcript	GU280_gp02	protein_coding	c.1433C>A	p.Thr478Lys	1433/3822	1433/3822	478/1273
ICL13	NC_045512.2	23403	A	G	13075	337	1	Homozygous	G	missense_variant	MODERATE	S	GU280_gp02	transcript	GU280_gp02	protein_coding	c.1841A>G	p.Asp614Gly	1841/3822	1841/3822	614/1273
ICL13	NC_045512.2	23604	C	G	2771.03	89	1	Homozygous	G	missense_variant	MODERATE	S	GU280_gp02	transcript	GU280_gp02	protein_coding	c.2042C>G	p.Pro681Arg	2042/3822	2042/3822	681/1273
ICL13	NC_045512.2	23859	CT	C	148.6	Insufficient_Read_Depth	0.11	Heterozygous	C	frameshift_variant	HIGH	S	GU280_gp02	transcript	GU280_gp02	protein_coding	c.2300delT	p.Leu767fs	2300/3822	2300/3822	767/1273
ICL13	NC_045512.2	24410	G	A	3322.03	101	1	Homozygous	A	missense_variant	MODERATE	S	GU280_gp02	transcript	GU280_gp02	protein_coding	c.2848G>A	p.Asp950Asn	2848/3822	2848/3822	950/1273
ICL13	NC_045512.2	25469	C	T	4795.03	132	1	Homozygous	T	missense_variant	MODERATE	ORF3a	GU280_gp03	transcript	GU280_gp03	protein_coding	c.77C>T	p.Ser26Leu	77/828	77/828	26/275
ICL13	NC_045512.2	26104	G	T	3425.03	86	1	Homozygous	T	missense_variant	MODERATE	ORF3a	GU280_gp03	transcript	GU280_gp03	protein_coding	c.712G>T	p.Asp238Tyr	712/828	712/828	238/275
ICL13	NC_045512.2	26430	TA	T	45.6	Insufficient_Read_Depth	0.1	Heterozygous	T	frameshift_variant	HIGH	E	GU280_gp04	transcript	GU280_gp04	protein_coding	c.191delA	p.Asn64fs	191/228	191/228	64/75
ICL13	NC_045512.2	26767	T	C	1905.6	57	0.55	Heterozygous	C	missense_variant	MODERATE	M	GU280_gp05	transcript	GU280_gp05	protein_coding	c.245T>C	p.Ile82Thr	245/669	245/669	82/222
ICL13	NC_045512.2	27097	GT	G	119.6	Insufficient_Read_Depth	0.11	Heterozygous	G	frameshift_variant	HIGH	M	GU280_gp05	transcript	GU280_gp05	protein_coding	c.579delT	p.Phe193fs	579/669	579/669	193/222
ICL13	NC_045512.2	27638	T	C	174.98	Insufficient_Read_Depth	1	Homozygous	C	missense_variant	MODERATE	ORF7a	GU280_gp07	transcript	GU280_gp07	protein_coding	c.245T>C	p.Val82Ala	245/366	245/366	82/121
ICL13	NC_045512.2	27874	C	T	4603.03	133	0.96	Homozygous	T	missense_variant	MODERATE	ORF7b	GU280_gp08	transcript	GU280_gp08	protein_coding	c.119C>T	p.Thr40Ile	119/132	119/132	40/43
ICL13	NC_045512.2	28247	AGATTTC	A	3861.03	85	0.99	Homozygous	A	conservative_inframe_deletion	MODERATE	ORF8	GU280_gp09	transcript	GU280_gp09	protein_coding	c.355_360delGATTTC	p.Asp119_Phe120del	355/366	355/366	119/121
ICL13	NC_045512.2	28270	TA	T	8099.03	211	1	Homozygous	T	upstream_gene_variant	MODIFIER	N	GU280_gp10	transcript	GU280_gp10	protein_coding	c.-3delA
ICL13	NC_045512.2	28461	A	G	4484.6	127	0.73	Heterozygous	G	missense_variant	MODERATE	N	GU280_gp10	transcript	GU280_gp10	protein_coding	c.188A>G	p.Asp63Gly	188/1260	188/1260	63/419
ICL13	NC_045512.2	28881	G	T	19851	501	1	Homozygous	T	missense_variant	MODERATE	N	GU280_gp10	transcript	GU280_gp10	protein_coding	c.608G>T	p.Arg203Met	608/1260	608/1260	203/419
ICL13	NC_045512.2	28916	G	T	25623	696	1	Homozygous	T	missense_variant	MODERATE	N	GU280_gp10	transcript	GU280_gp10	protein_coding	c.643G>T	p.Gly215Cys	643/1260	643/1260	215/419
ICL13	NC_045512.2	29402	G	T	10983	279	1	Homozygous	T	missense_variant	MODERATE	N	GU280_gp10	transcript	GU280_gp10	protein_coding	c.1129G>T	p.Asp377Tyr	1129/1260	1129/1260	377/419
ICL13	NC_045512.2	29742	G	T	579.03	Insufficient_Read_Depth	1	Homozygous	T	downstream_gene_variant	MODIFIER	S	GU280_gp02	transcript	GU280_gp02	protein_coding	c.*4358G>T
ICL14	NC_045512.2	210	G	T	12447	306	1	Homozygous	T	upstream_gene_variant	MODIFIER	ORF1ab	GU280_gp01	transcript	GU280_gp01	protein_coding	c.-56G>T
ICL14	NC_045512.2	241	C	T	12530	307	1	Homozygous	T	upstream_gene_variant	MODIFIER	ORF1ab	GU280_gp01	transcript	GU280_gp01	protein_coding	c.-25C>T
ICL14	NC_045512.2	685	AAAGTCATTT	A	11053.1	247	1	Homozygous	A	conservative_inframe_deletion	MODERATE	ORF1ab	GU280_gp01	transcript	GU280_gp01	protein_coding	c.421_429delAAGTCATTT	p.Lys141_Phe143del	421/21291	421/21291	141/7096
ICL14	NC_045512.2	2616	GT	G	46.64	Insufficient_Read_Depth	0.09	Heterozygous	G	frameshift_variant	HIGH	ORF1ab	GU280_gp01	transcript	GU280_gp01	protein_coding	c.2352delT	p.Cys784fs	2352/21291	2352/21291	784/7096
ICL14	NC_045512.2	3037	C	T	7500.03	212	1	Homozygous	T	synonymous_variant	LOW	ORF1ab	GU280_gp01	transcript	GU280_gp01	protein_coding	c.2772C>T	p.Phe924Phe	2772/21291	2772/21291	924/7096
ICL14	NC_045512.2	5184	C	T	5531.03	149	1	Homozygous	T	missense_variant	MODERATE	ORF1ab	GU280_gp01	transcript	GU280_gp01	protein_coding	c.4919C>T	p.Pro1640Leu	4919/21291	4919/21291	1640/7096
ICL14	NC_045512.2	5584	A	G	6159.03	156	1	Homozygous	G	synonymous_variant	LOW	ORF1ab	GU280_gp01	transcript	GU280_gp01	protein_coding	c.5319A>G	p.Thr1773Thr	5319/21291	5319/21291	1773/7096
ICL14	NC_045512.2	9005	GT	G	813.64	60	0.19	Heterozygous	G	frameshift_variant	HIGH	ORF1ab	GU280_gp01	transcript	GU280_gp01	protein_coding	c.8744delT	p.Leu2915fs	8744/21291	8744/21291	2915/7096
ICL14	NC_045512.2	9891	C	T	5048.03	142	1	Homozygous	T	missense_variant	MODERATE	ORF1ab	GU280_gp01	transcript	GU280_gp01	protein_coding	c.9626C>T	p.Ala3209Val	9626/21291	9626/21291	3209/7096
ICL14	NC_045512.2	10138	C	T	6774.03	169	1	Homozygous	T	synonymous_variant	LOW	ORF1ab	GU280_gp01	transcript	GU280_gp01	protein_coding	c.9873C>T	p.Asn3291Asn	9873/21291	9873/21291	3291/7096
ICL14	NC_045512.2	11418	T	C	149.92	Insufficient_Read_Depth	1	Homozygous	C	missense_variant	MODERATE	ORF1ab	GU280_gp01	transcript	GU280_gp01	protein_coding	c.11153T>C	p.Val3718Ala	11153/21291	11153/21291	3718/7096
ICL14	NC_045512.2	11514	C	T	2168.03	55	1	Homozygous	T	missense_variant	MODERATE	ORF1ab	GU280_gp01	transcript	GU280_gp01	protein_coding	c.11249C>T	p.Thr3750Ile	11249/21291	11249/21291	3750/7096
ICL14	NC_045512.2	13019	C	T	3298.6	103	0.63	Heterozygous	T	synonymous_variant	LOW	ORF1ab	GU280_gp01	transcript	GU280_gp01	protein_coding	c.12754C>T	p.Leu4252Leu	12754/21291	12754/21291	4252/7096
ICL14	NC_045512.2	14408	C	T	6152.03	169	1	Homozygous	T	missense_variant	MODERATE	ORF1ab	GU280_gp01	transcript	GU280_gp01	protein_coding	c.14144C>T	p.Pro4715Leu	14144/21291	14144/21291	4715/7096
ICL14	NC_045512.2	15451	G	A	4371.6	127	0.58	Heterozygous	A	missense_variant	MODERATE	ORF1ab	GU280_gp01	transcript	GU280_gp01	protein_coding	c.15187G>A	p.Gly5063Ser	15187/21291	15187/21291	5063/7096
ICL14	NC_045512.2	16466	C	T	4349.03	112	1	Homozygous	T	missense_variant	MODERATE	ORF1ab	GU280_gp01	transcript	GU280_gp01	protein_coding	c.16202C>T	p.Pro5401Leu	16202/21291	16202/21291	5401/7096
ICL14	NC_045512.2	21618	C	G	3079.6	106	0.68	Heterozygous	G	missense_variant	MODERATE	S	GU280_gp02	transcript	GU280_gp02	protein_coding	c.56C>G	p.Thr19Arg	56/3822	56/3822	19/1273
ICL14	NC_045512.2	21987	G	A	2988.03	126	0.97	Homozygous	A	missense_variant	MODERATE	S	GU280_gp02	transcript	GU280_gp02	protein_coding	c.425G>A	p.Gly142Asp	425/3822	425/3822	142/1273
ICL14	NC_045512.2	22028	GAGTTCA	G	5656.03	126	1	Homozygous	G	disruptive_inframe_deletion	MODERATE	S	GU280_gp02	transcript	GU280_gp02	protein_coding	c.467_472delAGTTCA	p.Glu156_Arg158delinsGly	467/3822	467/3822	156/1273
ICL14	NC_045512.2	22227	C	T	1857.03	56	1	Homozygous	T	missense_variant	MODERATE	S	GU280_gp02	transcript	GU280_gp02	protein_coding	c.665C>T	p.Ala222Val	665/3822	665/3822	222/1273
ICL14	NC_045512.2	22917	T	G	3213.03	90	0.98	Homozygous	G	missense_variant	MODERATE	S	GU280_gp02	transcript	GU280_gp02	protein_coding	c.1355T>G	p.Leu452Arg	1355/3822	1355/3822	452/1273
ICL14	NC_045512.2	22995	C	A	2439.03	79	0.96	Homozygous	A	missense_variant	MODERATE	S	GU280_gp02	transcript	GU280_gp02	protein_coding	c.1433C>A	p.Thr478Lys	1433/3822	1433/3822	478/1273
ICL14	NC_045512.2	23403	A	G	10160	268	1	Homozygous	G	missense_variant	MODERATE	S	GU280_gp02	transcript	GU280_gp02	protein_coding	c.1841A>G	p.Asp614Gly	1841/3822	1841/3822	614/1273
ICL14	NC_045512.2	23604	C	G	3094.03	84	1	Homozygous	G	missense_variant	MODERATE	S	GU280_gp02	transcript	GU280_gp02	protein_coding	c.2042C>G	p.Pro681Arg	2042/3822	2042/3822	681/1273
ICL14	NC_045512.2	24410	G	A	2939.03	84	1	Homozygous	A	missense_variant	MODERATE	S	GU280_gp02	transcript	GU280_gp02	protein_coding	c.2848G>A	p.Asp950Asn	2848/3822	2848/3822	950/1273
ICL14	NC_045512.2	25106	GA	G	503.6	30	0.2	Heterozygous	G	frameshift_variant	HIGH	S	GU280_gp02	transcript	GU280_gp02	protein_coding	c.3547delA	p.Ile1183fs	3547/3822	3547/3822	1183/1273
ICL14	NC_045512.2	25469	C	T	5341.03	136	1	Homozygous	T	missense_variant	MODERATE	ORF3a	GU280_gp03	transcript	GU280_gp03	protein_coding	c.77C>T	p.Ser26Leu	77/828	77/828	26/275
ICL14	NC_045512.2	25477	GT	G	107.6	Insufficient_Read_Depth	0.1	Heterozygous	G	frameshift_variant	HIGH	ORF3a	GU280_gp03	transcript	GU280_gp03	protein_coding	c.87delT	p.Arg30fs	87/828	87/828	29/275
ICL14	NC_045512.2	25515	C	T	2160.03	59	1	Homozygous	T	synonymous_variant	LOW	ORF3a	GU280_gp03	transcript	GU280_gp03	protein_coding	c.123C>T	p.Leu41Leu	123/828	123/828	41/275
ICL14	NC_045512.2	26153	G	T	1846.03	52	1	Homozygous	T	missense_variant	MODERATE	ORF3a	GU280_gp03	transcript	GU280_gp03	protein_coding	c.761G>T	p.Gly254Val	761/828	761/828	254/275
ICL14	NC_045512.2	26196	G	T	2955.6	104	0.68	Heterozygous	T	synonymous_variant	LOW	ORF3a	GU280_gp03	transcript	GU280_gp03	protein_coding	c.804G>T	p.Thr268Thr	804/828	804/828	268/275
ICL14	NC_045512.2	26735	C	T	2280.03	73	1	Homozygous	T	synonymous_variant	LOW	M	GU280_gp05	transcript	GU280_gp05	protein_coding	c.213C>T	p.Tyr71Tyr	213/669	213/669	71/222
ICL14	NC_045512.2	26767	T	C	2387.6	69	0.7	Heterozygous	C	missense_variant	MODERATE	M	GU280_gp05	transcript	GU280_gp05	protein_coding	c.245T>C	p.Ile82Thr	245/669	245/669	82/222
ICL14	NC_045512.2	27582	T	C	6310.03	171	1	Homozygous	C	synonymous_variant	LOW	ORF7a	GU280_gp07	transcript	GU280_gp07	protein_coding	c.189T>C	p.Phe63Phe	189/366	189/366	63/121
ICL14	NC_045512.2	27638	T	C	488.03	Insufficient_Read_Depth	1	Homozygous	C	missense_variant	MODERATE	ORF7a	GU280_gp07	transcript	GU280_gp07	protein_coding	c.245T>C	p.Val82Ala	245/366	245/366	82/121
ICL14	NC_045512.2	27752	C	T	3120.6	106	0.9	Heterozygous	T	missense_variant	MODERATE	ORF7a	GU280_gp07	transcript	GU280_gp07	protein_coding	c.359C>T	p.Thr120Ile	359/366	359/366	120/121
ICL14	NC_045512.2	28247	AGATTTC	A	1951.6	50	0.71	Heterozygous	A	conservative_inframe_deletion	MODERATE	ORF8	GU280_gp09	transcript	GU280_gp09	protein_coding	c.355_360delGATTTC	p.Asp119_Phe120del	355/366	355/366	119/121
ICL14	NC_045512.2	28270	TA	T	5396.03	156	1	Homozygous	T	upstream_gene_variant	MODIFIER	N	GU280_gp10	transcript	GU280_gp10	protein_coding	c.-3delA
ICL14	NC_045512.2	28461	A	G	4647.6	133	0.74	Heterozygous	G	missense_variant	MODERATE	N	GU280_gp10	transcript	GU280_gp10	protein_coding	c.188A>G	p.Asp63Gly	188/1260	188/1260	63/419
ICL14	NC_045512.2	28881	G	T	18052	470	1	Homozygous	T	missense_variant	MODERATE	N	GU280_gp10	transcript	GU280_gp10	protein_coding	c.608G>T	p.Arg203Met	608/1260	608/1260	203/419
ICL14	NC_045512.2	29402	G	T	9839.03	249	1	Homozygous	T	missense_variant	MODERATE	N	GU280_gp10	transcript	GU280_gp10	protein_coding	c.1129G>T	p.Asp377Tyr	1129/1260	1129/1260	377/419
ICL14	NC_045512.2	29567	A	C	4480.03	140	1	Homozygous	C	missense_variant	MODERATE	ORF10	GU280_gp11	transcript	GU280_gp11	protein_coding	c.10A>C	p.Ile4Leu	10/117	10/117	4/38
ICL14	NC_045512.2	29742	G	T	422.03	Insufficient_Read_Depth	1	Homozygous	T	downstream_gene_variant	MODIFIER	S	GU280_gp02	transcript	GU280_gp02	protein_coding	c.*4358G>T
ICL15	NC_045512.2	210	G	T	8773.03	241	0.93	Homozygous	T	upstream_gene_variant	MODIFIER	ORF1ab	GU280_gp01	transcript	GU280_gp01	protein_coding	c.-56G>T
ICL15	NC_045512.2	241	C	T	10336	259	1	Homozygous	T	upstream_gene_variant	MODIFIER	ORF1ab	GU280_gp01	transcript	GU280_gp01	protein_coding	c.-25C>T
ICL15	NC_045512.2	2081	GT	G	85.6	Insufficient_Read_Depth	0.1	Heterozygous	G	frameshift_variant	HIGH	ORF1ab	GU280_gp01	transcript	GU280_gp01	protein_coding	c.1818delT	p.Gln607fs	1818/21291	1818/21291	606/7096
ICL15	NC_045512.2	2345	A	C	138.6	Insufficient_Read_Depth	0.12	Heterozygous	C	missense_variant	MODERATE	ORF1ab	GU280_gp01	transcript	GU280_gp01	protein_coding	c.2080A>C	p.Ile694Leu	2080/21291	2080/21291	694/7096
ICL15	NC_045512.2	3037	C	T	3979.03	120	1	Homozygous	T	synonymous_variant	LOW	ORF1ab	GU280_gp01	transcript	GU280_gp01	protein_coding	c.2772C>T	p.Phe924Phe	2772/21291	2772/21291	924/7096
ICL15	NC_045512.2	4547	A	G	64.6	Insufficient_Read_Depth	0.1	Heterozygous	G	missense_variant	MODERATE	ORF1ab	GU280_gp01	transcript	GU280_gp01	protein_coding	c.4282A>G	p.Lys1428Glu	4282/21291	4282/21291	1428/7096
ICL15	NC_045512.2	4568	A	G	68.6	Insufficient_Read_Depth	0.1	Heterozygous	G	missense_variant	MODERATE	ORF1ab	GU280_gp01	transcript	GU280_gp01	protein_coding	c.4303A>G	p.Ile1435Val	4303/21291	4303/21291	1435/7096
ICL15	NC_045512.2	5184	C	T	2586.6	77	0.71	Heterozygous	T	missense_variant	MODERATE	ORF1ab	GU280_gp01	transcript	GU280_gp01	protein_coding	c.4919C>T	p.Pro1640Leu	4919/21291	4919/21291	1640/7096
ICL15	NC_045512.2	5584	A	G	3732.6	103	0.88	Heterozygous	G	synonymous_variant	LOW	ORF1ab	GU280_gp01	transcript	GU280_gp01	protein_coding	c.5319A>G	p.Thr1773Thr	5319/21291	5319/21291	1773/7096
ICL15	NC_045512.2	6402	C	T	4410.6	139	0.58	Heterozygous	T	missense_variant	MODERATE	ORF1ab	GU280_gp01	transcript	GU280_gp01	protein_coding	c.6137C>T	p.Pro2046Leu	6137/21291	6137/21291	2046/7096
ICL15	NC_045512.2	6535	TG	T	239.6	Insufficient_Read_Depth	0.12	Heterozygous	T	frameshift_variant	HIGH	ORF1ab	GU280_gp01	transcript	GU280_gp01	protein_coding	c.6272delG	p.Gly2091fs	6272/21291	6272/21291	2091/7096
ICL15	NC_045512.2	6807	CTTTT	C	366.6	Insufficient_Read_Depth	0.16	Heterozygous	C	frameshift_variant	HIGH	ORF1ab	GU280_gp01	transcript	GU280_gp01	protein_coding	c.6543_6546delTTTT	p.Phe2182fs	6543/21291	6543/21291	2181/7096
ICL15	NC_045512.2	6820	T	C	366.6	Insufficient_Read_Depth	0.16	Heterozygous	C	synonymous_variant	LOW	ORF1ab	GU280_gp01	transcript	GU280_gp01	protein_coding	c.6555T>C	p.Ser2185Ser	6555/21291	6555/21291	2185/7096
ICL15	NC_045512.2	6829	T	C	384.6	Insufficient_Read_Depth	0.18	Heterozygous	C	synonymous_variant	LOW	ORF1ab	GU280_gp01	transcript	GU280_gp01	protein_coding	c.6564T>C	p.Ser2188Ser	6564/21291	6564/21291	2188/7096
ICL15	NC_045512.2	6835	T	C	387.6	Insufficient_Read_Depth	0.18	Heterozygous	C	synonymous_variant	LOW	ORF1ab	GU280_gp01	transcript	GU280_gp01	protein_coding	c.6570T>C	p.Ile2190Ile	6570/21291	6570/21291	2190/7096
ICL15	NC_045512.2	6853	T	C	264.6	Insufficient_Read_Depth	0.12	Heterozygous	C	synonymous_variant	LOW	ORF1ab	GU280_gp01	transcript	GU280_gp01	protein_coding	c.6588T>C	p.Thr2196Thr	6588/21291	6588/21291	2196/7096
ICL15	NC_045512.2	6858	T	C	264.6	Insufficient_Read_Depth	0.12	Heterozygous	C	missense_variant	MODERATE	ORF1ab	GU280_gp01	transcript	GU280_gp01	protein_coding	c.6593T>C	p.Ile2198Thr	6593/21291	6593/21291	2198/7096
ICL15	NC_045512.2	8010	A	G	122.6	Insufficient_Read_Depth	0.09	Heterozygous	G	missense_variant	MODERATE	ORF1ab	GU280_gp01	transcript	GU280_gp01	protein_coding	c.7745A>G	p.Asp2582Gly	7745/21291	7745/21291	2582/7096
ICL15	NC_045512.2	8905	C	CT	879.64	56	0.19	Heterozygous	CT	frameshift_variant	HIGH	ORF1ab	GU280_gp01	transcript	GU280_gp01	protein_coding	c.8645dupT	p.Leu2882fs	8646/21291	8646/21291	2882/7096
ICL15	NC_045512.2	8986	C	T	210.6	Insufficient_Read_Depth	0.1	Heterozygous	T	synonymous_variant	LOW	ORF1ab	GU280_gp01	transcript	GU280_gp01	protein_coding	c.8721C>T	p.Asp2907Asp	8721/21291	8721/21291	2907/7096
ICL15	NC_045512.2	9005	GT	G	99.64	36	0.13	Heterozygous	G	frameshift_variant	HIGH	ORF1ab	GU280_gp01	transcript	GU280_gp01	protein_coding	c.8744delT	p.Leu2915fs	8744/21291	8744/21291	2915/7096
ICL15	NC_045512.2	9891	C	T	3963.03	101	1	Homozygous	T	missense_variant	MODERATE	ORF1ab	GU280_gp01	transcript	GU280_gp01	protein_coding	c.9626C>T	p.Ala3209Val	9626/21291	9626/21291	3209/7096
ICL15	NC_045512.2	10138	C	T	3990.6	117	0.9	Heterozygous	T	synonymous_variant	LOW	ORF1ab	GU280_gp01	transcript	GU280_gp01	protein_coding	c.9873C>T	p.Asn3291Asn	9873/21291	9873/21291	3291/7096
ICL15	NC_045512.2	10941	TTG	T	612.6	Insufficient_Read_Depth	0.17	Heterozygous	T	frameshift_variant	HIGH	ORF1ab	GU280_gp01	transcript	GU280_gp01	protein_coding	c.10678_10679delGT	p.Val3560fs	10678/21291	10678/21291	3560/7096
ICL15	NC_045512.2	11179	G	GT	515.64	49	0.14	Heterozygous	GT	frameshift_variant	HIGH	ORF1ab	GU280_gp01	transcript	GU280_gp01	protein_coding	c.10919dupT	p.Leu3640fs	10920/21291	10920/21291	3640/7096
ICL15	NC_045512.2	11201	A	G	2132.6	84	0.24	Heterozygous	G	missense_variant	MODERATE	ORF1ab	GU280_gp01	transcript	GU280_gp01	protein_coding	c.10936A>G	p.Thr3646Ala	10936/21291	10936/21291	3646/7096
ICL15	NC_045512.2	11418	T	C	342.03	Insufficient_Read_Depth	1	Homozygous	C	missense_variant	MODERATE	ORF1ab	GU280_gp01	transcript	GU280_gp01	protein_coding	c.11153T>C	p.Val3718Ala	11153/21291	11153/21291	3718/7096
ICL15	NC_045512.2	11514	C	T	2171.03	57	0.95	Homozygous	T	missense_variant	MODERATE	ORF1ab	GU280_gp01	transcript	GU280_gp01	protein_coding	c.11249C>T	p.Thr3750Ile	11249/21291	11249/21291	3750/7096
ICL15	NC_045512.2	13019	C	T	2745.6	88	0.61	Heterozygous	T	synonymous_variant	LOW	ORF1ab	GU280_gp01	transcript	GU280_gp01	protein_coding	c.12754C>T	p.Leu4252Leu	12754/21291	12754/21291	4252/7096
ICL15	NC_045512.2	13376	AC	A	30.6	Insufficient_Read_Depth	0.1	Heterozygous	A	frameshift_variant	HIGH	ORF1ab	GU280_gp01	transcript	GU280_gp01	protein_coding	c.13113delC	p.Val4372fs	13113/21291	13113/21291	4371/7096
ICL15	NC_045512.2	14097	CG	C	216.6	Insufficient_Read_Depth	0.11	Heterozygous	C	frameshift_variant	HIGH	ORF1ab	GU280_gp01	transcript	GU280_gp01	protein_coding	c.13835delG	p.Gly4612fs	13835/21291	13835/21291	4612/7096
ICL15	NC_045512.2	14408	C	T	5397.03	153	1	Homozygous	T	missense_variant	MODERATE	ORF1ab	GU280_gp01	transcript	GU280_gp01	protein_coding	c.14144C>T	p.Pro4715Leu	14144/21291	14144/21291	4715/7096
ICL15	NC_045512.2	15451	G	A	4198.6	122	0.79	Heterozygous	A	missense_variant	MODERATE	ORF1ab	GU280_gp01	transcript	GU280_gp01	protein_coding	c.15187G>A	p.Gly5063Ser	15187/21291	15187/21291	5063/7096
ICL15	NC_045512.2	16466	C	T	3991.03	102	1	Homozygous	T	missense_variant	MODERATE	ORF1ab	GU280_gp01	transcript	GU280_gp01	protein_coding	c.16202C>T	p.Pro5401Leu	16202/21291	16202/21291	5401/7096
ICL15	NC_045512.2	17321	CATTGCCTGAGACGACAGCAGATATAGTTGTCTTTGATGAA	C	1870.6	61	0.21	Heterozygous	C	frameshift_variant	HIGH	ORF1ab	GU280_gp01	transcript	GU280_gp01	protein_coding	c.17061_17100delGCCTGAGACGACAGCAGATATAGTTGTCTTTGATGAAATT	p.Leu5687fs	17061/21291	17061/21291	5687/7096
ICL15	NC_045512.2	17686	GT	G	372.6	Insufficient_Read_Depth	0.16	Heterozygous	G	frameshift_variant	HIGH	ORF1ab	GU280_gp01	transcript	GU280_gp01	protein_coding	c.17425delT	p.Ser5809fs	17425/21291	17425/21291	5809/7096
ICL15	NC_045512.2	19983	C	CT	910.64	55	0.21	Heterozygous	CT	frameshift_variant&stop_gained	HIGH	ORF1ab	GU280_gp01	transcript	GU280_gp01	protein_coding	c.19725dupT	p.Asp6576fs	19726/21291	19726/21291	6576/7096
ICL15	NC_045512.2	21618	C	G	2661.6	116	0.7	Heterozygous	G	missense_variant	MODERATE	S	GU280_gp02	transcript	GU280_gp02	protein_coding	c.56C>G	p.Thr19Arg	56/3822	56/3822	19/1273
ICL15	NC_045512.2	21987	G	A	1139.03	46	1	Homozygous	A	missense_variant	MODERATE	S	GU280_gp02	transcript	GU280_gp02	protein_coding	c.425G>A	p.Gly142Asp	425/3822	425/3822	142/1273
ICL15	NC_045512.2	22028	GAGTTCA	G	2101.03	47	1	Homozygous	G	disruptive_inframe_deletion	MODERATE	S	GU280_gp02	transcript	GU280_gp02	protein_coding	c.467_472delAGTTCA	p.Glu156_Arg158delinsGly	467/3822	467/3822	156/1273
ICL15	NC_045512.2	22227	C	T	1651.01	47	0.94	Homozygous	T	missense_variant	MODERATE	S	GU280_gp02	transcript	GU280_gp02	protein_coding	c.665C>T	p.Ala222Val	665/3822	665/3822	222/1273
ICL15	NC_045512.2	22917	T	G	2788.03	73	0.99	Homozygous	G	missense_variant	MODERATE	S	GU280_gp02	transcript	GU280_gp02	protein_coding	c.1355T>G	p.Leu452Arg	1355/3822	1355/3822	452/1273
ICL15	NC_045512.2	22995	C	A	3568.03	109	0.99	Homozygous	A	missense_variant	MODERATE	S	GU280_gp02	transcript	GU280_gp02	protein_coding	c.1433C>A	p.Thr478Lys	1433/3822	1433/3822	478/1273
ICL15	NC_045512.2	23403	A	G	10373	268	1	Homozygous	G	missense_variant	MODERATE	S	GU280_gp02	transcript	GU280_gp02	protein_coding	c.1841A>G	p.Asp614Gly	1841/3822	1841/3822	614/1273
ICL15	NC_045512.2	23604	C	G	1033.03	34	1	Homozygous	G	missense_variant	MODERATE	S	GU280_gp02	transcript	GU280_gp02	protein_coding	c.2042C>G	p.Pro681Arg	2042/3822	2042/3822	681/1273
ICL15	NC_045512.2	23859	CT	C	269.6	Insufficient_Read_Depth	0.17	Heterozygous	C	frameshift_variant	HIGH	S	GU280_gp02	transcript	GU280_gp02	protein_coding	c.2300delT	p.Leu767fs	2300/3822	2300/3822	767/1273
ICL15	NC_045512.2	24410	G	A	3259.03	97	1	Homozygous	A	missense_variant	MODERATE	S	GU280_gp02	transcript	GU280_gp02	protein_coding	c.2848G>A	p.Asp950Asn	2848/3822	2848/3822	950/1273
ICL15	NC_045512.2	25469	C	T	3394.03	94	0.95	Homozygous	T	missense_variant	MODERATE	ORF3a	GU280_gp03	transcript	GU280_gp03	protein_coding	c.77C>T	p.Ser26Leu	77/828	77/828	26/275
ICL15	NC_045512.2	25771	C	T	65.6	Insufficient_Read_Depth	0.17	Heterozygous	T	missense_variant	MODERATE	ORF3a	GU280_gp03	transcript	GU280_gp03	protein_coding	c.379C>T	p.Leu127Phe	379/828	379/828	127/275
ICL15	NC_045512.2	26153	G	T	1461.03	38	1	Homozygous	T	missense_variant	MODERATE	ORF3a	GU280_gp03	transcript	GU280_gp03	protein_coding	c.761G>T	p.Gly254Val	761/828	761/828	254/275
ICL15	NC_045512.2	26408	CT	C	658.6	34	0.23	Heterozygous	C	frameshift_variant	HIGH	E	GU280_gp04	transcript	GU280_gp04	protein_coding	c.169delT	p.Tyr57fs	169/228	169/228	57/75
ICL15	NC_045512.2	26767	T	C	1990.6	58	0.72	Heterozygous	C	missense_variant	MODERATE	M	GU280_gp05	transcript	GU280_gp05	protein_coding	c.245T>C	p.Ile82Thr	245/669	245/669	82/222
ICL15	NC_045512.2	27582	T	C	4708.6	135	0.69	Heterozygous	C	synonymous_variant	LOW	ORF7a	GU280_gp07	transcript	GU280_gp07	protein_coding	c.189T>C	p.Phe63Phe	189/366	189/366	63/121
ICL15	NC_045512.2	27638	T	C	265.01	Insufficient_Read_Depth	1	Homozygous	C	missense_variant	MODERATE	ORF7a	GU280_gp07	transcript	GU280_gp07	protein_coding	c.245T>C	p.Val82Ala	245/366	245/366	82/121
ICL15	NC_045512.2	27752	C	T	3969.03	112	0.97	Homozygous	T	missense_variant	MODERATE	ORF7a	GU280_gp07	transcript	GU280_gp07	protein_coding	c.359C>T	p.Thr120Ile	359/366	359/366	120/121
ICL15	NC_045512.2	28247	AGATTTC	A	4286.6	104	0.93	Heterozygous	A	conservative_inframe_deletion	MODERATE	ORF8	GU280_gp09	transcript	GU280_gp09	protein_coding	c.355_360delGATTTC	p.Asp119_Phe120del	355/366	355/366	119/121
ICL15	NC_045512.2	28270	TA	T	10497	269	1	Homozygous	T	upstream_gene_variant	MODIFIER	N	GU280_gp10	transcript	GU280_gp10	protein_coding	c.-3delA
ICL15	NC_045512.2	28461	A	G	4601.6	133	0.72	Heterozygous	G	missense_variant	MODERATE	N	GU280_gp10	transcript	GU280_gp10	protein_coding	c.188A>G	p.Asp63Gly	188/1260	188/1260	63/419
ICL15	NC_045512.2	28807	C	T	6629.6	225	0.44	Heterozygous	T	synonymous_variant	LOW	N	GU280_gp10	transcript	GU280_gp10	protein_coding	c.534C>T	p.Gly178Gly	534/1260	534/1260	178/419
ICL15	NC_045512.2	28881	G	T	21889	499	1	Homozygous	T	missense_variant	MODERATE	N	GU280_gp10	transcript	GU280_gp10	protein_coding	c.608G>T	p.Arg203Met	608/1260	608/1260	203/419
ICL15	NC_045512.2	28911	ATGGCGG	A	3909.6	134	0.19	Heterozygous	A	disruptive_inframe_deletion	MODERATE	N	GU280_gp10	transcript	GU280_gp10	protein_coding	c.641_646delGCGGTG	p.Gly214_Gly215del	641/1260	641/1260	214/419
ICL15	NC_045512.2	29377	T	TA	621.64	34	0.23	Heterozygous	TA	frameshift_variant	HIGH	N	GU280_gp10	transcript	GU280_gp10	protein_coding	c.1109dupA	p.Asp371fs	1110/1260	1110/1260	370/419
ICL15	NC_045512.2	29402	G	T	10352	258	1	Homozygous	T	missense_variant	MODERATE	N	GU280_gp10	transcript	GU280_gp10	protein_coding	c.1129G>T	p.Asp377Tyr	1129/1260	1129/1260	377/419
ICL15	NC_045512.2	29742	G	T	85.1	Insufficient_Read_Depth	1	Homozygous	T	downstream_gene_variant	MODIFIER	S	GU280_gp02	transcript	GU280_gp02	protein_coding	c.*4358G>T
ICL16	NC_045512.2	210	G	T	11840	291	1	Homozygous	T	upstream_gene_variant	MODIFIER	ORF1ab	GU280_gp01	transcript	GU280_gp01	protein_coding	c.-56G>T
ICL16	NC_045512.2	241	C	T	11802	292	1	Homozygous	T	upstream_gene_variant	MODIFIER	ORF1ab	GU280_gp01	transcript	GU280_gp01	protein_coding	c.-25C>T
ICL16	NC_045512.2	509	GGTCATGTTATGGTT	G	998.6	53	0.12	Heterozygous	G	frameshift_variant	HIGH	ORF1ab	GU280_gp01	transcript	GU280_gp01	protein_coding	c.246_259delTCATGTTATGGTTG	p.His83fs	246/21291	246/21291	82/7096
ICL16	NC_045512.2	685	AAAGTCATTT	A	895.6	38	0.14	Heterozygous	A	conservative_inframe_deletion	MODERATE	ORF1ab	GU280_gp01	transcript	GU280_gp01	protein_coding	c.421_429delAAGTCATTT	p.Lys141_Phe143del	421/21291	421/21291	141/7096
ICL16	NC_045512.2	1048	G	T	4660.03	122	1	Homozygous	T	missense_variant	MODERATE	ORF1ab	GU280_gp01	transcript	GU280_gp01	protein_coding	c.783G>T	p.Lys261Asn	783/21291	783/21291	261/7096
ICL16	NC_045512.2	1965	TA	T	484.6	31	0.11	Heterozygous	T	frameshift_variant	HIGH	ORF1ab	GU280_gp01	transcript	GU280_gp01	protein_coding	c.1702delA	p.Thr568fs	1702/21291	1702/21291	568/7096
ICL16	NC_045512.2	1968	C	G	181.6	Insufficient_Read_Depth	0.1	Heterozygous	G	missense_variant	MODERATE	ORF1ab	GU280_gp01	transcript	GU280_gp01	protein_coding	c.1703C>G	p.Thr568Arg	1703/21291	1703/21291	568/7096
ICL16	NC_045512.2	2011	TGC	T	469.6	Insufficient_Read_Depth	0.11	Heterozygous	T	frameshift_variant	HIGH	ORF1ab	GU280_gp01	transcript	GU280_gp01	protein_coding	c.1747_1748delGC	p.Ala583fs	1747/21291	1747/21291	583/7096
ICL16	NC_045512.2	2081	GT	G	71.6	Insufficient_Read_Depth	0.09	Heterozygous	G	frameshift_variant	HIGH	ORF1ab	GU280_gp01	transcript	GU280_gp01	protein_coding	c.1818delT	p.Gln607fs	1818/21291	1818/21291	606/7096
ICL16	NC_045512.2	2560	A	G	6527.03	163	1	Homozygous	G	synonymous_variant	LOW	ORF1ab	GU280_gp01	transcript	GU280_gp01	protein_coding	c.2295A>G	p.Pro765Pro	2295/21291	2295/21291	765/7096
ICL16	NC_045512.2	3037	C	T	7503.03	206	1	Homozygous	T	synonymous_variant	LOW	ORF1ab	GU280_gp01	transcript	GU280_gp01	protein_coding	c.2772C>T	p.Phe924Phe	2772/21291	2772/21291	924/7096
ICL16	NC_045512.2	3102	AAT	A	317.6	Insufficient_Read_Depth	0.1	Heterozygous	A	frameshift_variant	HIGH	ORF1ab	GU280_gp01	transcript	GU280_gp01	protein_coding	c.2840_2841delAT	p.Tyr947fs	2840/21291	2840/21291	947/7096
ICL16	NC_045512.2	4181	G	T	5945.03	157	0.99	Homozygous	T	missense_variant	MODERATE	ORF1ab	GU280_gp01	transcript	GU280_gp01	protein_coding	c.3916G>T	p.Ala1306Ser	3916/21291	3916/21291	1306/7096
ICL16	NC_045512.2	5116	AT	A	156.6	Insufficient_Read_Depth	0.14	Heterozygous	A	frameshift_variant	HIGH	ORF1ab	GU280_gp01	transcript	GU280_gp01	protein_coding	c.4855delT	p.Tyr1619fs	4855/21291	4855/21291	1619/7096
ICL16	NC_045512.2	5584	A	G	115.6	Insufficient_Read_Depth	0.1	Heterozygous	G	synonymous_variant	LOW	ORF1ab	GU280_gp01	transcript	GU280_gp01	protein_coding	c.5319A>G	p.Thr1773Thr	5319/21291	5319/21291	1773/7096
ICL16	NC_045512.2	5629	G	T	3650.6	113	0.68	Heterozygous	T	synonymous_variant	LOW	ORF1ab	GU280_gp01	transcript	GU280_gp01	protein_coding	c.5364G>T	p.Thr1788Thr	5364/21291	5364/21291	1788/7096
ICL16	NC_045512.2	6402	C	T	7406.03	191	1	Homozygous	T	missense_variant	MODERATE	ORF1ab	GU280_gp01	transcript	GU280_gp01	protein_coding	c.6137C>T	p.Pro2046Leu	6137/21291	6137/21291	2046/7096
ICL16	NC_045512.2	7124	C	T	1974.03	70	1	Homozygous	T	missense_variant	MODERATE	ORF1ab	GU280_gp01	transcript	GU280_gp01	protein_coding	c.6859C>T	p.Pro2287Ser	6859/21291	6859/21291	2287/7096
ICL16	NC_045512.2	8035	G	GT	261.64	38	0.11	Heterozygous	GT	frameshift_variant&stop_gained	HIGH	ORF1ab	GU280_gp01	transcript	GU280_gp01	protein_coding	c.7773dupT	p.Asp2592fs	7774/21291	7774/21291	2592/7096
ICL16	NC_045512.2	8905	C	CT	120.64	39	0.11	Heterozygous	CT	frameshift_variant	HIGH	ORF1ab	GU280_gp01	transcript	GU280_gp01	protein_coding	c.8645dupT	p.Leu2882fs	8646/21291	8646/21291	2882/7096
ICL16	NC_045512.2	8986	C	T	9379.03	230	1	Homozygous	T	synonymous_variant	LOW	ORF1ab	GU280_gp01	transcript	GU280_gp01	protein_coding	c.8721C>T	p.Asp2907Asp	8721/21291	8721/21291	2907/7096
ICL16	NC_045512.2	9053	G	T	4968.6	144	0.79	Heterozygous	T	missense_variant	MODERATE	ORF1ab	GU280_gp01	transcript	GU280_gp01	protein_coding	c.8788G>T	p.Val2930Leu	8788/21291	8788/21291	2930/7096
ICL16	NC_045512.2	9073	C	T	5847.03	138	0.99	Homozygous	T	synonymous_variant	LOW	ORF1ab	GU280_gp01	transcript	GU280_gp01	protein_coding	c.8808C>T	p.Thr2936Thr	8808/21291	8808/21291	2936/7096
ICL16	NC_045512.2	10029	C	T	8727.03	223	1	Homozygous	T	missense_variant	MODERATE	ORF1ab	GU280_gp01	transcript	GU280_gp01	protein_coding	c.9764C>T	p.Thr3255Ile	9764/21291	9764/21291	3255/7096
ICL16	NC_045512.2	10162	TTACTG	T	431.6	Insufficient_Read_Depth	0.12	Heterozygous	T	frameshift_variant	HIGH	ORF1ab	GU280_gp01	transcript	GU280_gp01	protein_coding	c.9899_9903delACTGT	p.Tyr3300fs	9899/21291	9899/21291	3300/7096
ICL16	NC_045512.2	10330	TAC	T	214.6	Insufficient_Read_Depth	0.08	Heterozygous	T	frameshift_variant	HIGH	ORF1ab	GU280_gp01	transcript	GU280_gp01	protein_coding	c.10067_10068delCA	p.Thr3356fs	10067/21291	10067/21291	3356/7096
ICL16	NC_045512.2	10979	G	T	3160.03	102	1	Homozygous	T	missense_variant	MODERATE	ORF1ab	GU280_gp01	transcript	GU280_gp01	protein_coding	c.10714G>T	p.Val3572Leu	10714/21291	10714/21291	3572/7096
ICL16	NC_045512.2	11201	A	G	10344	272	1	Homozygous	G	missense_variant	MODERATE	ORF1ab	GU280_gp01	transcript	GU280_gp01	protein_coding	c.10936A>G	p.Thr3646Ala	10936/21291	10936/21291	3646/7096
ICL16	NC_045512.2	11332	A	G	4957.03	126	1	Homozygous	G	synonymous_variant	LOW	ORF1ab	GU280_gp01	transcript	GU280_gp01	protein_coding	c.11067A>G	p.Val3689Val	11067/21291	11067/21291	3689/7096
ICL16	NC_045512.2	12753	GCA	G	1173.6	47	0.16	Heterozygous	G	frameshift_variant	HIGH	ORF1ab	GU280_gp01	transcript	GU280_gp01	protein_coding	c.12490_12491delAC	p.Thr4164fs	12490/21291	12490/21291	4164/7096
ICL16	NC_045512.2	14408	C	T	5415.05	183	1	Homozygous	T	missense_variant	MODERATE	ORF1ab	GU280_gp01	transcript	GU280_gp01	protein_coding	c.14144C>T	p.Pro4715Leu	14144/21291	14144/21291	4715/7096
ICL16	NC_045512.2	15451	G	A	5687.6	165	0.75	Heterozygous	A	missense_variant	MODERATE	ORF1ab	GU280_gp01	transcript	GU280_gp01	protein_coding	c.15187G>A	p.Gly5063Ser	15187/21291	15187/21291	5063/7096
ICL16	NC_045512.2	15514	AGT	A	653.6	Insufficient_Read_Depth	0.14	Heterozygous	A	frameshift_variant	HIGH	ORF1ab	GU280_gp01	transcript	GU280_gp01	protein_coding	c.15253_15254delGT	p.Val5085fs	15253/21291	15253/21291	5085/7096
ICL16	NC_045512.2	15518	T	C	653.6	Insufficient_Read_Depth	0.14	Heterozygous	C	missense_variant	MODERATE	ORF1ab	GU280_gp01	transcript	GU280_gp01	protein_coding	c.15254T>C	p.Val5085Ala	15254/21291	15254/21291	5085/7096
ICL16	NC_045512.2	15965	GT	G	206.6	Insufficient_Read_Depth	0.12	Heterozygous	G	frameshift_variant	HIGH	ORF1ab	GU280_gp01	transcript	GU280_gp01	protein_coding	c.15705delT	p.Phe5235fs	15705/21291	15705/21291	5235/7096
ICL16	NC_045512.2	16466	C	T	4419.03	110	1	Homozygous	T	missense_variant	MODERATE	ORF1ab	GU280_gp01	transcript	GU280_gp01	protein_coding	c.16202C>T	p.Pro5401Leu	16202/21291	16202/21291	5401/7096
ICL16	NC_045512.2	16560	A	C	686.6	35	0.23	Heterozygous	C	synonymous_variant	LOW	ORF1ab	GU280_gp01	transcript	GU280_gp01	protein_coding	c.16296A>C	p.Ala5432Ala	16296/21291	16296/21291	5432/7096
ICL16	NC_045512.2	16720	GAAT	G	578.6	Insufficient_Read_Depth	0.12	Heterozygous	G	disruptive_inframe_deletion	MODERATE	ORF1ab	GU280_gp01	transcript	GU280_gp01	protein_coding	c.16457_16459delAAT	p.Glu5486_Leu5487delinsVal	16457/21291	16457/21291	5486/7096
ICL16	NC_045512.2	17036	CAA	C	269.6	Insufficient_Read_Depth	0.1	Heterozygous	C	frameshift_variant	HIGH	ORF1ab	GU280_gp01	transcript	GU280_gp01	protein_coding	c.16774_16775delAA	p.Asn5592fs	16774/21291	16774/21291	5592/7096
ICL16	NC_045512.2	19220	C	T	4148.03	105	1	Homozygous	T	missense_variant	MODERATE	ORF1ab	GU280_gp01	transcript	GU280_gp01	protein_coding	c.18956C>T	p.Ala6319Val	18956/21291	18956/21291	6319/7096
ICL16	NC_045512.2	20410	GAATTAGAAGATTT	G	65.6	Insufficient_Read_Depth	0.08	Heterozygous	G	frameshift_variant	HIGH	ORF1ab	GU280_gp01	transcript	GU280_gp01	protein_coding	c.20147_20159delAATTAGAAGATTT	p.Glu6716fs	20147/21291	20147/21291	6716/7096
ICL16	NC_045512.2	21101	G	GT	581.64	37	0.2	Heterozygous	GT	frameshift_variant	HIGH	ORF1ab	GU280_gp01	transcript	GU280_gp01	protein_coding	c.20843dupT	p.Thr6949fs	20844/21291	20844/21291	6948/7096
ICL16	NC_045512.2	21405	A	AT	411.64	34	0.14	Heterozygous	AT	frameshift_variant	HIGH	ORF1ab	GU280_gp01	transcript	GU280_gp01	protein_coding	c.21144dupT	p.Pro7049fs	21145/21291	21145/21291	7049/7096
ICL16	NC_045512.2	21618	C	G	3236.6	114	0.7	Heterozygous	G	missense_variant	MODERATE	S	GU280_gp02	transcript	GU280_gp02	protein_coding	c.56C>G	p.Thr19Arg	56/3822	56/3822	19/1273
ICL16	NC_045512.2	21987	G	A	2611.03	106	1	Homozygous	A	missense_variant	MODERATE	S	GU280_gp02	transcript	GU280_gp02	protein_coding	c.425G>A	p.Gly142Asp	425/3822	425/3822	142/1273
ICL16	NC_045512.2	22028	GAGTTCA	G	4756.03	106	1	Homozygous	G	disruptive_inframe_deletion	MODERATE	S	GU280_gp02	transcript	GU280_gp02	protein_coding	c.467_472delAGTTCA	p.Glu156_Arg158delinsGly	467/3822	467/3822	156/1273
ICL16	NC_045512.2	22050	C	T	2561.03	106	1	Homozygous	T	missense_variant	MODERATE	S	GU280_gp02	transcript	GU280_gp02	protein_coding	c.488C>T	p.Ala163Val	488/3822	488/3822	163/1273
ICL16	NC_045512.2	22684	T	C	89.6	Insufficient_Read_Depth	0.09	Heterozygous	C	synonymous_variant	LOW	S	GU280_gp02	transcript	GU280_gp02	protein_coding	c.1122T>C	p.Phe374Phe	1122/3822	1122/3822	374/1273
ICL16	NC_045512.2	22917	T	G	3315.03	93	0.95	Homozygous	G	missense_variant	MODERATE	S	GU280_gp02	transcript	GU280_gp02	protein_coding	c.1355T>G	p.Leu452Arg	1355/3822	1355/3822	452/1273
ICL16	NC_045512.2	22995	C	A	3804.03	110	0.98	Homozygous	A	missense_variant	MODERATE	S	GU280_gp02	transcript	GU280_gp02	protein_coding	c.1433C>A	p.Thr478Lys	1433/3822	1433/3822	478/1273
ICL16	NC_045512.2	23403	A	G	11817	310	1	Homozygous	G	missense_variant	MODERATE	S	GU280_gp02	transcript	GU280_gp02	protein_coding	c.1841A>G	p.Asp614Gly	1841/3822	1841/3822	614/1273
ICL16	NC_045512.2	23529	TCAA	T	455.6	Insufficient_Read_Depth	0.11	Heterozygous	T	conservative_inframe_deletion	MODERATE	S	GU280_gp02	transcript	GU280_gp02	protein_coding	c.1972_1974delAAC	p.Asn658del	1972/3822	1972/3822	658/1273
ICL16	NC_045512.2	23604	C	G	2482.03	72	1	Homozygous	G	missense_variant	MODERATE	S	GU280_gp02	transcript	GU280_gp02	protein_coding	c.2042C>G	p.Pro681Arg	2042/3822	2042/3822	681/1273
ICL16	NC_045512.2	23859	CT	C	170.6	Insufficient_Read_Depth	0.13	Heterozygous	C	frameshift_variant	HIGH	S	GU280_gp02	transcript	GU280_gp02	protein_coding	c.2300delT	p.Leu767fs	2300/3822	2300/3822	767/1273
ICL16	NC_045512.2	24410	G	A	3699.03	108	1	Homozygous	A	missense_variant	MODERATE	S	GU280_gp02	transcript	GU280_gp02	protein_coding	c.2848G>A	p.Asp950Asn	2848/3822	2848/3822	950/1273
ICL16	NC_045512.2	25267	CTG	C	395.6	Insufficient_Read_Depth	0.11	Heterozygous	C	frameshift_variant	HIGH	S	GU280_gp02	transcript	GU280_gp02	protein_coding	c.3707_3708delGT	p.Cys1236fs	3707/3822	3707/3822	1236/1273
ICL16	NC_045512.2	25290	GTC	G	167.6	Insufficient_Read_Depth	0.08	Heterozygous	G	frameshift_variant	HIGH	S	GU280_gp02	transcript	GU280_gp02	protein_coding	c.3731_3732delTC	p.Leu1244fs	3731/3822	3731/3822	1244/1273
ICL16	NC_045512.2	25433	C	T	3850.03	110	0.97	Homozygous	T	missense_variant	MODERATE	ORF3a	GU280_gp03	transcript	GU280_gp03	protein_coding	c.41C>T	p.Thr14Ile	41/828	41/828	14/275
ICL16	NC_045512.2	25469	C	T	3788.03	110	1	Homozygous	T	missense_variant	MODERATE	ORF3a	GU280_gp03	transcript	GU280_gp03	protein_coding	c.77C>T	p.Ser26Leu	77/828	77/828	26/275
ICL16	NC_045512.2	26104	G	T	2752.03	70	1	Homozygous	T	missense_variant	MODERATE	ORF3a	GU280_gp03	transcript	GU280_gp03	protein_coding	c.712G>T	p.Asp238Tyr	712/828	712/828	238/275
ICL16	NC_045512.2	26767	T	C	1840.6	55	0.57	Heterozygous	C	missense_variant	MODERATE	M	GU280_gp05	transcript	GU280_gp05	protein_coding	c.245T>C	p.Ile82Thr	245/669	245/669	82/222
ICL16	NC_045512.2	27097	GT	G	385.6	31	0.14	Heterozygous	G	frameshift_variant	HIGH	M	GU280_gp05	transcript	GU280_gp05	protein_coding	c.579delT	p.Phe193fs	579/669	579/669	193/222
ICL16	NC_045512.2	27638	T	C	130.93	Insufficient_Read_Depth	1	Homozygous	C	missense_variant	MODERATE	ORF7a	GU280_gp07	transcript	GU280_gp07	protein_coding	c.245T>C	p.Val82Ala	245/366	245/366	82/121
ICL16	NC_045512.2	27752	C	T	201.6	Insufficient_Read_Depth	0.77	Heterozygous	T	missense_variant	MODERATE	ORF7a	GU280_gp07	transcript	GU280_gp07	protein_coding	c.359C>T	p.Thr120Ile	359/366	359/366	120/121
[truncated: 3,017 more rows]

## Sheet: Sheet2
Sample metadata
Sample name	Allele Frequency	Zygosity	Gene Name	HGVS.p
ICL31	0.99	Homozygous	ORF1ab
ICL31	1	Homozygous	ORF1ab
ICL31	0.23	Heterozygous	ORF1ab	p.Pro305Ser
ICL31	1	Homozygous	ORF1ab	p.Phe924Phe
ICL31	0.97	Homozygous	ORF1ab	p.Ala1306Ser
ICL31	0.23	Heterozygous	ORF1ab	p.Asn1578Asn
ICL31	1	Homozygous	ORF1ab	p.Pro2046Leu
ICL31	0.14	Heterozygous	ORF1ab	p.Gly2091fs
ICL31	1	Homozygous	ORF1ab	p.Pro2287Ser
ICL31	0.94	Homozygous	ORF1ab	p.Asp2907Asp
ICL31	0.95	Homozygous	ORF1ab	p.Val2930Leu
ICL31	0.99	Homozygous	ORF1ab	p.Thr3255Ile
ICL31	0.64	Heterozygous	ORF1ab	p.Gln3536Arg
ICL31	0.97	Homozygous	ORF1ab	p.Thr3646Ala
ICL31	1	Homozygous	ORF1ab	p.Val3689Val
ICL31	0.82	Heterozygous	ORF1ab	p.Thr4175Ile
ICL31	0.1	Heterozygous	ORF1ab	p.Gly4201fs
ICL31	0.25	Heterozygous	ORF1ab	p.Leu4328Leu
ICL31	1	Homozygous	ORF1ab	p.Pro4715Leu
ICL31	0.95	Homozygous	ORF1ab	p.Gly5063Ser
ICL31	1	Homozygous	ORF1ab	p.Pro5401Leu
ICL31	0.13	Heterozygous	ORF1ab	p.Tyr5601fs
ICL31	1	Homozygous	ORF1ab	p.Ala6319Val
ICL31	0.27	Heterozygous	ORF1ab	p.Leu6331Leu
ICL31	0.22	Heterozygous	ORF1ab	p.His6686Tyr
ICL31	0.09	Heterozygous	ORF1ab	p.Asn7025fs
ICL31	0.62	Heterozygous	S	p.Thr19Arg
ICL31	0.8	Heterozygous	S	p.Leu452Arg
ICL31	0.78	Heterozygous	S	p.Ser477Ile
ICL31	1	Homozygous	S	p.Thr478Lys
ICL31	1	Homozygous	S	p.Asp614Gly
ICL31	0.71	Heterozygous	S	p.Val622Ala
ICL31	1	Homozygous	S	p.Pro681Arg
ICL31	0.15	Heterozygous	S	p.Leu767fs
ICL31	0.68	Heterozygous	S	p.Ala924Ser
ICL31	0.12	Heterozygous	S	p.Met1237_Ser1242delinsIle
ICL31	0.67	Heterozygous	S	p.Ser1242Ile
ICL31	0.46	Heterozygous	ORF3a	p.Ile7Ile
ICL31	1	Homozygous	ORF3a	p.Ser26Leu
ICL31	1	Homozygous	M	p.Ile82Thr
ICL31	0.09	Heterozygous	ORF7a	p.Ser60fs
ICL31	0.1	Heterozygous	ORF7a	p.Leu77fs
ICL31	0.91	Homozygous	ORF7b	p.Thr40Ile
ICL31	1	Homozygous	ORF8	p.Asp119_Phe120del
ICL31	1	Homozygous	N
ICL31	0.87	Heterozygous	N	p.Asp63Gly
ICL31	0.09	Heterozygous	N	p.Asp81fs
ICL31	1	Homozygous	N	p.Arg203Met
ICL31	0.91	Heterozygous	N	p.Gly215Cys
ICL31	1	Homozygous	N	p.Asp377Tyr
ICL83	1	Homozygous	ORF1ab
ICL83	1	Homozygous	ORF1ab
ICL83	0.14	Heterozygous	ORF1ab	p.Glu55fs
ICL83	0.16	Heterozygous	ORF1ab	p.Val757Val
ICL83	1	Homozygous	ORF1ab	p.Phe924Phe
ICL83	0.12	Heterozygous	ORF1ab	p.Glu1136Lys
ICL83	0.97	Homozygous	ORF1ab	p.Ala1306Ser
ICL83	0.2	Heterozygous	ORF1ab	p.Pro1640Leu
ICL83	0.99	Homozygous	ORF1ab	p.Pro2046Leu
ICL83	0.15	Heterozygous	ORF1ab	p.Gly2091fs
ICL83	0.89	Heterozygous	ORF1ab	p.Asp2907Asp
ICL83	0.97	Homozygous	ORF1ab	p.Val2930Leu
ICL83	0.97	Homozygous	ORF1ab	p.Thr3255Ile
ICL83	0.94	Homozygous	ORF1ab	p.Gln3536Arg
ICL83	0.1	Heterozygous	ORF1ab	p.Cys3637fs
ICL83	0.97	Homozygous	ORF1ab	p.Thr3646Ala
ICL83	0.85	Heterozygous	ORF1ab	p.Val3689Val
ICL83	0.88	Heterozygous	ORF1ab	p.Thr4175Ile
ICL83	0.12	Heterozygous	ORF1ab	p.Gly4201fs
ICL83	1	Homozygous	ORF1ab	p.Pro4715Leu
ICL83	0.97	Homozygous	ORF1ab	p.Gly5063Ser
ICL83	0.12	Heterozygous	ORF1ab	p.Asn5095fs
ICL83	1	Homozygous	ORF1ab	p.Pro5401Leu
ICL83	0.8	Heterozygous	ORF1ab	p.His6686Tyr
ICL83	0.12	Heterozygous	ORF1ab	p.Thr6949fs
ICL83	1	Homozygous	S	p.Thr478Lys
ICL83	1	Homozygous	S	p.Asp614Gly
ICL83	0.91	Heterozygous	S	p.Val622Ala
ICL83	0.1	Heterozygous	S	p.Tyr674fs
ICL83	1	Homozygous	S	p.Pro681Arg
ICL83	0.87	Heterozygous	S	p.Ala924Ser
ICL83	0.85	Heterozygous	S	p.Ser1242Ile
ICL83	0.94	Homozygous	ORF3a	p.Ile7Ile
ICL83	1	Homozygous	ORF3a	p.Ser26Leu
ICL83	1	Homozygous	M	p.Ile82Thr
ICL83	1	Homozygous	ORF7b	p.Thr40Ile
ICL83	1	Homozygous	ORF8	p.Asp119_Phe120del
ICL83	1	Homozygous	N
ICL83	0.7	Heterozygous	N	p.Asp63Gly
ICL83	1	Homozygous	N	p.Arg203Met
ICL83	0.95	Homozygous	N	p.Gly215Cys
ICL83	1	Homozygous	N	p.Asp377Tyr
ICL84	1	Homozygous	ORF1ab
ICL84	1	Homozygous	ORF1ab
ICL84	0.83	Heterozygous	ORF1ab	p.Thr350Ile
ICL84	1	Homozygous	ORF1ab	p.Phe924Phe
ICL84	1	Homozygous	ORF1ab	p.Ala1306Ser
ICL84	0.31	Heterozygous	ORF1ab	p.Ala1679Val
ICL84	0.7	Heterozygous	ORF1ab	p.Leu1688Ser
ICL84	0.99	Homozygous	ORF1ab	p.Pro2046Leu
ICL84	0.1	Heterozygous	ORF1ab	p.Gly2091fs
ICL84	0.57	Heterozygous	ORF1ab	p.Asn2596Asn
ICL84	0.97	Homozygous	ORF1ab	p.Ser2625Phe
ICL84	1	Homozygous	ORF1ab	p.Asp2907Asp
ICL84	0.95	Homozygous	ORF1ab	p.Val2930Leu
ICL84	1	Homozygous	ORF1ab	p.Thr3255Ile
ICL84	0.24	Heterozygous	ORF1ab	p.Gln3536Arg
ICL84	0.11	Heterozygous	ORF1ab	p.Leu3606Phe
ICL84	0.98	Homozygous	ORF1ab	p.Thr3646Ala
ICL84	1	Homozygous	ORF1ab	p.Val3689Val
ICL84	0.47	Heterozygous	ORF1ab	p.Thr4175Ile
ICL84	1	Homozygous	ORF1ab	p.Pro4715Leu
ICL84	0.94	Homozygous	ORF1ab	p.Gly5063Ser
ICL84	1	Homozygous	ORF1ab	p.Pro5401Leu
ICL84	0.1	Heterozygous	ORF1ab	p.Thr5539fs
ICL84	0.98	Homozygous	ORF1ab	p.Ala6319Val
ICL84	1	Homozygous	S	p.Thr19Arg
ICL84	1	Homozygous	S	p.Gly142Asp
ICL84	1	Homozygous	S	p.Glu156_Arg158delinsGly
ICL84	0.88	Heterozygous	S	p.Ile312Ile
ICL84	1	Homozygous	S	p.Leu452Arg
ICL84	1	Homozygous	S	p.Thr478Lys
ICL84	1	Homozygous	S	p.Asp614Gly
ICL84	0.32	Heterozygous	S	p.Val622Ala
ICL84	0.28	Heterozygous	S	p.Gln677His
ICL84	1	Homozygous	S	p.Pro681Arg
ICL84	0.1	Heterozygous	S	p.Ile896fs
ICL84	0.11	Heterozygous	S	p.Ala924Ser
ICL84	1	Homozygous	S	p.Asp950Asn
ICL84	0.26	Heterozygous	S	p.Ser1242Ile
ICL84	1	Homozygous	ORF3a	p.Ser26Leu
ICL84	0.73	Heterozygous	M	p.Ile82Thr
ICL84	1	Homozygous	ORF7a	p.Val82Ala
ICL84	1	Homozygous	ORF7b	p.Thr40Ile
ICL84	1	Homozygous	ORF8	p.Asp119_Phe120del
ICL84	1	Homozygous	N
ICL84	0.8	Heterozygous	N	p.Asp63Gly
ICL84	1	Homozygous	N	p.Arg203Met
ICL84	0.15	Heterozygous	N	p.Arg209_Gly212delinsSer
ICL84	0.99	Homozygous	N	p.Gly215Cys
ICL84	1	Homozygous	N	p.Asp377Tyr
ICL84	1	Homozygous	S
ICL85	1	Homozygous	ORF1ab
ICL85	0.99	Homozygous	ORF1ab
ICL85	0.99	Homozygous	ORF1ab
ICL85	1	Homozygous	ORF1ab
ICL85	1	Homozygous	ORF1ab	p.Phe924Phe
ICL85	1	Homozygous	ORF1ab	p.Ala1306Ser
ICL85	1	Homozygous	ORF1ab	p.Phe1925Phe
ICL85	1	Homozygous	ORF1ab	p.Pro2046Leu
ICL85	1	Homozygous	ORF1ab	p.Pro2287Ser
ICL85	1	Homozygous	ORF1ab	p.Asp2907Asp
ICL85	0.9	Heterozygous	ORF1ab	p.Val2930Leu
ICL85	1	Homozygous	ORF1ab	p.Thr3182Thr
ICL85	1	Homozygous	ORF1ab	p.Thr3255Ile
ICL85	1	Homozygous	ORF1ab	p.Thr3646Ala
ICL85	1	Homozygous	ORF1ab	p.Val3689Val
ICL85	0.91	Homozygous	ORF1ab	p.Val3708Val
ICL85	1	Homozygous	ORF1ab	p.Pro4715Leu
ICL85	0.84	Heterozygous	ORF1ab	p.Gly5063Ser
ICL85	0.11	Heterozygous	ORF1ab	p.Phe5235fs
ICL85	1	Homozygous	ORF1ab	p.Pro5401Leu
ICL85	0.98	Homozygous	ORF1ab	p.Met5974Ile
ICL85	1	Homozygous	ORF1ab	p.Ala6319Val
ICL85	0.97	Homozygous	S	p.Thr19Arg
ICL85	1	Homozygous	S	p.Gly142Asp
ICL85	1	Homozygous	S	p.Glu156_Arg158delinsGly
ICL85	1	Homozygous	S	p.Ser255Phe
ICL85	0.98	Homozygous	S	p.Leu452Arg
ICL85	1	Homozygous	S	p.Thr478Lys
ICL85	1	Homozygous	S	p.Asp614Gly
ICL85	0.09	Heterozygous	S	p.Tyr674fs
ICL85	1	Homozygous	S	p.Pro681Arg
ICL85	0.99	Homozygous	S	p.Asp950Asn
ICL85	1	Homozygous	ORF3a	p.Ser26Leu
ICL85	1	Homozygous	ORF3a	p.Asp155Asp
ICL85	0.48	Heterozygous	M	p.Ile82Thr
ICL85	1	Homozygous	ORF7a	p.Val82Ala
ICL85	1	Homozygous	ORF7a	p.Thr120Ile
ICL85	0.99	Homozygous	ORF7b	p.Thr40Ile
ICL85	0.96	Homozygous	ORF8	p.Asp119_Phe120del
ICL85	1	Homozygous	N
ICL85	0.75	Heterozygous	N	p.Asp63Gly
ICL85	1	Homozygous	N	p.Arg203Met
ICL85	1	Homozygous	N	p.Gly215Cys
ICL85	1	Homozygous	N	p.Asp377Tyr
ICL85	1	Homozygous	S
ICL86	1	Homozygous	ORF1ab
ICL86	1	Homozygous	ORF1ab
ICL86	0.57	Heterozygous	ORF1ab	p.Pro309Leu
ICL86	0.99	Homozygous	ORF1ab	p.Gly334Gly
ICL86	1	Homozygous	ORF1ab	p.Phe924Phe
ICL86	0.97	Homozygous	ORF1ab	p.Pro1640Leu
ICL86	0.25	Heterozygous	ORF1ab	p.Pro2046Leu
ICL86	0.13	Heterozygous	ORF1ab	p.Gly2091fs
ICL86	0.13	Heterozygous	ORF1ab	p.Asp2907Asp
ICL86	0.15	Heterozygous	ORF1ab	p.Leu2915fs
ICL86	0.4	Heterozygous	ORF1ab	p.Gly3039Gly
ICL86	0.9	Heterozygous	ORF1ab	p.Tyr3111Tyr
ICL86	0.95	Homozygous	ORF1ab	p.Ala3209Val
ICL86	0.97	Homozygous	ORF1ab	p.Val3718Ala
ICL86	0.12	Heterozygous	ORF1ab	p.Gly4201fs
ICL86	0.97	Homozygous	ORF1ab	p.Tyr4227Tyr
ICL86	1	Homozygous	ORF1ab	p.Pro4715Leu
ICL86	0.94	Homozygous	ORF1ab	p.Gly5063Ser
ICL86	1	Homozygous	ORF1ab	p.Pro5401Leu
ICL86	0.1	Heterozygous	ORF1ab	p.Thr5540fs
ICL86	0.94	Homozygous	ORF1ab	p.Pro5971Leu
ICL86	0.7	Heterozygous	ORF1ab	p.Glu6002Glu
ICL86	1	Homozygous	ORF1ab	p.Leu6666Leu
ICL86	0.66	Heterozygous	ORF1ab	p.Thr7032Ile
ICL86	0.52	Heterozygous	S	p.Thr19Arg
ICL86	1	Homozygous	S	p.Gly142Asp
ICL86	1	Homozygous	S	p.His146Tyr
ICL86	1	Homozygous	S	p.Glu156_Arg158delinsGly
ICL86	1	Homozygous	S	p.Leu452Arg
ICL86	1	Homozygous	S	p.Thr478Lys
ICL86	1	Homozygous	S	p.Asp614Gly
ICL86	1	Homozygous	S	p.Asn679Asn
ICL86	1	Homozygous	S	p.Pro681Arg
ICL86	1	Homozygous	S	p.Asp950Asn
ICL86	0.99	Homozygous	S	p.Thr1117Ile
ICL86	1	Homozygous	ORF3a	p.Ser26Leu
ICL86	0.99	Homozygous	ORF3a	p.Gln57Arg
ICL86	0.83	Heterozygous	ORF3a	p.Gly224Cys
ICL86	0.55	Heterozygous	M	p.Ile82Thr
ICL86	1	Homozygous	ORF7a	p.Leu116Phe
ICL86	1	Homozygous	ORF7a	p.Thr120Ile
ICL86	0.96	Homozygous	ORF8	p.Asp119_Phe120del
ICL86	1	Homozygous	N
ICL86	0.73	Heterozygous	N	p.Asp63Gly
ICL86	1	Homozygous	N	p.Arg203Met
ICL86	0.12	Heterozygous	N	p.Gly215Cys
ICL86	1	Homozygous	N	p.Asp377Tyr
ICL86	0.98	Homozygous	ORF10	p.Cys19Cys
ICL86	1	Homozygous	S
ICL87	1	Homozygous	ORF1ab
ICL87	1	Homozygous	ORF1ab
ICL87	0.18	Heterozygous	ORF1ab	p.Val54_Glu57del
ICL87	0.12	Heterozygous	ORF1ab	p.Gly82_Val86del
ICL87	0.59	Heterozygous	ORF1ab	p.Phe685Leu
ICL87	0.11	Heterozygous	ORF1ab	p.Lys915*
ICL87	1	Homozygous	ORF1ab	p.Phe924Phe
ICL87	1	Homozygous	ORF1ab	p.Ala1306Ser
ICL87	1	Homozygous	ORF1ab	p.Pro2046Leu
ICL87	0.14	Heterozygous	ORF1ab	p.Asn2082fs
ICL87	0.11	Heterozygous	ORF1ab	p.Gly2091fs
ICL87	0.93	Homozygous	ORF1ab	p.Asp2907Asp
ICL87	0.9	Heterozygous	ORF1ab	p.Val2930Leu
ICL87	0.11	Heterozygous	ORF1ab	p.Ala3209Val
ICL87	0.91	Heterozygous	ORF1ab	p.Thr3255Ile
ICL87	0.2	Heterozygous	ORF1ab	p.Ser3376fs
ICL87	0.78	Heterozygous	ORF1ab	p.Gln3536Arg
ICL87	0.98	Homozygous	ORF1ab	p.Thr3646Ala
ICL87	0.98	Homozygous	ORF1ab	p.Val3689Val
ICL87	0.76	Heterozygous	ORF1ab	p.Thr4175Ile
ICL87	0.13	Heterozygous	ORF1ab	p.Gly4201fs
ICL87	0.13	Heterozygous	ORF1ab	p.Val4372fs
ICL87	0.25	Heterozygous	ORF1ab	p.Asp4666Asp
ICL87	1	Homozygous	ORF1ab	p.Pro4715Leu
ICL87	0.98	Homozygous	ORF1ab	p.Gly5063Ser
ICL87	0.11	Heterozygous	ORF1ab	p.Asn5087fs
ICL87	1	Homozygous	ORF1ab	p.Pro5401Leu
ICL87	0.11	Heterozygous	ORF1ab	p.Thr5539fs
ICL87	0.11	Heterozygous	ORF1ab	p.Asn6055dup
ICL87	0.97	Homozygous	ORF1ab	p.Ala6319Val
ICL87	0.17	Heterozygous	ORF1ab	p.Leu6797fs
ICL87	0.13	Heterozygous	ORF1ab	p.Thr6949fs
ICL87	0.2	Heterozygous	ORF1ab	p.Cys6952Phe
ICL87	0.09	Heterozygous	ORF1ab	p.Ser7059fs
ICL87	0.62	Heterozygous	S	p.Thr19Arg
ICL87	1	Homozygous	S	p.Gly142Asp
ICL87	1	Homozygous	S	p.Glu156_Arg158delinsGly
ICL87	0.4	Heterozygous	S	p.Glu169fs
ICL87	0.5	Heterozygous	S	p.Leu296Leu
ICL87	1	Homozygous	S	p.Leu452Arg
ICL87	1	Homozygous	S	p.Thr478Lys
ICL87	0.57	Heterozygous	S	p.Glu583Asp
ICL87	1	Homozygous	S	p.Asp614Gly
ICL87	0.59	Heterozygous	S	p.Val622Ala
ICL87	0.1	Heterozygous	S	p.Tyr674fs
ICL87	1	Homozygous	S	p.Pro681Arg
[truncated: 4,733 more rows]
