# Supplementary material for: Genome analysis of SARS-CoV-2 isolates from a population reveals the rapid selective sweep of a haplotype carrying many pre-existing and new mutations
Source: Virol J. 2023 Sep 1;20:201. doi: 10.1186/s12985-023-02139-3 (PMC10474745; doi:10.1186/s12985-023-02139-3)
Supplement: Supplementary file 7 — Additional file 7: Fequency of observed amino acid variants on the genome sequences of SARS-CoV-2 on the GK clade outside Assam (timeline: March - July, 2021). [file 12985_2023_2139_MOESM7_ESM.xlsx]

## Sheet: Sheet1
Nucleotide variation	Characteristics	Protein variation
355_360delGATTTC	conservative_inframe_deletion	p.Asp119_Phe120del
160_171delGTAGAAGTTGAA	conservative_inframe_deletion	p.Val54_Glu57del
421_429delAAGTCATTT	conservative_inframe_deletion	p.Lys141_Phe143del
2566_2580delAACGGCCTTACTGTT	conservative_inframe_deletion	p.Asn856_Val860del
178_195delAGCACTCAATTTGCTTTT	conservative_inframe_deletion	p.Ser60_Phe65del
6418_6420delAAT	conservative_inframe_deletion	p.Asn2140del
16798_16800delAAG	conservative_inframe_deletion	p.Lys5600del
12913_12915delGGT	conservative_inframe_deletion	p.Gly4305del
13294_13296delGAT	conservative_inframe_deletion	p.Asp4432del
1972_1974delAAC	conservative_inframe_deletion	p.Asn658del
2464_2466delCTT	conservative_inframe_deletion	p.Leu822del
244_249delGTTTCA	conservative_inframe_deletion	p.Val82_Ser83del
17092_17100delGATGAAATT	conservative_inframe_deletion	p.Asp5698_Ile5700del
3682_3684delGTA	conservative_inframe_deletion	p.Val1228del
2575_2580delACTGTT	conservative_inframe_deletion	p.Thr859_Val860del
178_201delAGCACTCAATTTGCTTTTGCTTGT	conservative_inframe_deletion	p.Ser60_Cys67del
9025_9027delGAT	conservative_inframe_deletion	p.Asp3009del
472_483delCAAGAAAACTGG	conservative_inframe_deletion	p.Gln158_Trp161del
18739_18741delTTA	conservative_inframe_deletion	p.Leu6247del
3711_3725delGACCAGTTGCTGTAG	disruptive_inframe_deletion	p.Met1237_Ser1242delinsIle
467_472delAGTTCA	disruptive_inframe_deletion	p.Glu156_Arg158delinsGly
627_635delAATGGCTGG	disruptive_inframe_deletion	p.Arg209_Gly212delinsSer
245_259delGTCATGTTATGGTTG	disruptive_inframe_deletion	p.Gly82_Val86del
237_248delCAGATCAGTTTC	disruptive_inframe_deletion	p.Arg80_Ser83del
6245_6247delATA	disruptive_inframe_deletion	p.Asn2082del
641_646delGCGGTG	disruptive_inframe_deletion	p.Gly214_Gly215del
245_250delGTCATG	disruptive_inframe_deletion	p.Gly82_His83del
2454_2468delTGAAGATCTACTTTT	disruptive_inframe_deletion	p.Glu819_Phe823del
2309_2311delCTA	disruptive_inframe_deletion	p.Thr770del
9875_9892delGTCTTTGGCTTGATGACG	disruptive_inframe_deletion	p.Gly3292_Asp3297del
3743_3745delGTT	disruptive_inframe_deletion	p.Cys1248del
69_71delAAC	disruptive_inframe_deletion	p.Thr24del
3281_3283delATG	disruptive_inframe_deletion	p.Asn1094_Gly1095delinsArg
16769_16771delTTG	disruptive_inframe_deletion	p.Val5590del
534_536delTTA	disruptive_inframe_deletion	p.Tyr179del
10265_10267delTTT	disruptive_inframe_deletion	p.Phe3422del
12878_12880delATT	disruptive_inframe_deletion	p.Asn4293_Cys4294delinsSer
135_137delGTA	disruptive_inframe_deletion	p.Trp45_Tyr46delinsCys
8720_8722delACT	disruptive_inframe_deletion	p.Asp2907_Phe2908delinsVal
3714_3716delCAG	disruptive_inframe_deletion	p.Ser1239del
186_188delATT	disruptive_inframe_deletion	p.Gln62_Phe63delinsHis
1410_1412delTGA	disruptive_inframe_deletion	p.Asn470_Glu471delinsLys
4014_4016delTGT	disruptive_inframe_deletion	p.Val1339del
6386_6388delCTG	disruptive_inframe_deletion	p.Ala2129del
290_292delGTG	disruptive_inframe_deletion	p.Gly97del
185_223delTTACTTGGTTCCATGCTATACATGTCTCTGGGACCAATG	disruptive_inframe_deletion	p.Val62_Asn74del
16457_16459delAAT	disruptive_inframe_deletion	p.Glu5486_Leu5487delinsVal
2766_2768delGAT	disruptive_inframe_deletion	p.Leu922_Ile923delinsPhe
797_820delAAGCATACAATGTAACACAAGCTT	disruptive_inframe_deletion	p.Lys266_Phe274delinsIle
2759_2803delTGTATTGTTCTTTCTACCCTCCAGATGAGGATGAAGAAGAAGGTG	disruptive_inframe_deletion	p.Met920_Asp935delinsAsn
7817_7819delTGG	disruptive_inframe_deletion	p.Met2606_Glu2607delinsLys
584_586delGAA	disruptive_inframe_deletion	p.Arg195del
6248_6259delGTTTAAAAATTA	disruptive_inframe_deletion	p.Ser2083_Ile2086del
1283_1312delATTTTACAGGCTGCGTTATAGCTTGGAATT	disruptive_inframe_deletion	p.Asp428_Ser438delinsAla
12528_12539delGGGAGGTAGGTT	disruptive_inframe_deletion	p.Lys4176_Phe4180delinsAsn
134_154delTACCCAATAATACTGCGTCTT	disruptive_inframe_deletion	p.Leu45_Ser51del
60_62delTTT	disruptive_inframe_deletion	p.Leu21del
134_142delTACCCAATA	disruptive_inframe_deletion	p.Leu45_Asn48delinsTyr
10409_10411delGGT	disruptive_inframe_deletion	p.Trp3470del
80_118delCATACACTAATTCTTTCACACGTGGTGTTTATTACCCTG	disruptive_inframe_deletion	p.Ala27_Pro39del
3396_3416delGAGTGCTTATGAAAATTTTAA	disruptive_inframe_deletion	p.Lys1132_Phe1138del
18092_18097delCTTTAC	disruptive_inframe_deletion	p.Pro6031_Leu6032del
1811_1813delGTG	disruptive_inframe_deletion	p.Gly604del
18164_18166dupATA	disruptive_inframe_insertion	p.Asn6055dup
*4358G>T	downstream_gene_variant
*4304G>T	downstream_gene_variant
*4360G>A	downstream_gene_variant
*4298_*4299delTA	downstream_gene_variant
*4387A>G	downstream_gene_variant
*4322G>T	downstream_gene_variant
*4360G>T	downstream_gene_variant
*4415delA	downstream_gene_variant
*4417C>T	downstream_gene_variant
*4382G>T	downstream_gene_variant
*4308G>T	downstream_gene_variant
*4328A>T	downstream_gene_variant
*4366C>T	downstream_gene_variant
*4349C>T	downstream_gene_variant
*4397G>T	downstream_gene_variant
*4393G>T	downstream_gene_variant
*4350G>C	downstream_gene_variant
*4461delT	downstream_gene_variant
*4361G>T	downstream_gene_variant
*4303delA	downstream_gene_variant
6272delG	frameshift_variant	p.Gly2091fs
12602delG	frameshift_variant	p.Gly4201fs
16799dupA	frameshift_variant	p.Tyr5601fs
21073_21074delAA	frameshift_variant	p.Asn7025fs
2300delT	frameshift_variant	p.Leu767fs
178_194delAGCACTCAATTTGCTTT	frameshift_variant	p.Ser60fs
230delT	frameshift_variant	p.Leu77fs
241_242delGA	frameshift_variant	p.Asp81fs
163_164delGA	frameshift_variant	p.Glu55fs
10910delG	frameshift_variant	p.Cys3637fs
15284delA	frameshift_variant	p.Asn5095fs
20843dupT	frameshift_variant	p.Thr6949fs
2020delT	frameshift_variant	p.Tyr674fs
16615delA	frameshift_variant	p.Thr5539fs
2686delA	frameshift_variant	p.Ile896fs
15705delT	frameshift_variant	p.Phe5235fs
8744delT	frameshift_variant	p.Leu2915fs
16618delA	frameshift_variant	p.Thr5540fs
6246_6252delTAGTTTA	frameshift_variant	p.Asn2082fs
10126dupT	frameshift_variant	p.Ser3376fs
13113delC	frameshift_variant	p.Val4372fs
20388dupA	frameshift_variant	p.Leu6797fs
21175delT	frameshift_variant	p.Ser7059fs
246_259delTCATGTTATGGTTG	frameshift_variant	p.His83fs
2626delG	frameshift_variant	p.Ala876fs
6248_6252delGTTTA	frameshift_variant	p.Ser2083fs
7823_7824delAA	frameshift_variant	p.Lys2608fs
15288delT	frameshift_variant	p.Asn5097fs
1968dupC	frameshift_variant	p.Asn657fs
1818delT	frameshift_variant	p.Gln607fs
2355delT	frameshift_variant	p.Asn786fs
11396delT	frameshift_variant	p.Leu3799fs
271delG	frameshift_variant	p.Glu91fs
7328delG	frameshift_variant	p.Gly2443fs
7333delT	frameshift_variant	p.Cys2445fs
13451delA	frameshift_variant	p.Asp4484fs
467_468delAG	frameshift_variant	p.Glu156fs
470_473delTCAG	frameshift_variant	p.Phe157fs
21125delT	frameshift_variant	p.Leu7042fs
14901delA	frameshift_variant	p.Leu4967fs
6242delA	frameshift_variant	p.Asn2081fs
178_179delGG	frameshift_variant	p.Gly60fs
19823delG	frameshift_variant	p.Gly6608fs
2350delT	frameshift_variant	p.Cys784fs
5739delT	frameshift_variant	p.Val1915fs
6251dupT	frameshift_variant	p.Leu2084fs
53delT	frameshift_variant	p.Leu18fs
1368dupA	frameshift_variant	p.Glu457fs
2352delT	frameshift_variant	p.Cys784fs
5441_5442delAT	frameshift_variant	p.Tyr1814fs
7288_7289delGT	frameshift_variant	p.Val2430fs
9903delT	frameshift_variant	p.Pro3302fs
10162_10163delGT	frameshift_variant	p.Val3388fs
10403delT	frameshift_variant	p.Leu3468fs
11791delT	frameshift_variant	p.Cys3931fs
12584_12585delGA	frameshift_variant	p.Arg4195fs
12801_12802delAT	frameshift_variant	p.Leu4267fs
16378_16379delGA	frameshift_variant	p.Glu5460fs
19200_19201delAC	frameshift_variant	p.Arg6401fs
20763delA	frameshift_variant	p.Lys6921fs
1788dupT	frameshift_variant	p.Val597fs
2781delT	frameshift_variant	p.Phe927fs
3633delA	frameshift_variant	p.Lys1211fs
27_28delAA	frameshift_variant	p.Ile10fs
87delT	frameshift_variant	p.Arg30fs
255_256delGT	frameshift_variant	p.Leu85fs
20dupT	frameshift_variant	p.Ala8fs
11731dupA	frameshift_variant	p.Met3911fs
16531_16532delGT	frameshift_variant	p.Val5511fs
17425delT	frameshift_variant	p.Ser5809fs
18661delT	frameshift_variant	p.Tyr6221fs
2664dupT	frameshift_variant	p.Gly889fs
795_814delTAAAGCATACAATGTAACAC	frameshift_variant	p.Lys266fs
2211delA	frameshift_variant	p.Glu738fs
6963delT	frameshift_variant	p.Phe2321fs
11280dupT	frameshift_variant	p.Met3761fs
16371dupT	frameshift_variant	p.Ala5458fs
596delG	frameshift_variant	p.Gly199fs
2414delT	frameshift_variant	p.Ile805fs
3258delA	frameshift_variant	p.Ala1087fs
136_143delCCCAATAA	frameshift_variant	p.Pro46fs
783dupA	frameshift_variant	p.Arg262fs
2494_2495delGA	frameshift_variant	p.Glu832fs
4198delT	frameshift_variant	p.Ser1400fs
4910_4911delCA	frameshift_variant	p.Thr1637fs
5633_5645delAACCAGTTACTTA	frameshift_variant	p.Lys1878fs
6435dupT	frameshift_variant	p.Leu2146fs
7288delG	frameshift_variant	p.Val2430fs
10165dupT	frameshift_variant	p.Tyr3389fs
17081_17082delTA	frameshift_variant	p.Ile5694fs
17313_17314delAA	frameshift_variant	p.Glu5771fs
20531_20532delAA	frameshift_variant	p.Lys6844fs
3359_3360delCA	frameshift_variant	p.Thr1120fs
216delA	frameshift_variant	p.Lys72fs
857_858delTT	frameshift_variant	p.Phe286fs
10817delT	frameshift_variant	p.Leu3606fs
16297delA	frameshift_variant	p.Ile5433fs
429delC	frameshift_variant	p.Asn144fs
429delA	frameshift_variant	p.Asp144fs
800delA	frameshift_variant	p.Asn267fs
805delG	frameshift_variant	p.Glu269fs
7172_7173delAT	frameshift_variant	p.Tyr2391fs
7824delA	frameshift_variant	p.Lys2608fs
8645dupT	frameshift_variant	p.Leu2882fs
9898delT	frameshift_variant	p.Tyr3300fs
10106_10110delTTCAA	frameshift_variant	p.Ile3369fs
12039_12040delTA	frameshift_variant	p.Tyr4013fs
12085_12086delAT	frameshift_variant	p.Met4029fs
13069delG	frameshift_variant	p.Ala4357fs
19181delA	frameshift_variant	p.Lys6394fs
20890delT	frameshift_variant	p.Ser6964fs
1893_1894delTA	frameshift_variant	p.Thr632fs
584_585delGA	frameshift_variant	p.Arg195fs
814_815delCA	frameshift_variant	p.Gln272fs
12571_12572delTT	frameshift_variant	p.Leu4191fs
16577_16578delAA	frameshift_variant	p.Lys5526fs
795delC	frameshift_variant	p.Phe266fs
2535delT	frameshift_variant	p.Asp846fs
4839_4866delTGAAGGTAAAACATTTTATGTTTTACCT	frameshift_variant	p.His1613fs
7226_7227delGT	frameshift_variant	p.Cys2409fs
10128delA	frameshift_variant	p.Val3377fs
10152delA	frameshift_variant	p.Pro3385fs
11030_11031delTT	frameshift_variant	p.Phe3677fs
13027delT	frameshift_variant	p.Cys4343fs
13352delA	frameshift_variant	p.Lys4451fs
16530_16531insC	frameshift_variant	p.Val5511fs
1131delT	frameshift_variant	p.Phe377fs
1162_1166delAATGA	frameshift_variant	p.Asn388fs
2455_2468delGAAGATCTACTTTT	frameshift_variant	p.Glu819fs
2491delG	frameshift_variant	p.Ala831fs
23dupA	frameshift_variant	p.Asn8fs
163delG	frameshift_variant	p.Ala55fs
547_548delAC	frameshift_variant	p.Thr183fs
852delT	frameshift_variant	p.Gln285fs
3019_3071delGAGGTTCAACCTCAATTAGAGATGGAACTTACACCAGTTGTTCAGACTATTGA	frameshift_variant	p.Glu1007fs
4304delT	frameshift_variant	p.Ile1435fs
4306_4307delAA	frameshift_variant	p.Asn1436fs
6942delT	frameshift_variant	p.Phe2314fs
7228delA	frameshift_variant	p.Met2410fs
8145delT	frameshift_variant	p.Asp2717fs
8166_8167delTG	frameshift_variant	p.Glu2723fs
10876_10879delATGA	frameshift_variant	p.Met3626fs
11133delT	frameshift_variant	p.Met3712fs
11164delT	frameshift_variant	p.Tyr3722fs
11422_11423delCT	frameshift_variant	p.Leu3808fs
11572_11573delGT	frameshift_variant	p.Val3858fs
12048_12049delTA	frameshift_variant	p.Arg4017fs
12325_12326delGT	frameshift_variant	p.Val4109fs
12540delT	frameshift_variant	p.Phe4180fs
12883_12884delGT	frameshift_variant	p.Val4295fs
13386delT	frameshift_variant	p.Phe4462fs
15377delA	frameshift_variant	p.Asn5126fs
15576delG	frameshift_variant	p.Trp5192fs
15768delA	frameshift_variant	p.Ile5256fs
16046delT	frameshift_variant	p.Leu5349fs
16264_16265delGT	frameshift_variant	p.Val5422fs
16453delA	frameshift_variant	p.Arg5485fs
16603dupT	frameshift_variant	p.Tyr5535fs
18014_18015delTA	frameshift_variant	p.Ile6005fs
20031_20032delTA	frameshift_variant	p.Tyr6677fs
20491_20492delAG	frameshift_variant	p.Ser6831fs
184delG	frameshift_variant	p.Val62fs
579delT	frameshift_variant	p.Phe193fs
200_201delCT	frameshift_variant	p.Ser67fs
954delG	frameshift_variant	p.Arg319fs
1005delT	frameshift_variant	p.Ala336fs
4060delT	frameshift_variant	p.Tyr1354fs
131_180delCACCATTTCATCCTCTAGCTGATAACAAATTTGCACTGACTTGCTTTAGC	frameshift_variant	p.Ser44fs
7767_7768delAA	frameshift_variant	p.Lys2589fs
9825delA	frameshift_variant	p.Val3276fs
10927dupT	frameshift_variant	p.Ser3643fs
12013_12016delGCTG	frameshift_variant	p.Ala4005fs
13089delT	frameshift_variant	p.Phe4363fs
16621delT	frameshift_variant	p.Tyr5541fs
19725_19726delTG	frameshift_variant	p.Phe6575fs
19750_19751insT	frameshift_variant	p.Asp6584fs
1695delT	frameshift_variant	p.Phe565fs
2258dupT	frameshift_variant	p.Leu753fs
11392delT	frameshift_variant	p.Cys3798fs
191delA	frameshift_variant	p.Asn64fs
3547delA	frameshift_variant	p.Ile1183fs
6543_6546delTTTT	frameshift_variant	p.Phe2182fs
10678_10679delGT	frameshift_variant	p.Val3560fs
10919dupT	frameshift_variant	p.Leu3640fs
13835delG	frameshift_variant	p.Gly4612fs
17061_17100delGCCTGAGACGACAGCAGATATAGTTGTCTTTGATGAAATT	frameshift_variant	p.Leu5687fs
169delT	frameshift_variant	p.Tyr57fs
1109dupA	frameshift_variant	p.Asp371fs
1702delA	frameshift_variant	p.Thr568fs
1747_1748delGC	frameshift_variant	p.Ala583fs
2840_2841delAT	frameshift_variant	p.Tyr947fs
4855delT	frameshift_variant	p.Tyr1619fs
9899_9903delACTGT	frameshift_variant	p.Tyr3300fs
10067_10068delCA	frameshift_variant	p.Thr3356fs
12490_12491delAC	frameshift_variant	p.Thr4164fs
15253_15254delGT	frameshift_variant	p.Val5085fs
16774_16775delAA	frameshift_variant	p.Asn5592fs
20147_20159delAATTAGAAGATTT	frameshift_variant	p.Glu6716fs
21144dupT	frameshift_variant	p.Pro7049fs
3707_3708delGT	frameshift_variant	p.Cys1236fs
3731_3732delTC	frameshift_variant	p.Leu1244fs
1069_1070delAT	frameshift_variant	p.Ile357fs
9919delT	frameshift_variant	p.Cys3307fs
6160_6161delAA	frameshift_variant	p.Asn2054fs
1923delT	frameshift_variant	p.Arg643fs
8864delT	frameshift_variant	p.Val2955fs
9122delT	frameshift_variant	p.Leu3041fs
11261delT	frameshift_variant	p.Leu3754fs
18993_18994delAT	frameshift_variant	p.Ser6332fs
1776delT	frameshift_variant	p.Phe592fs
2302delA	frameshift_variant	p.Thr768fs
783delA	frameshift_variant	p.Lys261fs
182delT	frameshift_variant	p.Leu61fs
12196delA	frameshift_variant	p.Thr4066fs
1522delT	frameshift_variant	p.Tyr508fs
8743_8744delTT	frameshift_variant	p.Leu2915fs
253_254delAT	frameshift_variant	p.Met85fs
7323delT	frameshift_variant	p.Gly2443fs
9067delG	frameshift_variant	p.Ala3023fs
15937delT	frameshift_variant	p.Tyr5313fs
54_55delTG	frameshift_variant	p.Gly19fs
2357delA	frameshift_variant	p.Asn786fs
247_257delCATGTTATGGT	frameshift_variant	p.His83fs
254_258delTGGTT	frameshift_variant	p.Met85fs
2782_2783delGA	frameshift_variant	p.Asp928fs
10391_10404delCAGTTAATGTTTTA	frameshift_variant	p.Thr3464fs
10579_10580delAT	frameshift_variant	p.Met3527fs
18145delT	frameshift_variant	p.Tyr6049fs
11_12dupTT	frameshift_variant	p.Leu5fs
218_219delAC	frameshift_variant	p.His73fs
366delT	frameshift_variant	p.Leu123fs
8796_8797delTT	frameshift_variant	p.Tyr2932fs
15936_15937delTT	frameshift_variant	p.Phe5312fs
16775dupA	frameshift_variant	p.Asn5592fs
20818_20842delGAAAATGACTCTAAAGAGGGTTTTT	frameshift_variant	p.Glu6940fs
2591dupT	frameshift_variant	p.Leu864fs
1249delA	frameshift_variant	p.Thr417fs
475_476delGA	frameshift_variant	p.Glu159fs
20854delT	frameshift_variant	p.Cys6952fs
2022delT	frameshift_variant	p.Gln675fs
8842_8843delTT	frameshift_variant	p.Leu2948fs
16603delT	frameshift_variant	p.Tyr5535fs
20100delA	frameshift_variant	p.Leu6700fs
1169delT	frameshift_variant	p.Leu390fs
1692delA	frameshift_variant	p.Gln564fs
2763delA	frameshift_variant	p.Lys921fs
159delA	frameshift_variant	p.Lys53fs
8452_8453insA	frameshift_variant	p.Arg2818fs
10946_10947delAT	frameshift_variant	p.Tyr3649fs
16560delA	frameshift_variant	p.Glu5521fs
2582delT	frameshift_variant	p.Leu861fs
197dupT	frameshift_variant	p.Arg68fs
7242dupA	frameshift_variant	p.Arg2415fs
12512_12540delACTACAACACAACAAAGGGAGGTAGGTTT	frameshift_variant	p.Tyr4171fs
419_429delTAAAGTCATTT	frameshift_variant	p.Leu140fs
7251_7252delAG	frameshift_variant	p.Arg2417fs
10509_10516delACCTCTAA	frameshift_variant	p.Glu3503fs
3660dupT	frameshift_variant	p.Ile1221fs
1670dupA	frameshift_variant	p.Asn557fs
2289_2298delACAACCATTA	frameshift_variant	p.Gln764fs
2556_2557delAC	frameshift_variant	p.Leu853fs
9283_9314delACACCAGTTTACTCATTCTTACCTGGTGTTTA	frameshift_variant	p.Thr3095fs
11476_11477delCA	frameshift_variant	p.Gln3826fs
11725dupG	frameshift_variant	p.Glu3909fs
13292dupA	frameshift_variant	p.Asn4431fs
13905delT	frameshift_variant	p.Ile4636fs
14759delT	frameshift_variant	p.Phe4920fs
16049_16050delGT	frameshift_variant	p.Cys5350fs
16242delT	frameshift_variant	p.Phe5414fs
2278dupT	frameshift_variant	p.Cys760fs
2800dupA	frameshift_variant	p.Ile934fs
3266_3267insA	frameshift_variant	p.Phe1089fs
612_613delCA	frameshift_variant	p.His204fs
44dupA	frameshift_variant	p.Leu16fs
139_140delAT	frameshift_variant	p.Ile47fs
1001_1002delCA	frameshift_variant	p.Thr334fs
18841delT	frameshift_variant	p.Cys6281fs
62dupT	frameshift_variant	p.Leu21fs
12506dupT	frameshift_variant	p.Leu4169fs
2010_2011delAT	frameshift_variant	p.Ile670fs
5744delT	frameshift_variant	p.Val1915fs
8313delG	frameshift_variant	p.Lys2771fs
10446delT	frameshift_variant	p.Leu3483fs
12dupT	frameshift_variant	p.Leu5fs
3529_3530delGT	frameshift_variant	p.Val1177fs
421delT	frameshift_variant	p.Tyr141fs
442delT	frameshift_variant	p.Cys148fs
51delT	frameshift_variant	p.Glu18fs
32delT	frameshift_variant	p.Leu11fs
412_413delGC	frameshift_variant	p.Ala138fs
1387_1388delAT	frameshift_variant	p.Ile463fs
7208delG	frameshift_variant	p.Gly2403fs
7752_7753delGG	frameshift_variant	p.Glu2585fs
8882_8883delTT	frameshift_variant	p.Ile2961fs
21042delC	frameshift_variant	p.Glu7015fs
16578dupA	frameshift_variant	p.Gly5527fs
1629dupT	frameshift_variant	p.Val544fs
12480_12481dupAA	frameshift_variant	p.Thr4161fs
14513delG	frameshift_variant	p.Gly4838fs
419_420delTA	frameshift_variant	p.Leu140fs
6270delT	frameshift_variant	p.Gly2091fs
2620_2621delAC	frameshift_variant	p.Thr874fs
8010_8011delTA	frameshift_variant	p.Cys2670fs
9348delT	frameshift_variant	p.Thr3117fs
14499delC	frameshift_variant	p.Phe4834fs
17593delT	frameshift_variant	p.Tyr5865fs
18151delG	frameshift_variant	p.Asp6051fs
20581delT	frameshift_variant	p.Tyr6861fs
561delT	frameshift_variant	p.Gly188fs
56delG	frameshift_variant	p.Gly19fs
246_261delTCATGTTATGGTTGAG	frameshift_variant	p.His83fs
10884delT	frameshift_variant	p.Phe3628fs
21049_21059delATAGATGGTTA	frameshift_variant	p.Ile7017fs
6323delA	frameshift_variant	p.Lys2108fs
2848_2849delGA	frameshift_variant	p.Asp950fs
10818delG	frameshift_variant	p.Leu3606fs
160_193delGTAGAAGTTGAAAAAGGCGTTTTGCCTCAACTTG	frameshift_variant	p.Val54fs
17091_17101delTGATGAAATTT	frameshift_variant	p.Asp5698fs
179_188delGCACTCAATT	frameshift_variant	p.Ser60fs
627_631delAATGG	frameshift_variant	p.Arg209fs
750delA	frameshift_variant	p.Glu250fs
13111delA	frameshift_variant	p.Thr4371fs
7302_7303delTT	frameshift_variant	p.Phe2434fs
19_20delTT	frameshift_variant	p.Phe7fs
2330delA	frameshift_variant	p.Asn777fs
200_201delGT	frameshift_variant	p.Cys67fs
712_713insG	frameshift_variant	p.Ile238fs
21105_21106delTC	frameshift_variant	p.Gln7036fs
235delT	frameshift_variant	p.Tyr79fs
214_215delGT	frameshift_variant	p.Val72fs
8259delT	frameshift_variant	p.Val2754fs
9368delT	frameshift_variant	p.Leu3123fs
10519_10520delCA	frameshift_variant	p.Gln3507fs
12240_12241delTA	frameshift_variant	p.Tyr4080fs
15937dupT	frameshift_variant	p.Tyr5313fs
532delT	frameshift_variant	p.Tyr178fs
1118delA	frameshift_variant	p.Lys373fs
152delG	frameshift_variant	p.Cys51fs
708_709delTG	frameshift_variant	p.His236fs
1797delC	frameshift_variant	p.Tyr600fs
6504delT	frameshift_variant	p.Tyr2168fs
13081delG	frameshift_variant	p.Val4361fs
16875dupT	frameshift_variant	p.Ala5626fs
3724_3725delAG	frameshift_variant	p.Ser1242fs
2049_2097delTAAATTTTTGGCTTTGTGTGCTGACTCTATCATTATTGGTGGAGCTAAA	frameshift_variant	p.Lys684fs
216dupA	frameshift_variant	p.Arg73fs
7263_7264delCG	frameshift_variant	p.Glu2422fs
3722_3723delGT	frameshift_variant	p.Cys1241fs
2062_2065delTTGT	frameshift_variant	p.Leu688fs
2133_2134delGC	frameshift_variant	p.His712fs
5742delT	frameshift_variant	p.Val1915fs
10258_10259delGT	frameshift_variant	p.Val3420fs
12008delA	frameshift_variant	p.Lys4003fs
15715_15716delAT	frameshift_variant	p.Ile5239fs
20449delA	frameshift_variant	p.Arg6817fs
20480delA	frameshift_variant	p.Asn6827fs
261delT	frameshift_variant	p.Phe87fs
185_188delAATT	frameshift_variant	p.Gln62fs
245_252delGTCATGTT	frameshift_variant	p.Gly82fs
2323delG	frameshift_variant	p.Glu775fs
3755delA	frameshift_variant	p.Asn1252fs
11509delG	frameshift_variant	p.Ala3837fs
12564_12571delACAGGATT	frameshift_variant	p.Leu4188fs
12945delT	frameshift_variant	p.Asn4315fs
15258delT	frameshift_variant	p.Phe5086fs
15673_15674delGA	frameshift_variant	p.Asp5225fs
17384delG	frameshift_variant	p.Cys5795fs
18076delG	frameshift_variant	p.Val6026fs
3189delG	frameshift_variant	p.Leu1063fs
89delG	frameshift_variant	p.Gly30fs
854delA	frameshift_variant	p.Asn285fs
2_3delTG	frameshift_variant&start_lost	p.Met1fs
15258dupT	frameshift_variant&stop_gained	p.Asn5087fs
504dupT	frameshift_variant&stop_gained	p.Glu169fs
19725dupT	frameshift_variant&stop_gained	p.Asp6576fs
3414dupT	frameshift_variant&stop_gained	p.Asn1139fs
14421dupT	frameshift_variant&stop_gained	p.Asn4808fs
168dupT	frameshift_variant&stop_gained	p.Glu57fs
7773dupT	frameshift_variant&stop_gained	p.Asp2592fs
8667dupT	frameshift_variant&stop_gained	p.Ser2890fs
7806dupT	frameshift_variant&stop_gained	p.Asn2603fs
4659dupT	frameshift_variant&stop_gained	p.Asp1554fs
913C>T	missense_variant	p.Pro305Ser
3916G>T	missense_variant	p.Ala1306Ser
6137C>T	missense_variant	p.Pro2046Leu
6859C>T	missense_variant	p.Pro2287Ser
8788G>T	missense_variant	p.Val2930Leu
9764C>T	missense_variant	p.Thr3255Ile
10607A>G	missense_variant	p.Gln3536Arg
10936A>G	missense_variant	p.Thr3646Ala
12524C>T	missense_variant	p.Thr4175Ile
14144C>T	missense_variant	p.Pro4715Leu
15187G>A	missense_variant	p.Gly5063Ser
16202C>T	missense_variant	p.Pro5401Leu
18956C>T	missense_variant	p.Ala6319Val
20056C>T	missense_variant	p.His6686Tyr
56C>G	missense_variant	p.Thr19Arg
1355T>G	missense_variant	p.Leu452Arg
1430G>T	missense_variant	p.Ser477Ile
1433C>A	missense_variant	p.Thr478Lys
1841A>G	missense_variant	p.Asp614Gly
1865T>C	missense_variant	p.Val622Ala
2042C>G	missense_variant	p.Pro681Arg
2770G>T	missense_variant	p.Ala924Ser
3725G>T	missense_variant	p.Ser1242Ile
77C>T	missense_variant	p.Ser26Leu
245T>C	missense_variant	p.Ile82Thr
119C>T	missense_variant	p.Thr40Ile
188A>G	missense_variant	p.Asp63Gly
608G>T	missense_variant	p.Arg203Met
643G>T	missense_variant	p.Gly215Cys
1129G>T	missense_variant	p.Asp377Tyr
3406G>A	missense_variant	p.Glu1136Lys
4919C>T	missense_variant	p.Pro1640Leu
1049C>T	missense_variant	p.Thr350Ile
5036C>T	missense_variant	p.Ala1679Val
5063T>C	missense_variant	p.Leu1688Ser
7874C>T	missense_variant	p.Ser2625Phe
10818G>T	missense_variant	p.Leu3606Phe
425G>A	missense_variant	p.Gly142Asp
2031G>C	missense_variant	p.Gln677His
2848G>A	missense_variant	p.Asp950Asn
17922G>T	missense_variant	p.Met5974Ile
764C>T	missense_variant	p.Ser255Phe
359C>T	missense_variant	p.Thr120Ile
926C>T	missense_variant	p.Pro309Leu
9626C>T	missense_variant	p.Ala3209Val
11153T>C	missense_variant	p.Val3718Ala
17912C>T	missense_variant	p.Pro5971Leu
21095C>T	missense_variant	p.Thr7032Ile
436C>T	missense_variant	p.His146Tyr
3350C>T	missense_variant	p.Thr1117Ile
170A>G	missense_variant	p.Gln57Arg
670G>T	missense_variant	p.Gly224Cys
346C>T	missense_variant	p.Leu116Phe
2053T>C	missense_variant	p.Phe685Leu
20855G>T	missense_variant	p.Cys6952Phe
1749G>T	missense_variant	p.Glu583Asp
10067C>T	missense_variant	p.Thr3356Ile
1966G>A	missense_variant	p.Val656Ile
1154G>A	missense_variant	p.Arg385Lys
1334G>T	missense_variant	p.Gly445Val
8143G>A	missense_variant	p.Val2715Ile
10382C>T	missense_variant	p.Thr3461Ile
11249C>T	missense_variant	p.Thr3750Ile
665C>T	missense_variant	p.Ala222Val
1983G>T	missense_variant	p.Glu661Asp
4603G>A	missense_variant	p.Val1535Ile
9545C>T	missense_variant	p.Thr3182Ile
445T>A	missense_variant	p.Trp149Arg
382G>T	missense_variant	p.Asp128Tyr
524G>T	missense_variant	p.Arg175Leu
8938G>A	missense_variant	p.Asp2980Asn
9413T>C	missense_variant	p.Phe3138Ser
10740C>A	missense_variant	p.His3580Gln
20132A>G	missense_variant	p.Lys6711Arg
52C>T	missense_variant	p.Leu18Phe
230A>C	missense_variant	p.Lys77Thr
2576C>A	missense_variant	p.Thr859Asn
82T>C	missense_variant	p.Tyr28His
1939G>T	missense_variant	p.Ala647Ser
14374G>A	missense_variant	p.Ala4792Thr
18787A>G	missense_variant	p.Ile6263Val
3317G>A	missense_variant	p.Ser1106Asn
555G>T	missense_variant	p.Gln185His
287G>T	missense_variant	p.Gly96Val
11937G>T	missense_variant	p.Lys3979Asn
146G>T	missense_variant	p.Gly49Val
662C>A	missense_variant	p.Thr221Lys
3115T>C	missense_variant	p.Tyr1039His
6136C>T	missense_variant	p.Pro2046Ser
37G>C	missense_variant	p.Val13Leu
595C>T	missense_variant	p.Pro199Ser
17394G>T	missense_variant	p.Met5798Ile
19471G>T	missense_variant	p.Asp6491Tyr
12646G>A	missense_variant	p.Val4216Ile
16477G>T	missense_variant	p.Val5493Phe
67G>T	missense_variant	p.Val23Leu
285G>T	missense_variant	p.Leu95Phe
7837G>T	missense_variant	p.Val2613Phe
19796G>T	missense_variant	p.Ser6599Ile
1481C>T	missense_variant	p.Ser494Leu
452C>T	missense_variant	p.Thr151Ile
20C>T	missense_variant	p.Thr7Ile
19783A>G	missense_variant	p.Ile6595Val
519G>T	missense_variant	p.Gln173His
135G>T	missense_variant	p.Trp45Cys
12796G>A	missense_variant	p.Val4266Ile
8A>G	missense_variant	p.Asp3Gly
440A>G	missense_variant	p.Asp147Gly
1752G>T	missense_variant	p.Met584Ile
3992G>T	missense_variant	p.Gly1331Val
6184C>T	missense_variant	p.Leu2062Phe
7418T>C	missense_variant	p.Leu2473Ser
10810T>C	missense_variant	p.Phe3604Leu
11245A>G	missense_variant	p.Thr3749Ala
3422T>G	missense_variant	p.Leu1141Trp
184G>T	missense_variant	p.Val62Phe
1186C>A	missense_variant	p.Pro396Thr
1127C>T	missense_variant	p.Ser376Leu
1514C>T	missense_variant	p.Ser505Phe
8963C>T	missense_variant	p.Thr2988Ile
10547T>C	missense_variant	p.Leu3516Pro
13529G>A	missense_variant	p.Arg4510His
13670T>C	missense_variant	p.Phe4557Ser
759G>T	missense_variant	p.Glu253Asp
164A>T	missense_variant	p.Glu55Val
6274C>T	missense_variant	p.His2092Tyr
3655G>T	missense_variant	p.Gly1219Cys
1085C>T	missense_variant	p.Thr362Ile
773G>T	missense_variant	p.Trp258Leu
3487G>T	missense_variant	p.Asp1163Tyr
9024T>A	missense_variant	p.Asn3008Lys
15116G>T	missense_variant	p.Ser5039Ile
476C>T	missense_variant	p.Pro159Leu
12573G>C	missense_variant	p.Leu4191Phe
19774G>T	missense_variant	p.Gly6592Cys
2461C>G	missense_variant	p.Leu821Val
2536G>C	missense_variant	p.Asp846His
4768T>C	missense_variant	p.Tyr1590His
6443A>G	missense_variant	p.Lys2148Arg
11340G>T	missense_variant	p.Met3780Ile
13353G>C	missense_variant	p.Lys4451Asn
1223G>C	missense_variant	p.Arg408Thr
1760C>T	missense_variant	p.Thr587Ile
2771T>C	missense_variant	p.Phe924Ser
3153G>T	missense_variant	p.Lys1051Asn
3232G>A	missense_variant	p.Ala1078Thr
4429G>T	missense_variant	p.Val1477Phe
5023T>C	missense_variant	p.Tyr1675His
6908C>T	missense_variant	p.Ser2303Phe
8998A>T	missense_variant	p.Thr3000Ser
12331C>T	missense_variant	p.Leu4111Phe
13297A>C	missense_variant	p.Lys4433Gln
14890C>T	missense_variant	p.His4964Tyr
14891A>T	missense_variant	p.His4964Leu
17860G>T	missense_variant	p.Val5954Phe
18025C>T	missense_variant	p.Arg6009Cys
18539G>T	missense_variant	p.Ser6180Ile
18896C>T	missense_variant	p.Ser6299Phe
19100T>C	missense_variant	p.Leu6367Ser
20096G>T	missense_variant	p.Gly6699Val
21283A>G	missense_variant	p.Asn7095Asp
680T>C	missense_variant	p.Val227Ala
2455G>A	missense_variant	p.Glu819Lys
341T>C	missense_variant	p.Phe114Ser
969A>T	missense_variant	p.Glu323Asp
19969C>T	missense_variant	p.Pro6657Ser
751G>A	missense_variant	p.Gly251Ser
550C>T	missense_variant	p.Arg184Cys
2257A>G	missense_variant	p.Thr753Ala
2260G>A	missense_variant	p.Glu754Lys
11174A>G	missense_variant	p.Asn3725Ser
18412C>T	missense_variant	p.Arg6138Cys
172A>T	missense_variant	p.Ile58Phe
205T>C	missense_variant	p.Ser69Pro
783G>T	missense_variant	p.Lys261Asn
1702A>G	missense_variant	p.Thr568Ala
5243T>C	missense_variant	p.Leu1748Ser
17735C>T	missense_variant	p.Thr5912Ile
18244C>T	missense_variant	p.Leu6082Phe
712G>T	missense_variant	p.Asp238Tyr
761G>T	missense_variant	p.Gly254Val
10A>C	missense_variant	p.Ile4Leu
2080A>C	missense_variant	p.Ile694Leu
4282A>G	missense_variant	p.Lys1428Glu
4303A>G	missense_variant	p.Ile1435Val
6593T>C	missense_variant	p.Ile2198Thr
7745A>G	missense_variant	p.Asp2582Gly
379C>T	missense_variant	p.Leu127Phe
1703C>G	missense_variant	p.Thr568Arg
10714G>T	missense_variant	p.Val3572Leu
15254T>C	missense_variant	p.Val5085Ala
488C>T	missense_variant	p.Ala163Val
41C>T	missense_variant	p.Thr14Ile
10885G>A	missense_variant	p.Val3629Ile
11300C>T	missense_variant	p.Pro3767Leu
180G>T	missense_variant	p.Leu60Phe
1942A>G	missense_variant	p.Ile648Val
409G>T	missense_variant	p.Gly137Cys
2019G>T	missense_variant	p.Glu673Asp
2618G>T	missense_variant	p.Cys873Phe
3080G>T	missense_variant	p.Ser1027Ile
9407T>C	missense_variant	p.Val3136Ala
9853T>G	missense_variant	p.Cys3285Gly
10742A>G	missense_variant	p.His3581Arg
15677C>A	missense_variant	p.Pro5226Gln
19136C>T	missense_variant	p.Ser6379Phe
19974G>T	missense_variant	p.Arg6658Ser
176T>C	missense_variant	p.Phe59Ser
185T>C	missense_variant	p.Val62Ala
2665G>T	missense_variant	p.Gly889Cys
3265T>C	missense_variant	p.Phe1089Leu
113G>C	missense_variant	p.Gly38Ala
1179G>T	missense_variant	p.Leu393Phe
1182A>C	missense_variant	p.Lys394Asn
10719A>C	missense_variant	p.Lys3573Asn
19735G>T	missense_variant	p.Val6579Phe
39G>T	missense_variant	p.Glu13Asp
397G>T	missense_variant	p.Gly133Cys
16858G>T	missense_variant	p.Ala5620Ser
19A>G	missense_variant	p.Ile7Val
641G>T	missense_variant	p.Ser214Ile
2906T>C	missense_variant	p.Leu969Pro
148G>T	missense_variant	p.Val50Phe
334G>T	missense_variant	p.Val112Phe
11755C>T	missense_variant	p.Leu3919Phe
18133G>T	missense_variant	p.Val6045Leu
2404T>C	missense_variant	p.Phe802Leu
3189G>T	missense_variant	p.Leu1063Phe
604G>T	missense_variant	p.Val202Leu
56G>C	missense_variant	p.Gly19Ala
1280C>T	missense_variant	p.Ala427Val
3476T>C	missense_variant	p.Ile1159Thr
4529C>T	missense_variant	p.Ser1510Phe
6071C>T	missense_variant	p.Ser2024Leu
9856G>A	missense_variant	p.Gly3286Ser
10753C>A	missense_variant	p.Leu3585Ile
18131C>T	missense_variant	p.Ala6044Val
262G>T	missense_variant	p.Val88Leu
70G>T	missense_variant	p.Val24Phe
27G>T	missense_variant	p.Gln9His
12611C>T	missense_variant	p.Thr4204Ile
18745G>T	missense_variant	p.Asp6249Tyr
86C>T	missense_variant	p.Thr29Ile
200C>T	missense_variant	p.Ser67Phe
11514C>A	missense_variant	p.Phe3838Leu
14762C>T	missense_variant	p.Ala4921Val
15924G>T	missense_variant	p.Trp5308Cys
13C>T	missense_variant	p.Leu5Phe
487G>T	missense_variant	p.Ala163Ser
134G>T	missense_variant	p.Trp45Leu
4331C>T	missense_variant	p.Thr1444Ile
6494G>T	missense_variant	p.Cys2165Phe
21101C>T	missense_variant	p.Pro7034Leu
214G>A	missense_variant	p.Ala72Thr
461A>G	missense_variant	p.Tyr154Cys
207G>T	missense_variant	p.Trp69Cys
626G>A	missense_variant	p.Gly209Asp
6778C>T	missense_variant	p.Pro2260Ser
11311A>G	missense_variant	p.Ile3771Val
12281C>T	missense_variant	p.Ala4094Val
532G>A	missense_variant	p.Asp178Asn
1811C>A	missense_variant	p.Thr604Asn
7943C>T	missense_variant	p.Thr2648Ile
113G>T	missense_variant	p.Gly38Val
13721T>C	missense_variant	p.Val4574Ala
15718G>T	missense_variant	p.Val5240Leu
20189A>G	missense_variant	p.Tyr6730Cys
225G>T	missense_variant	p.Lys75Asn
520G>A	missense_variant	p.Gly174Ser
3803C>T	missense_variant	p.Ala1268Val
8453G>C	missense_variant	p.Arg2818Pro
269C>T	missense_variant	p.Ala90Val
1286C>T	missense_variant	p.Ala429Val
17902C>T	missense_variant	p.Pro5968Ser
3172C>T	missense_variant	p.His1058Tyr
266C>T	missense_variant	p.Thr89Ile
296C>T	missense_variant	p.Pro99Leu
12476C>T	missense_variant	p.Thr4159Ile
374T>C	missense_variant	p.Met125Thr
20501T>C	missense_variant	p.Leu6834Ser
3884T>C	missense_variant	p.Val1295Ala
8672C>T	missense_variant	p.Ala2891Val
9428C>T	missense_variant	p.Ala3143Val
12404C>T	missense_variant	p.Ser4135Phe
1337G>T	missense_variant	p.Gly446Val
2506C>A	missense_variant	p.Gln836Lys
755C>T	missense_variant	p.Ser252Leu
325A>T	missense_variant	p.Met109Leu
17482C>T	missense_variant	p.Pro5828Ser
18248C>A	missense_variant	p.Pro6083His
592G>T	missense_variant	p.Asp198Tyr
3790G>C	missense_variant	p.Val1264Leu
227T>C	missense_variant	p.Ile76Thr
14132C>T	missense_variant	p.Thr4711Ile
79G>T	missense_variant	p.Ala27Ser
2441C>T	missense_variant	p.Thr814Ile
8206A>G	missense_variant	p.Asn2736Asp
11171G>C	missense_variant	p.Gly3724Ala
13220G>T	missense_variant	p.Ser4407Ile
14444C>T	missense_variant	p.Ala4815Val
208G>T	missense_variant	p.Val70Phe
1030G>T	missense_variant	p.Ala344Ser
1366T>C	missense_variant	p.Phe456Leu
2111C>T	missense_variant	p.Ser704Leu
3706G>T	missense_variant	p.Val1236Phe
1852A>T	missense_variant	p.Thr618Ser
463G>T	missense_variant	p.Asp155Tyr
514G>T	missense_variant	p.Gly172Cys
178G>A	missense_variant	p.Val60Ile
20413C>T	missense_variant	p.Pro6805Ser
53G>T	missense_variant	p.Gly18Val
134C>A	missense_variant	p.Pro45Gln
5665T>C	missense_variant	p.Cys1889Arg
174C>A	missense_variant	p.Ser58Arg
6436C>T	missense_variant	p.Leu2146Phe
20135A>G	missense_variant	p.Glu6712Gly
542G>C	missense_variant	p.Gly181Ala
727G>T	missense_variant	p.Ala243Ser
3500G>T	missense_variant	p.Gly1167Val
412G>T	missense_variant	p.Asp138Tyr
3728G>T	missense_variant	p.Cys1243Phe
11802G>T	missense_variant	p.Met3934Ile
29T>C	missense_variant	p.Val10Ala
20T>C	missense_variant	p.Phe7Ser
14651A>T	missense_variant	p.Gln4884Leu
5615G>T	missense_variant	p.Ser1872Ile
7621A>G	missense_variant	p.Ile2541Val
13982A>G	missense_variant	p.Asp4661Gly
686C>T	missense_variant	p.Thr229Ile
7484C>T	missense_variant	p.Thr2495Ile
10550C>T	missense_variant	p.Ser3517Phe
14477C>T	missense_variant	p.Ser4826Phe
20140C>T	missense_variant	p.Pro6714Ser
3598C>T	missense_variant	p.Leu1200Phe
1595C>T	missense_variant	p.Pro532Leu
1628T>C	missense_variant	p.Val543Ala
2167T>C	missense_variant	p.Ser723Pro
7989A>G	missense_variant	p.Ile2663Met
8083A>G	missense_variant	p.Ser2695Gly
10055T>C	missense_variant	p.Leu3352Pro
2633T>C	missense_variant	p.Leu878Ser
1612T>A	missense_variant	p.Ser538Thr
4651A>G	missense_variant	p.Ile1551Val
6600G>T	missense_variant	p.Lys2200Asn
17882A>C	missense_variant	p.Glu5961Ala
145C>T	missense_variant	p.His49Tyr
2707G>T	missense_variant	p.Ala903Ser
11152G>T	missense_variant	p.Val3718Phe
15643G>T	missense_variant	p.Gly5215Cys
433T>C	missense_variant	p.Tyr145His
1249A>G	missense_variant	p.Thr417Ala
1841C>T	missense_variant	p.Thr614Ile
8596G>A	missense_variant	p.Val2866Met
388T>C	missense_variant	p.Cys130Arg
410G>A	missense_variant	p.Gly137Asp
8216C>T	missense_variant	p.Pro2739Leu
16876G>C	missense_variant	p.Ala5626Pro
653A>T	missense_variant	p.Gln218Leu
2502A>T	missense_variant	p.Gln834His
5315G>A	missense_variant	p.Gly1772Asp
6142T>C	missense_variant	p.Ser2048Pro
7726T>A	missense_variant	p.Leu2576Ile
7751C>A	missense_variant	p.Ala2584Glu
12659C>T	missense_variant	p.Pro4220Leu
18052G>T	missense_variant	p.Gly6018Trp
20335A>T	missense_variant	p.Ile6779Phe
20462A>G	missense_variant	p.Glu6821Gly
1732G>T	missense_variant	p.Asp578Tyr
1910C>T	missense_variant	p.Ser637Phe
1987G>T	missense_variant	p.Asp663Tyr
2584C>A	missense_variant	p.Pro862Thr
578G>T	missense_variant	p.Ser193Ile
10522G>T	missense_variant	p.Asp3508Tyr
20794C>T	missense_variant	p.Pro6932Ser
5488A>T	missense_variant	p.Asn1830Tyr
5771G>T	missense_variant	p.Ser1924Ile
6743C>A	missense_variant	p.Ala2248Asp
10513C>G	missense_variant	p.Leu3505Val
12122A>G	missense_variant	p.Asp4041Gly
12124A>G	missense_variant	p.Asn4042Asp
12934C>A	missense_variant	p.Pro4312Thr
16178G>T	missense_variant	p.Ser5393Ile
16852G>A	missense_variant	p.Gly5618Ser
88C>T	missense_variant	p.Leu30Phe
2743A>T	stop_gained	p.Lys915*
97G>T	stop_gained	p.Glu33*
1141G>T	stop_gained	p.Glu381*
20206C>T	stop_gained	p.Gln6736*
316G>T	stop_gained	p.Glu106*
425C>A	stop_gained	p.Ser142*
21043G>T	stop_gained	p.Glu7015*
16561G>T	stop_gained	p.Glu5521*
612_617delTAAATT	stop_gained&disruptive_inframe_deletion	p.Tyr204_Leu206delinsTer
2772C>T	synonymous_variant	p.Phe924Phe
4734C>T	synonymous_variant	p.Asn1578Asn
8721C>T	synonymous_variant	p.Asp2907Asp
11067A>G	synonymous_variant	p.Val3689Val
12982C>T	synonymous_variant	p.Leu4328Leu
18993A>G	synonymous_variant	p.Leu6331Leu
21C>T	synonymous_variant	p.Ile7Ile
2271C>T	synonymous_variant	p.Val757Val
7788T>C	synonymous_variant	p.Asn2596Asn
936C>T	synonymous_variant	p.Ile312Ile
5775C>T	synonymous_variant	p.Phe1925Phe
9546C>T	synonymous_variant	p.Thr3182Thr
11124G>A	synonymous_variant	p.Val3708Val
465C>T	synonymous_variant	p.Asp155Asp
1002C>T	synonymous_variant	p.Gly334Gly
9117T>C	synonymous_variant	p.Gly3039Gly
9333C>T	synonymous_variant	p.Tyr3111Tyr
12681T>C	synonymous_variant	p.Tyr4227Tyr
18006A>G	synonymous_variant	p.Glu6002Glu
19998A>G	synonymous_variant	p.Leu6666Leu
2037T>C	synonymous_variant	p.Asn679Asn
57C>T	synonymous_variant	p.Cys19Cys
13998C>T	synonymous_variant	p.Asp4666Asp
888C>T	synonymous_variant	p.Leu296Leu
184T>C	synonymous_variant	p.Leu62Leu
10425T>C	synonymous_variant	p.Val3475Val
96C>T	synonymous_variant	p.Phe32Phe
1965T>C	synonymous_variant	p.His655His
3183C>T	synonymous_variant	p.Val1061Val
5319A>G	synonymous_variant	p.Thr1773Thr
9591G>T	synonymous_variant	p.Val3197Val
11235A>G	synonymous_variant	p.Ser3745Ser
12754C>T	synonymous_variant	p.Leu4252Leu
18045T>C	synonymous_variant	p.Asp6015Asp
60C>T	synonymous_variant	p.Thr20Thr
3690G>T	synonymous_variant	p.Val1230Val
11070G>T	synonymous_variant	p.Val3690Val
14697T>C	synonymous_variant	p.Asn4899Asn
17232A>G	synonymous_variant	p.Glu5744Glu
360C>T	synonymous_variant	p.Phe120Phe
9873C>T	synonymous_variant	p.Asn3291Asn
837C>T	synonymous_variant	p.Ser279Ser
1848C>T	synonymous_variant	p.Ile616Ile
17064T>G	synonymous_variant	p.Pro5688Pro
270T>C	synonymous_variant	p.Val90Val
15804G>A	synonymous_variant	p.Glu5268Glu
663G>T	synonymous_variant	p.Ser221Ser
826C>T	synonymous_variant	p.Leu276Leu
2835T>C	synonymous_variant	p.Leu945Leu
9592C>T	synonymous_variant	p.Leu3198Leu
12270T>G	synonymous_variant	p.Thr4090Thr
14343A>G	synonymous_variant	p.Leu4781Leu
9537G>T	synonymous_variant	p.Ala3179Ala
702C>T	synonymous_variant	p.Asn234Asn
4275C>T	synonymous_variant	p.Tyr1425Tyr
18768C>T	synonymous_variant	p.Asp6256Asp
2463A>C	synonymous_variant	p.Thr821Thr
93C>T	synonymous_variant	p.Tyr31Tyr
11310C>T	synonymous_variant	p.Phe3770Phe
1122T>C	synonymous_variant	p.Phe374Phe
2382A>G	synonymous_variant	p.Lys794Lys
4362A>G	synonymous_variant	p.Thr1454Thr
19620C>T	synonymous_variant	p.Tyr6540Tyr
20559C>T	synonymous_variant	p.Asn6853Asn
177A>G	synonymous_variant	p.Glu59Glu
906G>T	synonymous_variant	p.Pro302Pro
6252A>G	synonymous_variant	p.Leu2084Leu
63T>C	synonymous_variant	p.Thr21Thr
7155C>T	synonymous_variant	p.Ile2385Ile
11811C>T	synonymous_variant	p.Asn3937Asn
10377G>T	synonymous_variant	p.Thr3459Thr
8646G>A	synonymous_variant	p.Leu2882Leu
10968T>A	synonymous_variant	p.Pro3656Pro
16140T>C	synonymous_variant	p.Asp5380Asp
828A>G	synonymous_variant	p.Leu276Leu
3024G>C	synonymous_variant	p.Val1008Val
10704C>T	synonymous_variant	p.Phe3568Phe
1552C>T	synonymous_variant	p.Leu518Leu
2058T>C	synonymous_variant	p.Ser686Ser
2073C>T	synonymous_variant	p.Ser691Ser
3264C>T	synonymous_variant	p.His1088His
48G>T	synonymous_variant	p.Thr16Thr
234C>T	synonymous_variant	p.Ser78Ser
4428T>C	synonymous_variant	p.Ser1476Ser
5073T>C	synonymous_variant	p.Asn1691Asn
10989T>C	synonymous_variant	p.Ile3663Ile
18102A>G	synonymous_variant	p.Leu6034Leu
18328T>C	synonymous_variant	p.Leu6110Leu
19434C>T	synonymous_variant	p.Ile6478Ile
2259A>T	synonymous_variant	p.Thr753Thr
2451C>T	synonymous_variant	p.Gly817Gly
7128G>T	synonymous_variant	p.Pro2376Pro
19752C>T	synonymous_variant	p.Asp6584Asp
20691T>C	synonymous_variant	p.Asp6897Asp
2808C>T	synonymous_variant	p.Asp936Asp
105G>T	synonymous_variant	p.Ala35Ala
1230C>T	synonymous_variant	p.Ser410Ser
1176C>T	synonymous_variant	p.Gly392Gly
2295A>G	synonymous_variant	p.Pro765Pro
19224C>T	synonymous_variant	p.Val6408Val
123C>T	synonymous_variant	p.Leu41Leu
804G>T	synonymous_variant	p.Thr268Thr
213C>T	synonymous_variant	p.Tyr71Tyr
189T>C	synonymous_variant	p.Phe63Phe
6555T>C	synonymous_variant	p.Ser2185Ser
6564T>C	synonymous_variant	p.Ser2188Ser
6570T>C	synonymous_variant	p.Ile2190Ile
6588T>C	synonymous_variant	p.Thr2196Thr
534C>T	synonymous_variant	p.Gly178Gly
5364G>T	synonymous_variant	p.Thr1788Thr
8808C>T	synonymous_variant	p.Thr2936Thr
16296A>C	synonymous_variant	p.Ala5432Ala
177C>T	synonymous_variant	p.Gly59Gly
15990T>C	synonymous_variant	p.Val5330Val
20001A>G	synonymous_variant	p.Glu6667Glu
795C>T	synonymous_variant	p.Thr265Thr
3075T>C	synonymous_variant	p.Ala1025Ala
987G>A	synonymous_variant	p.Thr329Thr
7827C>A	synonymous_variant	p.Leu2609Leu
10002T>C	synonymous_variant	p.Gly3334Gly
177T>C	synonymous_variant	p.Phe59Phe
186T>C	synonymous_variant	p.Val62Val
18054G>T	synonymous_variant	p.Gly6018Gly
4176T>C	synonymous_variant	p.Cys1392Cys
8868C>T	synonymous_variant	p.Leu2956Leu
3465T>C	synonymous_variant	p.Gly1155Gly
5019C>T	synonymous_variant	p.Asn1673Asn
930A>G	synonymous_variant	p.Lys310Lys
108G>T	synonymous_variant	p.Pro36Pro
510C>T	synonymous_variant	p.Thr170Thr
2094T>C	synonymous_variant	p.Ala698Ala
11709T>C	synonymous_variant	p.Asp3903Asp
12927A>G	synonymous_variant	p.Thr4309Thr
16383G>T	synonymous_variant	p.Thr5461Thr
1038C>T	synonymous_variant	p.Phe346Phe
48C>T	synonymous_variant	p.Leu16Leu
8652C>T	synonymous_variant	p.Phe2884Phe
336C>T	synonymous_variant	p.Phe112Phe
1296C>T	synonymous_variant	p.Cys432Cys
18900C>T	synonymous_variant	p.Asp6300Asp
1728C>T	synonymous_variant	p.Val576Val
1968C>T	synonymous_variant	p.Val656Val
168C>T	synonymous_variant	p.Leu56Leu
17772A>G	synonymous_variant	p.Leu5924Leu
385C>T	synonymous_variant	p.Leu129Leu
426A>C	synonymous_variant	p.Pro142Pro
3819C>T	synonymous_variant	p.Asp1273Asp
14394T>C	synonymous_variant	p.Ala4798Ala
1422C>T	synonymous_variant	p.Ala474Ala
300C>T	synonymous_variant	p.Phe100Phe
153A>G	synonymous_variant	p.Gln51Gln
954G>T	synonymous_variant	p.Ser318Ser
17412C>T	synonymous_variant	p.Ile5804Ile
6900C>T	synonymous_variant	p.Thr2300Thr
10206A>G	synonymous_variant	p.Ser3402Ser
7488G>A	synonymous_variant	p.Val2496Val
7752G>T	synonymous_variant	p.Ala2584Ala
10185C>T	synonymous_variant	p.Pro3395Pro
12174C>T	synonymous_variant	p.Pro4058Pro
84G>A	synonymous_variant	p.Gln28Gln
14376A>G	synonymous_variant	p.Ala4792Ala
17760T>C	synonymous_variant	p.Asn5920Asn
14541C>T	synonymous_variant	p.Tyr4847Tyr
810T>C	synonymous_variant	p.Thr270Thr
14412C>T	synonymous_variant	p.Pro4804Pro
20793C>T	synonymous_variant	p.Asp6931Asp
3786G>A	synonymous_variant	p.Glu1262Glu
396G>A	synonymous_variant	p.Pro132Pro
7410G>T	synonymous_variant	p.Ala2470Ala
13239G>T	synonymous_variant	p.Pro4413Pro
279C>T	synonymous_variant	p.Leu93Leu
72C>T	synonymous_variant	p.Arg24Arg
4126C>A	synonymous_variant	p.Arg1376Arg
7014C>T	synonymous_variant	p.Phe2338Phe
8946G>A	synonymous_variant	p.Glu2982Glu
894C>T	synonymous_variant	p.Tyr298Tyr
10281T>C	synonymous_variant	p.His3427His
1476A>G	synonymous_variant	p.Leu492Leu
2286A>G	synonymous_variant	p.Gln762Gln
195C>T	synonymous_variant	p.Leu65Leu
180T>C	synonymous_variant	p.Ile60Ile
1989A>G	synonymous_variant	p.Gln663Gln
2448A>G	synonymous_variant	p.Ser816Ser
360A>T	synonymous_variant	p.Thr120Thr
249C>T	synonymous_variant	p.Val83Val
1671T>C	synonymous_variant	p.Asn557Asn
1980C>A	synonymous_variant	p.Val660Val
15474C>T	synonymous_variant	p.Phe5158Phe
1236C>T	synonymous_variant	p.Ser412Ser
6657G>A	synonymous_variant	p.Lys2219Lys
90A>T	synonymous_variant	p.Thr30Thr
6138A>G	synonymous_variant	p.Pro2046Pro
6534A>G	synonymous_variant	p.Gln2178Gln
3717T>C	synonymous_variant	p.Ser1239Ser
17880T>C	synonymous_variant	p.Thr5960Thr
144C>T	synonymous_variant	p.Asn48Asn
384T>C	synonymous_variant	p.Asn128Asn
1995C>A	synonymous_variant	p.Val665Val
2244C>T	synonymous_variant	p.Pro748Pro
15450C>T	synonymous_variant	p.Leu5150Leu
-56G>T	upstream_gene_variant
-25C>T	upstream_gene_variant
-3delA	upstream_gene_variant
-47G>T	upstream_gene_variant
-44C>T	upstream_gene_variant
-18G>T	upstream_gene_variant
-160C>T	upstream_gene_variant
-17T>C	upstream_gene_variant
-124_-123delAA	upstream_gene_variant
-83_-56delCTGCAGGCTGCTTACGGTTTCGTCCGTG	upstream_gene_variant
-200C>T	upstream_gene_variant
-58_-57insT	upstream_gene_variant
