# Supplementary material for: Genome analysis of SARS-CoV-2 isolates from a population reveals the rapid selective sweep of a haplotype carrying many pre-existing and new mutations
Source: Virol J. 2023 Sep 1;20:201. doi: 10.1186/s12985-023-02139-3 (PMC10474745; doi:10.1186/s12985-023-02139-3)
Supplement: Supplementary file 8 — Additional file 8: Expression level of SARS-CoV-2 genes in FPKM scale. [file 12985_2023_2139_MOESM8_ESM.xlsx]

## Sheet: Sheet1
ORF1ab		ORF1ab
Variant	No. of sequences	Variant	No. of sequences
Leu16Leu	1	Gly4838fs	1
Leu18fs	1	Tyr4847Tyr	5
Leu21del	1	Gln4884Leu	2
Leu21fs	1	Asn4899Asn	1
Arg24Arg	1	Phe4920fs	1
Cys51fs	1	Ala4921Val	2
Val54Glu57del	1	His4964Tyr	1
Val54fs	1	His4964Leu	1
Glu55fs	1	Leu4967fs	1
Glu55Val	1	Ser5039Ile	1
Glu57fs	1	Gly5063Ser	92
Gly59Gly	1	Val5085fs	1
Leu61fs	2	Val5085Ala	1
Arg73fs	1	Phe5086fs	1
Gly82Val86del	3	Asn5087fs	1
Gly82His83del	1	Asn5095fs	1
Gly82fs	1	Asn5097fs	2
His83fs	10	Asn5126fs	1
Met85fs	3	Leu5150Leu	1
Ala90Val	1	Phe5158Phe	2
Leu123fs	1	Trp5192fs	1
Asn128Asn	1	Gly5215Cys	1
Gly133Cys	1	Asp5225fs	1
Gly137Cys	1	Pro5226Gln	1
Gly137Asp	1	Phe5235fs	27
Ala138fs	1	Ile5239fs	1
Leu140fs	4	Val5240Leu	1
Lys141_Phe143del	14	Ile5256fs	1
Ser142*	1	Glu5268Glu	1
Asp147Gly	1	Trp5308Cys	1
Tyr154Cys	1	Phe5312fs	1
Gln158_Trp161del	1	Tyr5313fs	2
Glu159fs	1	Val5330Val	1
Thr170Thr	10	Leu5349fs	1
Arg175Leu	1	Cys5350fs	1
Thr183fs	1	Asp5380Asp	1
Arg184Cys	1	Ser5393Ile	1
Gly209Asp	1	Pro5401Leu	91
His236fs	1	Phe5414fs	1
Ile238fs	1	Val5422fs	1
Glu250fs	1	Ala5432Ala	1
Lys261Asn	4	Ile5433fs	1
Thr265Thr	1	Ala5458fs	2
Phe266fs	1	Glu5460fs	2
Asn267fs	1	Thr5461Thr	10
Glu269fs	1	Arg5485fs	1
Ser279Ser	1	Glu5486_Leu5487delinsVal	1
Gln285fs	1	Val5493Phe	2
Pro305Ser	2	Val5511fs	2
Pro309Leu	32	Glu5521fs	1
Gly334Gly	32	Lys5526fs	3
Ser376Leu	1	Gly5527fs	1
Glu381*	1	Tyr5535fs	2
Gly392Gly	2	Thr5539fs	7
Leu393Phe	1	Thr5540fs	5
Lys394Asn	1	Tyr5541fs	3
Ala427Val	10	Val5590del	1
Ala429Val	1	Asn5592fs	2
Gly445Val	1	Lys5600del	1
Glu457fs	2	Tyr5601fs	1
Ile463fs	1	Gly5618Ser	1
Asn470_Glu471delinsLys	1	Ala5620Ser	2
Ala474Ala	1	Ala5626fs	1
Ser505Phe	1	Ala5626Pro	1
Pro532Leu	1	Leu5687fs	1
Ser538Thr	1	Pro5688Pro	1
Val543Ala	1	Ile5694fs	1
Val544fs	1	Asp5698_Ile5700del	3
Asn557fs	1	Asp5698fs	1
Asn557Asn	1	Glu5744Glu	2
Thr568Ala	2	Glu5771fs	1
Thr568fs	1	Cys5795fs	1
Thr568Arg	1	Met5798Ile	1
Ala583fs	1	Ile5804Ile	2
Met584Ile	1	Ser5809fs	7
Thr587Ile	1	Pro5828Ser	1
Val597fs	1	Tyr5865fs	1
Tyr600fs	1	Thr5912Ile	1
Gly604del	1	Asn5920Asn	1
Gln607fs	33	Leu5924Leu	1
Thr614Ile	1	Val5954Phe	1
Ile616Ile	1	Thr5960Thr	1
Arg643fs	1	Glu5961Ala	2
Ile648Val	1	Pro5968Ser	1
Val660Val	2	Pro5971Leu	7
Gln663Gln	1	Met5974Ile	2
Val665Val	1	Glu6002Glu	1
Glu673Asp	1	Ile6005fs	1
Lys684fs	1	Arg6009Cys	1
Phe685Leu	1	Asp6015Asp	1
Leu688fs	1	Gly6018Gly	1
Ile694Leu	1	Gly6018Trp	1
Ala698Ala	10	Val6026fs	1
His712fs	1	Pro6031_Leu6032del	1
Ser723Pro	1	Leu6034Leu	1
Glu738fs	1	Ala6044Val	10
Pro748Pro	1	Val6045Leu	1
Thr753Ala	2	Tyr6049fs	1
Thr753Thr	2	Asp6051fs	1
Glu754Lys	2	Asn6055dup	1
Val757Val	11	Leu6082Phe	2
Gln764fs	1	Pro6083His	1
Pro765Pro	4	Leu6110Leu	1
Thr770del	1	Arg6138Cys	2
Glu775fs	1	Ser6180Ile	2
Cys784fs	9	Tyr6221fs	1
Asn786fs	12	Leu6247del	1
Lys794Lys	1	Asp6249Tyr	5
Thr814Ile	1	Asp6256Asp	1
Gly817Gly	2	Ile6263Val	1
Thr821Thr	1	Cys6281fs	1
Glu832fs	1	Ser6299Phe	2
Gln834His	1	Asp6300Asp	1
Asp846fs	1	Ala6319Val	44
Asp846His	1	Leu6331Leu	1
Leu853fs	1	Ser6332fs	1
Cys873Phe	1	Leu6367Ser	1
Ala876fs	8	Ser6379Phe	1
Ala903Ser	1	Lys6394fs	1
Lys915*	1	Arg6401fs	1
Met920_Asp935delinsAsn	1	Val6408Val	2
Phe924Phe	92	Ile6478Ile	1
Phe924Ser	1	Asp6491Tyr	2
Asp928fs	1	Tyr6540Tyr	2
Tyr947fs	1	Phe6575fs	1
Leu969Pro	1	Asp6576fs	21
Glu1007fs	1	Val6579Phe	1
Ser1027Ile	1	Asp6584fs	1
Tyr1039His	1	Asp6584Asp	1
Lys1051Asn	1	Gly6592Cys	1
Ala1078Thr	1	Ile6595Val	3
Asn1094_Gly1095delinsArg	1	Ser6599Ile	1
Ser1106Asn	1	Gly6608fs	1
Lys1132_Phe1138del	1	Pro6657Ser	1
Glu1136Lys	1	Arg6658Ser	1
Asn1139fs	1	Leu6666Leu	30
Gly1155Gly	1	Glu6667Glu	1
Ile1159Thr	10	Tyr6677fs	1
Val1236Phe	1	His6686Tyr	26
Asn1252fs	1	Gly6699Val	1
Ala1268Val	1	Leu6700fs	1
Asp1273Asp	1	Lys6711Arg	1
Val1295Ala	2	Glu6712Gly	1
Ala1306Ser	49	Pro6714Ser	1
Gly1331Val	1	Glu6716fs	1
Val1339del	1	Tyr6730Cys	1
Tyr1354fs	7	Gln6736*	1
Arg1376Arg	1	Ile6779Phe	2
Cys1392Cys	2	Leu6797fs	1
Ser1400fs	8	Pro6805Ser	1
Tyr1425Tyr	1	Arg6817fs	2
Lys1428Glu	1	Glu6821Gly	2
Ile1435fs	1	Asn6827fs	2
Ile1435Val	1	Ser6831fs	1
Asn1436fs	1	Leu6834Ser	1
Thr1444Ile	2	Lys6844fs	1
Thr1454Thr	1	Asn6853Asn	1
Ser1476Ser	1	Tyr6861fs	1
Val1477Phe	1	Asp6897Asp	2
Ser1510Phe	10	Lys6921fs	1
Val1535Ile	1	Asp6931Asp	1
Ile1551Val	2	Pro6932Ser	1
Asp1554fs	1	Glu6940fs	1
Asn1578Asn	2	Thr6949fs	18
Tyr1590His	1	Cys6952Phe	1
His1613fs	1	Cys6952fs	1
Tyr1619fs	1	Ser6964fs	2
Thr1637fs	1	Glu7015fs	1
Pro1640Leu	49	Ile7017fs	1
Asn1673Asn	1	Asn7025fs	1
Tyr1675His	1	Thr7032Ile	1
Ala1679Val	1	Pro7034Leu	2
Leu1688Ser	1	Gln7036fs	1
Asn1691Asn	1	Leu7042fs	1
Leu1748Ser	1	Pro7049fs	1
Gly1772Asp	1	Ser7059fs	2
Thr1773Thr	18	Asn7095Asp	1
Thr1788Thr	1	S
Tyr1814fs	1	Variant	No. of Samples
Asn1830Tyr	1	Leu5fs	2
Ser1872Ile	1	Leu5Phe	2
Lys1878fs	1	Leu18Phe	1
Cys1889Arg	1	Thr19Arg	87
Val1915fs	3	Thr20Thr	9
Ser1924Ile	1	Ala27Ser	1
Phe1925Phe	2	Tyr28His	1
Ser2024Leu	10	Thr29Ile	3
Pro2046Leu	61	Phe32Phe	1
Pro2046Ser	1	Phe59Ser	1
Pro2046Pro	1	Phe59Phe	1
Ser2048Pro	1	Val62Ala	1
Asn2054fs	1	Val62Val	1
Leu2062Phe	1	Thr63Thr	1
Asn2081fs	1	Val70Phe	1
Asn2082fs	2	Lys77Thr	1
Asn2082del	2	Val83Val	1
Ser2083fs	2	Val90Val	1
Ser2083_Ile2086del	1	Ile1221fs	1
Leu2084fs	1	Asp138Tyr	1
Leu2084Leu	1	Gly142Asp	85
Gly2091fs	39	His146Tyr	1
His2092Tyr	16	Glu156fs	1
Lys2108fs	1	Phe157fs	1
Ala2129del	1	Ala163Val	1
Asn2140del	1	Ala163Ser	1
Leu2146fs	3	Glu169fs	1
Leu2146Phe	3	Gln173His	1
Lys2148Arg	1	Asp178Asn	1
Cys2165Phe	1	Gly181Ala	3
Tyr2168fs	1	Asp198Tyr	1
Gln2178Gln	1	Gly199fs	1
Phe2182fs	1	Ser221Ser	6
Ser2185Ser	1	Ala222Val	17
Ser2188Ser	1	Val227Ala	1
Ile2190Ile	1	Asn234Asn	1
Thr2196Thr	1	Ala243Ser	3
Ile2198Thr	1	Ser255Phe	4
Lys2200Asn	2	Trp258Leu	1
Lys2219Lys	1	Leu276Leu	6
Ala2248Asp	1	Leu296Leu	1
Pro2260Ser	1	Lys310Lys	1
Pro2287Ser	38	Ile312Ile	3
Thr2300Thr	1	Ala344Ser	1
Ser2303Phe	1	Phe374Phe	3
Phe2314fs	1	Phe377fs	2
Phe2321fs	1	Asn388fs	1
Phe2338Phe	1	Leu390fs	1
Pro2376Pro	2	Arg408Thr	1
Ile2385Ile	1	Cys432Cys	2
Tyr2391fs	1	Gly446Val	2
Gly2403fs	1	Leu452Arg	90
Cys2409fs	1	Phe456Leu	1
Met2410fs	1	Ser477Ile	2
Arg2415fs	2	Thr478Lys	89
Arg2417fs	1	Leu492Leu	1
Glu2422fs	1	Ser494Leu	1
Val2430fs	3	Tyr508fs	1
Phe2434fs	2	Leu518Leu	1
Gly2443fs	3	Gln564fs	1
Cys2445fs	2	Phe565fs	1
Ala2470Ala	3	Val576Val	1
Leu2473Ser	1	Asp578Tyr	1
Thr2495Ile	1	Glu583Asp	1
Val2496Val	1	Phe592fs	1
Ile2541Val	1	Val597fs	1
Leu2576Ile	1	Thr604Asn	3
Asp2582Gly	1	Asp614Gly	92
Ala2584Ala	1	Thr618Ser	1
Ala2584Glu	1	Val622Ala	10
Glu2585fs	1	Thr632fs	1
Lys2589fs	1	Ser637Phe	1
Asp2592fs	1	Ala647Ser	1
Asn2596Asn	3	His655His	1
Asn2603fs	1	Val656Ile	1
Met2606_Glu2607delinsLys	1	Val656Val	1
Lys2608fs	6	Asn657fs	1
Leu2609Leu	1	Asn658del	1
Val2613Phe	4	Glu661Asp	1
Ser2625Phe	1	Asp663Tyr	1
Thr2648Ile	1	Ile670fs	2
Ile2663Met	1	Tyr674fs	18
Cys2670fs	1	Gln675fs	2
Ser2695Gly	1	Gln677His	3
Val2715Ile	1	Asn679Asn	1
Asp2717fs	1	Pro681Arg	88
Glu2723fs	1	Ser686Ser	1
Asn2736Asp	1	Ser691Ser	1
Pro2739Leu	1	Ser704Leu	1
Val2754fs	1	Leu753fs	1
Lys2771fs	1	Cys760fs	1
Arg2818fs	1	Gln762Gln	1
Arg2818Pro	1	Leu767fs	31
Val2866Met	1	Thr768fs	2
Leu2882fs	3	Asn777fs	1
Leu2882Leu	1	Phe802Leu	1
Phe2884Phe	1	Ile805fs	1
Ser2890fs	1	Ser816Ser	1
Ala2891Val	2	Glu819fs	1
Asp2907Asp	56	Glu819Lys	1
Asp2907_Phe2908delinsVal	1	Leu821Val	3
Leu2915fs	33	Leu822del	1
Val2930Leu	51	Ala831fs	1
Tyr2932fs	1	Gln836Lys	2
Thr2936Thr	1	Thr859Asn	1
Leu2948fs	1	Leu861fs	1
Val2955fs	1	Pro862Thr	1
Leu2956Leu	2	Leu864fs	1
Ile2961fs	1	Thr874fs	1
Asp2980Asn	1	Leu878Ser	1
Glu2982Glu	1	Gly889fs	4
Thr2988Ile	1	Gly889Cys	1
Thr3000Ser	1	Ile896fs	4
Asn3008Lys	1	Lys921fs	2
Asp3009del	1	Ala924Ser	10
Ala3023fs	1	Phe927fs	1
Gly3039Gly	1	Ile934fs	1
Leu3041fs	1	Asp936Asp	1
Thr3095fs	1	Leu945Leu	1
Tyr3111Tyr	1	Asp950Asn	87
Thr3117fs	1	Asp950fs	1
Leu3123fs	1	Val1008Val	1
Val3136Ala	1	Ala1025Ala	1
Phe3138Ser	1	His1058Tyr	1
Ala3143Val	2	Val1061Val	24
Ala3179Ala	1	Leu1063Phe	1
Thr3182Thr	4	Leu1063fs	1
Thr3182Ile	1	Ala1087fs	1
Val3197Val	1	His1088His	1
Leu3198Leu	2	Phe1089Leu	1
Ala3209Val	49	Phe1089fs	1
Thr3255Ile	50	Thr1117Ile	1
Val3276fs	1	Thr1120fs	2
Cys3285Gly	1	Leu1141Trp	1
Gly3286Ser	10	Asp1163Tyr	1
Asn3291Asn	3	Gly1167Val	1
Gly3292_Asp3297del	1	Val1177fs	1
Tyr3300fs	2	Ile1183fs	1
Pro3302fs	1	Leu1200Phe	1
Cys3307fs	2	Lys1211fs	1
Gly3334Gly	1	Gly1219Cys	1
Leu3352Pro	1	Val1228del	1
Thr3356Ile	1	Val1230Val	1
Thr3356fs	1	Cys1236fs	1
Ile3369fs	1	Ser1239del	1
Ser3376fs	5	Ser1239Ser	1
Val3377fs	1	Cys1241fs	1
Pro3385fs	1	Ser1242Ile	13
Val3388fs	1	Ser1242fs	1
Tyr3389fs	1	Cys1243Phe	1
Pro3395Pro	1	Leu1244fs	1
Ser3402Ser	1	Cys1248del	1
Val3420fs	2	Glu1262Glu	1
Phe3422del	1	Val1264Leu	1
His3427His	2	Phe32Phe	1
Thr3459Thr	1	ORF3a
Thr3461Ile	1	Variant	No. of Samples
Thr3464fs	1	Ile7Ile	9
Leu3468fs	1	Ile7Val	91
Trp3470del	1	Ile10fs	2
Val3475Val	1	Val13Leu	5
Leu3483fs	3	Thr14Ile	1
Glu3503fs	1	Tyr141fs	10
Leu3505Val	1	Arg30fs	2
Gln3507fs	2	Leu41Leu	1
Asp3508Tyr	1	Gly49Val	1
Leu3516Pro	1	Val50Phe	1
Ser3517Phe	1	Gln57Arg	1
Met3527fs	1	Ser58Arg	1
Gln3536Arg	10	Leu65Leu	1
Val3560fs	1	Trp69Cys	1
Phe3568Phe	1	Ala72Thr	1
Val3572Leu	1	Lys75Asn	1
Lys3573Asn	1	Leu85fs	1
His3580Gln	1	Phe87fs	1
His3581Arg	1	Val88Leu	1
Leu3585Ile	1	Thr89Ile	1
Phe3604Leu	2	Ala99Val	1
Leu3606Phe	2	Val112Phe	1
Leu3606fs	8	Leu127Phe	1
Met3626fs	1	Met125Thr	1
Phe3628fs	1	Cys130Arg	5
Val3629Ile	1	Trp149Arg	1
Cys3637fs	1	Asn144fs	1
Leu3640fs	1	Cys148fs	1
Ser3643fs	1	Tyr145His	2
Thr3646Ala	55	Asp155Asp	1
Tyr3649fs	1	Thr151Ile	1
Pro3656Pro	1	Pro159Leu	4
Ile3663Ile	1	Asp155Tyr	1
Phe3677fs	1	Gly174Ser	2
Val3689Val	50	Gly172Cys	1
Val3690Val	1	Gly188fs	1
Val3708Val	4	Val202Leu	1
Met3712fs	1	His204fs	2
Val3718Ala	47	Gln218Leu	2
Val3718Phe	1	Gly224Cys	2
Tyr3722fs	1	Thr221Lys	1
Gly3724Ala	1	Thr229Ile	10
Asn3725Ser	4	Asp238Tyr	2
Ser3745Ser	1	Gly251Ser	1
Thr3749Ala	1	Gly254Val	1
Thr3750Ile	19	Ser252Leu	1
Leu3754fs	3	Ser26Leu	1
Met3761fs	1	Thr268Thr	1
Pro3767Leu	1	Thr270Thr	1
Phe3770Phe	1	E
Ile3771Val	1	Variant	No. of Samples
Met3780Ile	1	Asn48Asn	1
Cys3798fs	5	Tyr57fs	1
Leu3799fs	5	Val62Phe	1
Leu3808fs	1	Val62fs	1
Gln3826fs	1	Asn64fs	6
Ala3837fs	1	M
Phe3838Leu	2	Variant	No. of Samples
Val3858fs	1	p.Asp3Gly	1
Asp3903Asp	10	p.Thr7Ile	1
Glu3909fs	1	p.Val10Ala	1
Met3911fs	3	p.Leu16fs	1
Leu3919Phe	1	p.Glu18fs	1
Cys3931fs	2	p.Val23Leu	1
Met3934Ile	1	p.Thr30Thr	1
Asn3937Asn	1	p.Val60Ile	1
Lys3979Asn	1	p.Leu62Leu	1
Lys4003fs	3	p.Tyr71Tyr	1
Ala4005fs	1	p.Ile76Thr	1
Tyr4013fs	1	p.Ile82Thr	89
Arg4017fs	1	p.Leu93Leu	3
Met4029fs	1	p.Phe100Phe	1
Asp4041Gly	1	p.Phe112Phe	2
Asn4042Asp	1	p.Met109Leu	2
Pro4058Pro	1	p.Leu129Leu	1
Thr4066fs	1	p.Pro132Pro	1
Tyr4080fs	1	p.Tyr178fs	1
Thr4090Thr	1	p.Tyr179del	2
Ala4094Val	1	p.Gln185His	2
Val4109fs	1	p.Phe193fs	23
Leu4111Phe	1	p.Tyr204_Leu206delinsTer	1
Ser4135Phe	2	p.Ser214Ile	2
Thr4159Ile	1	ORF6
Thr4161fs	1	Variant	No. of Samples
Thr4164fs	1	Glu13Asp	1
Leu4169fs	1	Thr21Thr	1
Tyr4171fs	1	Tyr31Tyr	1
Thr4175Ile	13	Gln51Gln	1
Lys4176_Phe4180delinsAsn	1	Ile60Ile	1
Phe4180fs	1	ORF7a
Leu4188fs	1	Variant	No. of Samples
Leu4191fs	1	Thr14Ile	31
Leu4191Phe	1	Val24Phe	1
Arg4195fs	1	Leu30Phe	1
Gly4201fs	42	Glu33*	1
Thr4204Ile	2	Gly38Ala	1
Val4216Ile	1	Gly38Val	1
Pro4220Leu	1	Ser44fs	2
Tyr4227Tyr	32	Pro45Gln	1
Leu4252Leu	18	Lys53fs	1
Val4266Ile	1	Ser60fs	2
Leu4267fs	1	Ser60_Phe65del	1
Asn4293_Cys4294delinsSer	1	Ser60_Cys67del	1
Val4295fs	1	Gln62_Phe63delinsHis	1
Gly4305del	1	Gln62fs	1
Thr4309Thr	2	Phe63Phe	2
Pro4312Thr	1	Cys67fs	1
Asn4315fs	1	Lys72fs	1
Leu4328Leu	5	His73fs	1
Cys4343fs	1	Leu77fs	1
Ala4357fs	1	Arg80_Ser83del	1
Val4361fs	1	Val82Ala	1
Phe4363fs	1	Val82_Ser83del	1
Thr4371fs	1	Glu91fs	1
Val4372fs	4	Pro99Leu	1
Ser4407Ile	1	Phe114Ser	2
Pro4413Pro	3	Leu116Phe	3
Asn4431fs	1	Thr120Ile	43
Asp4432del	1	Thr120Thr	74
Lys4433Gln	1	ORF7b
Lys4451fs	1	Variant	No. of Samples
Lys4451Asn	1	Leu11fs	1
Phe4462fs	1	Thr40Ile	45
Asp4484fs	1	ORF8
Arg4510His	1	Variant	No. of Samples
Phe4557Ser	1	Pro36Pro	3
Val4574Ala	1	Trp45Cys	1
Gly4612fs	1	Trp45Tyr46delinsCys	1
Ile4636fs	1	Trp45Leu	1
Asp4661Gly	1	Ile47fs	1
Asp4666Asp	20	Ile58Phe	2
Thr4711Ile	1	Glu59Glu	1
Pro4715Leu	91	Leu60Phe	1
Leu4781Leu	1	Val62Leu	2
Ala4792Thr	1	Ser67fs	1
Ala4792Ala	1	Ser67Phe	2
Ala4798Ala	1	Ser69Pro	2
Pro4804Pro	1	Tyr79fs	1
Asn4808fs	1	Leu95Phe	1
Ala4815Val	1	Glu106*	1
Ser4826Phe	1	Asp119_Phe120del	92
Phe4834fs	1	Phe120Phe	1
