# Supplementary material for: Genome analysis of SARS-CoV-2 isolates from a population reveals the rapid selective sweep of a haplotype carrying many pre-existing and new mutations
Source: Virol J. 2023 Sep 1;20:201. doi: 10.1186/s12985-023-02139-3 (PMC10474745; doi:10.1186/s12985-023-02139-3)
Supplement: Supplementary file 9 — Additional file 9: Sampling details. [file 12985_2023_2139_MOESM9_ESM.xlsx]

## Sheet: Detected mutation frequency
6th March,2021-24th July ,2021		Mutation	(Mutation_frequency, outside Assam)	Number of sequences count having the mutation
571855 sequences fetched		Pro309Leu	9.44	54010
Selected clades: GK (B.1.617.2+AY*)		Ala427Val	0.01	80
		Gln607fs	Not found	Not found
		Cys784fs	Not found	Not found
		Asn786fs	Not found	Not found
		Ile1159Thr	0.0001	29
		Ala1306Ser	0.7494	428552
		Ser1510Phe	0.0003	169
		Pro1640Leu	0.2211	126477
		Ser2024Leu	0.0006	315
		Pro2046Leu	0.7489	428271
		Gly2091fs	Not found	Not found
		His2092Tyr	0.0244	13933
	orf1ab	Pro4715Leu	0.9975	570460
		Gly5063Ser	0.9605	549280
		Pro5401Leu	0.961	549578
		Pro2287Ser	0.7398	423091
		Val2930Leu	0.7517	429909
		Ala3209Val	0.2037	116540
		Thr3255Ile	0.749	428733
		Gly3286Ser	0	5
		Gln3536Arg	0	4
		Thr3646Ala	0.7673	438817
		Val3718Ala	0.203	116133
		Thr3750Ile	0.126	72089
		Thr4175Ile	0.0014	791
		Gly4201fs	Not found	Not found
		Phe5235fs	Not found	Not found
		Ala6044Val	0.0027	1521
		Ala6319Val	0.7473	427362
		Asp6576fs	Not found	Not found
		His6686Tyr	0.03	17346
		Thr6949fs	Not found	Not found
		His83fs	Not found	Not found
		Lys141del	Not found	Not found
		Phe143del	0	1
	S	Thr19Arg	0.9729	556388
		Gly142Asp	0.5061	289393
		Leu452Arg	0.9811	561080
		Thr478Lys	0.9631	550807
		Asp614Gly	0.9998	571757
		Pro681Arg	0.9978	570597
		Asp950Asn	0.9078	519139
		Ala222Val	0.122	69816
		Val622Ala	0.0001	32
		Tyr674fs	Not found
		Leu767fs	Not found	Not found
		Ala924Ser	0.0001	Not found
		Ser1242Ile	0.0002	115
	orf3a	Ile7Val	0	5
		Tyr141fs	Not found	Not found
		Thr229Ile	0.0002	121
	E	Asn64fs	Not found	Not found
	M	Ile82Thr	0.977	558751
		Phe193fs	Not found	Not found
	orf7a	Thr14Ile	0.0005	292
		Thr120Ile	0.947	541558
	ORF7b	Thr40Ile	0.7452	426183
	orf8	Asp119del	0.88	508023
		Phe120del	0.0175	9997

## Sheet: ORF1ab
All mutations frequency details of orf1ab protein during 6th March-24th July,2021 (Outside Assam)
AA Mutation	count	percent
ORF1ab|4715|P|L	570460	0.997561
ORF1ab|5401|P|L	549578	0.961044
ORF1ab|5063|G|S	549280	0.960523
ORF1ab|3646|T|A	438817	0.767357
ORF1ab|2930|V|L	429909	0.75178
ORF1ab|3255|T|I	428733	0.749723
ORF1ab|1306|A|S	428552	0.749407
ORF1ab|2046|P|L	428271	0.748915
ORF1ab|6319|A|V	427362	0.747326
ORF1ab|2287|P|S	423091	0.739857
ORF1ab|2529|A|V	155470	0.27187
ORF1ab|1640|P|L	126477	0.22117
ORF1ab|3209|A|V	116540	0.203793
ORF1ab|3718|V|A	116133	0.203081
ORF1ab|3750|T|I	72089	0.126062
ORF1ab|309|P|L	54010	0.094447
ORF1ab|5971|P|L	26655	0.0466115
ORF1ab|261|K|N	25684	0.0449135
ORF1ab|4584|F|V	23366	0.04086
ORF1ab|5230|L|I	21741	0.0380184
ORF1ab|2554|A|V	20520	0.0358832
ORF1ab|6711|K|R	19558	0.034201
ORF1ab|6686|H|Y	17346	0.0303329
ORF1ab|1750|V|A	15945	0.0278829
ORF1ab|5658|I|V	14427	0.0252284
ORF1ab|2092|H|Y	13933	0.0243646
ORF1ab|87|E|D	10818	0.0189174
ORF1ab|3606|L|F	10646	0.0186166
ORF1ab|5753|M|I	10459	0.0182896
ORF1ab|1567|T|I	10419	0.0182197
ORF1ab|3138|F|S	9375	0.016394
ORF1ab|2980|D|N	9329	0.0163136
ORF1ab|3580|H|Q	7964	0.0139266
ORF1ab|5941|T|I	7922	0.0138532
ORF1ab|6299|S|F	7907	0.0138269
ORF1ab|3731|I|V	7565	0.0132289
ORF1ab|1496|T|I	7393	0.0129281
ORF1ab|2048|S|F	7356	0.0128634
ORF1ab|380|P|L	7307	0.0127777
ORF1ab|5689|E|D	7305	0.0127742
ORF1ab|4589|R|Q	7271	0.0127148
ORF1ab|5488|H|Y	6888	0.012045
ORF1ab|691|D|N	6792	0.0118771
ORF1ab|6713|S|A	6770	0.0118387
ORF1ab|665|V|I	6491	0.0113508
ORF1ab|3353|K|R	6306	0.0110273
ORF1ab|5530|G|C	6266	0.0109573
ORF1ab|141|KSF|-	6218	0.0108734
ORF1ab|4151|Q|H	5890	0.0102998
ORF1ab|2125|H|Y	5582	0.00976122
ORF1ab|1724|E|D	4955	0.00866478
ORF1ab|519|G|S	4868	0.00851265
ORF1ab|3766|C|F	4466	0.00780967
ORF1ab|599|A|V	4267	0.00746168
ORF1ab|1228|D|G	4164	0.00728157
ORF1ab|4855|M|I	4081	0.00713642
ORF1ab|6818|M|I	3908	0.0068339
ORF1ab|1921|P|Q	3889	0.00680067
ORF1ab|1633|E|D	3775	0.00660132
ORF1ab|538|S|A	3732	0.00652613
ORF1ab|5643|E|D	3686	0.00644569
ORF1ab|498|A|V	3407	0.0059578
ORF1ab|5214|Q|H	3320	0.00580567
ORF1ab|207|R|C	3169	0.00554161
ORF1ab|4516|M|I	3054	0.00534051
ORF1ab|5620|A|S	3052	0.00533702
ORF1ab|443|S|F	3019	0.00527931
ORF1ab|7036|Q|H	2977	0.00520586
ORF1ab|6214|R|H	2938	0.00513767
ORF1ab|6958|K|R	2892	0.00505723
ORF1ab|5997|M|I	2826	0.00494181
ORF1ab|84|V|-	2821	0.00493307
ORF1ab|4161|T|I	2693	0.00470924
ORF1ab|403|T|I	2565	0.0044854
ORF1ab|6129|E|D	2516	0.00439972
ORF1ab|814|T|I	2466	0.00431228
ORF1ab|3571|A|V	2445	0.00427556
ORF1ab|6248|A|S	2413	0.0042196
ORF1ab|2855|A|V	2406	0.00420736
ORF1ab|676|Q|P	2356	0.00411993
ORF1ab|1397|A|V	2345	0.00410069
ORF1ab|708|T|I	2271	0.00397129
ORF1ab|2900|S|L	2245	0.00392582
ORF1ab|2062|L|F	2161	0.00377893
ORF1ab|661|G|S	2139	0.00374046
ORF1ab|6249|D|Y	2111	0.00369149
ORF1ab|5900|M|I	2051	0.00358657
ORF1ab|1754|T|N	2011	0.00351663
ORF1ab|767|E|K	1994	0.0034869
ORF1ab|339|A|V	1858	0.00324908
ORF1ab|3056|V|I	1840	0.0032176
ORF1ab|3559|V|I	1830	0.00320011
ORF1ab|3087|M|I	1817	0.00317738
ORF1ab|2648|T|I	1811	0.00316689
ORF1ab|5691|T|I	1804	0.00315465
ORF1ab|6249|D|N	1803	0.0031529
ORF1ab|6517|P|S	1788	0.00312667
ORF1ab|7013|P|T	1759	0.00307596
ORF1ab|4776|S|P	1749	0.00305847
ORF1ab|1525|I|V	1714	0.00299726
ORF1ab|1146|A|T	1699	0.00297103
ORF1ab|5534|V|I	1689	0.00295355
ORF1ab|4164|T|I	1653	0.00289059
ORF1ab|5005|H|Y	1648	0.00288185
ORF1ab|4870|K|N	1641	0.00286961
ORF1ab|1909|E|A	1623	0.00283813
ORF1ab|3447|P|H	1607	0.00281015
ORF1ab|3059|C|F	1596	0.00279092
ORF1ab|1240|T|I	1533	0.00268075
ORF1ab|3915|L|F	1525	0.00266676
ORF1ab|6044|A|V	1521	0.00265977
ORF1ab|4179|R|K	1471	0.00257233
ORF1ab|2283|T|I	1457	0.00254785
ORF1ab|4636|I|V	1434	0.00250763
ORF1ab|1889|C|Y	1434	0.00250763
ORF1ab|3476|I|V	1424	0.00249014
ORF1ab|1429|T|I	1403	0.00245342
ORF1ab|3143|A|V	1375	0.00240446
ORF1ab|5216|D|Y	1338	0.00233975
ORF1ab|1822|T|I	1334	0.00233276
ORF1ab|6619|L|S	1310	0.00229079
ORF1ab|3523|A|V	1303	0.00227855
ORF1ab|4483|K|R	1254	0.00219286
ORF1ab|2796|M|V	1249	0.00218412
ORF1ab|1783|V|F	1244	0.00217538
ORF1ab|4387|R|C	1239	0.00216663
ORF1ab|431|I|M	1188	0.00207745
ORF1ab|3885|S|F	1184	0.00207046
ORF1ab|4083|T|M	1178	0.00205996
ORF1ab|6010|A|S	1165	0.00203723
ORF1ab|5271|D|N	1160	0.00202849
ORF1ab|1010|P|L	1148	0.0020075
ORF1ab|5210|M|V	1144	0.00200051
ORF1ab|2766|V|F	1119	0.00195679
ORF1ab|5842|Q|H	1114	0.00194805
ORF1ab|3712|M|I	1113	0.0019463
ORF1ab|4582|V|L	1109	0.0019393
ORF1ab|3371|P|S	1104	0.00193056
ORF1ab|1182|L|F	1082	0.00189209
ORF1ab|7074|S|I	1070	0.0018711
ORF1ab|631|L|F	1063	0.00185886
ORF1ab|216|S|F	1059	0.00185187
ORF1ab|591|A|V	1052	0.00183963
ORF1ab|4357|A|V	1048	0.00183263
ORF1ab|7013|P|L	1047	0.00183088
ORF1ab|82|GHVM|V	1042	0.00182214
ORF1ab|7014|R|N	1040	0.00181864
ORF1ab|4543|C|Y	1025	0.00179241
ORF1ab|944|S|L	1023	0.00178892
ORF1ab|5951|H|Y	1023	0.00178892
ORF1ab|5672|V|L	1021	0.00178542
ORF1ab|82|GHVMV|-	1017	0.00177842
ORF1ab|2972|S|F	1015	0.00177492
ORF1ab|1754|T|I	1012	0.00176968
ORF1ab|6949|T|I	1009	0.00176443
ORF1ab|4087|T|I	1002	0.00175219
ORF1ab|669|K|N	984	0.00172072
ORF1ab|4661|D|G	962	0.00168224
ORF1ab|536|F|L	958	0.00167525
ORF1ab|2541|I|V	953	0.00166651
ORF1ab|2034|Q|H	948	0.00165776
ORF1ab|5039|S|I	947	0.00165601
ORF1ab|110|H|Y	941	0.00164552
ORF1ab|279|S|F	939	0.00164203
ORF1ab|1840|T|I	936	0.00163678
ORF1ab|6300|D|N	935	0.00163503
ORF1ab|5166|G|C	930	0.00162629
ORF1ab|5342|A|V	920	0.0016088
ORF1ab|54|V|I	918	0.0016053
ORF1ab|3718|V|F	918	0.0016053
ORF1ab|1091|I|V	916	0.0016018
ORF1ab|5828|P|L	915	0.00160006
ORF1ab|1220|P|T	913	0.00159656
ORF1ab|5571|V|F	904	0.00158082
ORF1ab|5021|M|I	903	0.00157907
ORF1ab|927|P|L	903	0.00157907
ORF1ab|2103|S|F	894	0.00156333
ORF1ab|5585|E|D	891	0.00155809
ORF1ab|6584|D|Y	890	0.00155634
ORF1ab|5922|A|V	883	0.0015441
ORF1ab|1155|G|C	881	0.0015406
ORF1ab|2274|T|I	880	0.00153885
ORF1ab|4308|I|T	880	0.00153885
ORF1ab|4588|M|I	880	0.00153885
ORF1ab|5692|A|V	869	0.00151962
ORF1ab|5264|H|Y	866	0.00151437
ORF1ab|4873|D|A	866	0.00151437
ORF1ab|482|A|V	865	0.00151262
ORF1ab|4993|M|I	863	0.00150912
ORF1ab|6613|S|I	860	0.00150388
ORF1ab|85|M|-	820	0.00143393
ORF1ab|903|A|V	807	0.0014112
ORF1ab|3936|D|N	806	0.00140945
ORF1ab|5067|V|I	799	0.00139721
ORF1ab|6670|M|I	798	0.00139546
ORF1ab|1542|T|I	797	0.00139371
ORF1ab|3076|H|Y	797	0.00139371
ORF1ab|2259|M|I	794	0.00138846
ORF1ab|4175|T|I	791	0.00138322
ORF1ab|2242|S|F	787	0.00137622
ORF1ab|6288|I|V	787	0.00137622
ORF1ab|4649|V|F	779	0.00136223
ORF1ab|6419|Y|H	778	0.00136049
ORF1ab|1854|T|I	775	0.00135524
ORF1ab|4815|A|V	775	0.00135524
ORF1ab|646|W|L	757	0.00132376
ORF1ab|1206|I|T	755	0.00132026
ORF1ab|3070|A|V	749	0.00130977
ORF1ab|216|S|Y	738	0.00129054
ORF1ab|6471|Q|H	736	0.00128704
ORF1ab|3099|S|L	735	0.00128529
ORF1ab|5853|P|L	735	0.00128529
ORF1ab|1127|D|Y	735	0.00128529
ORF1ab|84|VM|-	722	0.00126256
ORF1ab|6088|R|C	721	0.00126081
ORF1ab|610|S|L	720	0.00125906
ORF1ab|1298|A|V	717	0.00125381
ORF1ab|5262|T|I	717	0.00125381
ORF1ab|2007|T|I	716	0.00125207
ORF1ab|6532|A|V	715	0.00125032
ORF1ab|6614|L|F	715	0.00125032
ORF1ab|609|T|I	714	0.00124857
ORF1ab|4641|R|S	710	0.00124157
ORF1ab|5707|D|E	707	0.00123633
ORF1ab|1168|T|I	706	0.00123458
ORF1ab|7046|S|I	701	0.00122583
ORF1ab|640|E|D	701	0.00122583
ORF1ab|6902|V|I	699	0.00122234
ORF1ab|6223|I|V	699	0.00122234
ORF1ab|5271|D|Y	698	0.00122059
ORF1ab|3086|L|F	696	0.00121709
ORF1ab|3336|V|I	696	0.00121709
ORF1ab|3593|V|F	695	0.00121534
ORF1ab|4641|R|M	695	0.00121534
ORF1ab|5598|M|I	685	0.00119786
ORF1ab|5798|M|I	685	0.00119786
ORF1ab|5788|H|Y	682	0.00119261
ORF1ab|7014|R|C	681	0.00119086
ORF1ab|4301|H|Y	675	0.00118037
ORF1ab|2799|H|Y	671	0.00117337
ORF1ab|6144|T|N	670	0.00117163
ORF1ab|306|V|F	663	0.00115938
ORF1ab|355|T|N	663	0.00115938
ORF1ab|4129|T|I	658	0.00115064
ORF1ab|24|R|C	653	0.0011419
ORF1ab|6285|A|S	649	0.0011349
ORF1ab|6240|M|I	648	0.00113315
ORF1ab|2333|L|F	646	0.00112966
ORF1ab|6833|T|I	645	0.00112791
ORF1ab|4398|S|L	644	0.00112616
ORF1ab|3580|H|Y	643	0.00112441
ORF1ab|2967|T|I	642	0.00112266
ORF1ab|4418|T|I	642	0.00112266
ORF1ab|1272|S|R	635	0.00111042
ORF1ab|5923|T|I	625	0.00109293
ORF1ab|6783|L|F	621	0.00108594
ORF1ab|5048|A|V	621	0.00108594
ORF1ab|3351|K|R	616	0.0010772
ORF1ab|5692|A|S	616	0.0010772
ORF1ab|913|E|D	614	0.0010737
ORF1ab|4182|L|F	610	0.0010667
ORF1ab|6252|P|L	607	0.00106146
ORF1ab|6175|T|I	605	0.00105796
ORF1ab|694|I|T	603	0.00105446
ORF1ab|1158|P|L	603	0.00105446
ORF1ab|2994|A|V	602	0.00105271
ORF1ab|6924|L|F	597	0.00104397
ORF1ab|6980|K|N	590	0.00103173
ORF1ab|5017|A|T	588	0.00102823
ORF1ab|5136|E|D	586	0.00102473
ORF1ab|2616|A|V	584	0.00102124
ORF1ab|62|P|S	581	0.00101599
ORF1ab|5680|V|F	579	0.00101249
ORF1ab|6734|D|G	578	0.00101075
ORF1ab|6789|H|Y	578	0.00101075
ORF1ab|4685|T|I	577	0.001009
ORF1ab|4921|A|V	575	0.0010055
ORF1ab|5968|P|S	572	0.00100025
ORF1ab|6343|S|I	570	0.000996756
ORF1ab|1413|E|D	566	0.000989761
ORF1ab|4577|A|V	566	0.000989761
ORF1ab|671|I|T	565	0.000988013
ORF1ab|5674|S|L	564	0.000986264
ORF1ab|4619|P|L	560	0.000979269
ORF1ab|4375|M|I	559	0.000977521
ORF1ab|2078|K|E	556	0.000972274
ORF1ab|6279|Q|H	554	0.000968777
ORF1ab|2551|E|G	552	0.00096528
ORF1ab|1555|N|D	552	0.00096528
ORF1ab|49|G|C	546	0.000954787
ORF1ab|1074|A|V	546	0.000954787
ORF1ab|2109|K|E	546	0.000954787
ORF1ab|690|A|V	545	0.000953039
ORF1ab|2836|T|I	543	0.000949541
ORF1ab|869|N|K	543	0.000949541
ORF1ab|278|N|S	542	0.000947793
ORF1ab|6533|A|V	540	0.000944295
ORF1ab|3259|S|L	538	0.000940798
ORF1ab|1655|K|N	538	0.000940798
ORF1ab|3736|L|F	533	0.000932054
ORF1ab|2511|K|N	532	0.000930306
ORF1ab|5557|M|I	524	0.000916316
ORF1ab|6815|M|I	524	0.000916316
ORF1ab|2200|K|N	523	0.000914568
ORF1ab|2960|S|F	522	0.000912819
ORF1ab|2068|T|I	521	0.00091107
ORF1ab|4176|K|N	521	0.00091107
ORF1ab|352|E|D	519	0.000907573
ORF1ab|6835|P|S	518	0.000905824
ORF1ab|3777|Q|H	517	0.000904075
ORF1ab|2500|S|F	513	0.000897081
ORF1ab|1352|A|V	513	0.000897081
ORF1ab|3579|T|I	512	0.000895332
ORF1ab|5631|T|I	511	0.000893583
ORF1ab|6657|P|S	507	0.000886588
ORF1ab|6563|P|S	505	0.000883091
ORF1ab|377|E|A	505	0.000883091
ORF1ab|6038|T|I	503	0.000879594
ORF1ab|5978|R|K	502	0.000877845
ORF1ab|3483|L|F	502	0.000877845
ORF1ab|5367|L|F	501	0.000876096
ORF1ab|680|K|N	500	0.000874348
ORF1ab|4249|T|I	500	0.000874348
ORF1ab|1692|P|S	497	0.000869101
ORF1ab|138|A|V	497	0.000869101
ORF1ab|971|P|L	493	0.000862107
ORF1ab|2344|A|V	492	0.000860358
ORF1ab|6772|V|L	491	0.000858609
ORF1ab|712|H|Q	489	0.000855112
ORF1ab|3058|T|I	488	0.000853363
ORF1ab|538|S|L	488	0.000853363
ORF1ab|1862|P|L	487	0.000851614
ORF1ab|5600|K|N	486	0.000849866
ORF1ab|2613|V|F	486	0.000849866
ORF1ab|1109|N|D	486	0.000849866
ORF1ab|5550|V|L	485	0.000848117
ORF1ab|6222|P|S	485	0.000848117
ORF1ab|7086|V|F	483	0.00084462
ORF1ab|380|P|S	482	0.000842871
ORF1ab|5716|R|C	481	0.000841122
ORF1ab|1202|K|N	480	0.000839374
ORF1ab|7082|E|K	478	0.000835876
ORF1ab|3244|S|L	476	0.000832379
ORF1ab|3829|L|F	475	0.00083063
ORF1ab|1056|V|L	475	0.00083063
ORF1ab|6475|P|S	475	0.00083063
ORF1ab|3392|A|V	473	0.000827133
ORF1ab|1881|T|I	472	0.000825384
ORF1ab|5493|V|F	472	0.000825384
ORF1ab|5168|V|L	471	0.000823635
ORF1ab|4468|T|A	470	0.000821887
ORF1ab|4798|A|V	470	0.000821887
ORF1ab|6518|V|L	468	0.000818389
ORF1ab|5102|T|I	468	0.000818389
ORF1ab|6270|D|Y	468	0.000818389
ORF1ab|2137|T|I	467	0.000816641
ORF1ab|2096|M|L	465	0.000813143
ORF1ab|6491|D|Y	465	0.000813143
ORF1ab|892|P|S	465	0.000813143
ORF1ab|1758|Q|H	460	0.0008044
ORF1ab|3457|A|S	458	0.000800902
ORF1ab|6579|V|F	457	0.000799154
ORF1ab|1888|V|I	457	0.000799154
ORF1ab|6274|K|N	456	0.000797405
ORF1ab|5805|T|M	454	0.000793908
ORF1ab|4207|T|I	453	0.000792159
ORF1ab|2609|L|F	453	0.000792159
ORF1ab|5939|V|L	453	0.000792159
ORF1ab|6757|I|V	451	0.000788661
ORF1ab|5770|A|V	451	0.000788661
ORF1ab|1428|K|R	451	0.000788661
ORF1ab|2089|E|D	451	0.000788661
ORF1ab|271|P|L	450	0.000786913
ORF1ab|2327|W|C	450	0.000786913
ORF1ab|580|L|F	446	0.000779918
ORF1ab|3777|Q|R	444	0.000776421
ORF1ab|995|E|D	443	0.000774672
ORF1ab|6932|P|S	442	0.000772923
ORF1ab|4711|T|I	441	0.000771175
ORF1ab|184|R|C	439	0.000767677
ORF1ab|2906|T|I	439	0.000767677
ORF1ab|5583|S|L	438	0.000765928
ORF1ab|4220|P|L	436	0.000762431
ORF1ab|2797|S|F	435	0.000760682
ORF1ab|3686|A|V	431	0.000753688
ORF1ab|1143|V|F	431	0.000753688
ORF1ab|2312|S|L	430	0.000751939
ORF1ab|2332|I|V	425	0.000743195
ORF1ab|5111|Y|C	422	0.000737949
ORF1ab|4846|D|A	422	0.000737949
ORF1ab|3395|P|L	420	0.000734452
ORF1ab|1786|P|L	417	0.000729206
ORF1ab|6889|T|M	417	0.000729206
ORF1ab|453|I|T	416	0.000727457
ORF1ab|3255|T|M	410	0.000716965
ORF1ab|4049|I|V	410	0.000716965
ORF1ab|6107|V|L	409	0.000715216
ORF1ab|5035|T|I	408	0.000713468
ORF1ab|5665|E|D	408	0.000713468
ORF1ab|1679|A|V	407	0.000711719
ORF1ab|6725|S|G	407	0.000711719
ORF1ab|1160|H|Y	405	0.000708221
ORF1ab|4454|D|G	405	0.000708221
ORF1ab|6891|T|M	404	0.000706473
ORF1ab|318|S|L	404	0.000706473
ORF1ab|2554|A|T	404	0.000706473
ORF1ab|2991|R|K	402	0.000702975
ORF1ab|5675|T|I	402	0.000702975
ORF1ab|292|K|N	402	0.000702975
ORF1ab|1205|E|D	401	0.000701227
ORF1ab|711|T|A	400	0.000699478
ORF1ab|7034|P|S	399	0.000697729
ORF1ab|124|R|C	398	0.000695981
ORF1ab|4715|P|F	398	0.000695981
ORF1ab|998|Q|H	397	0.000694232
ORF1ab|3930|L|F	396	0.000692483
ORF1ab|3904|T|I	396	0.000692483
ORF1ab|882|T|I	396	0.000692483
ORF1ab|2996|V|I	395	0.000690735
ORF1ab|3395|P|S	394	0.000688986
ORF1ab|6567|I|T	393	0.000687237
ORF1ab|4620|G|S	391	0.00068374
ORF1ab|681|L|F	391	0.00068374
ORF1ab|4100|Q|H	390	0.000681991
ORF1ab|7068|M|I	390	0.000681991
ORF1ab|1108|H|Y	390	0.000681991
ORF1ab|2928|K|N	389	0.000680242
ORF1ab|2535|S|L	389	0.000680242
ORF1ab|6426|M|I	387	0.000676745
ORF1ab|1378|M|I	386	0.000674996
ORF1ab|2629|V|I	384	0.000671499
ORF1ab|6671|D|Y	383	0.00066975
ORF1ab|6145|A|V	383	0.00066975
ORF1ab|274|V|L	382	0.000668002
ORF1ab|6713|S|L	382	0.000668002
ORF1ab|7067|D|E	382	0.000668002
ORF1ab|540|A|V	381	0.000666253
ORF1ab|6337|P|S	379	0.000662755
ORF1ab|1158|P|S	379	0.000662755
ORF1ab|6938|T|I	377	0.000659258
ORF1ab|4772|M|I	377	0.000659258
ORF1ab|3662|R|H	376	0.000657509
ORF1ab|6464|K|N	375	0.000655761
ORF1ab|2909|A|V	375	0.000655761
ORF1ab|6704|I|L	375	0.000655761
ORF1ab|1788|T|M	374	0.000654012
ORF1ab|6461|V|F	374	0.000654012
ORF1ab|4304|T|I	374	0.000654012
ORF1ab|2264|T|I	374	0.000654012
ORF1ab|5122|C|R	372	0.000650515
ORF1ab|6966|A|V	372	0.000650515
ORF1ab|1586|M|I	370	0.000647017
ORF1ab|120|K|N	370	0.000647017
ORF1ab|1640|P|S	369	0.000645268
ORF1ab|4090|T|I	368	0.00064352
ORF1ab|6566|T|M	367	0.000641771
ORF1ab|3976|V|F	365	0.000638274
ORF1ab|2258|G|D	365	0.000638274
ORF1ab|6128|P|L	364	0.000636525
ORF1ab|235|E|G	363	0.000634776
ORF1ab|5946|T|A	363	0.000634776
ORF1ab|5451|T|I	361	0.000631279
ORF1ab|4487|A|S	361	0.000631279
ORF1ab|1921|P|S	358	0.000626033
ORF1ab|5584|D|Y	358	0.000626033
ORF1ab|5404|S|G	358	0.000626033
ORF1ab|2872|T|M	357	0.000624284
ORF1ab|633|E|D	357	0.000624284
ORF1ab|340|T|I	357	0.000624284
ORF1ab|1597|T|I	356	0.000622535
ORF1ab|5854|T|I	353	0.000617289
ORF1ab|5490|S|L	352	0.000615541
ORF1ab|4102|V|I	350	0.000612043
ORF1ab|2285|S|F	347	0.000606797
ORF1ab|2794|H|Y	346	0.000605048
ORF1ab|2136|D|N	345	0.0006033
ORF1ab|2759|A|T	345	0.0006033
ORF1ab|3129|M|I	344	0.000601551
ORF1ab|748|P|L	344	0.000601551
ORF1ab|6050|V|F	342	0.000598054
ORF1ab|5737|T|I	341	0.000596305
ORF1ab|2029|K|N	340	0.000594556
ORF1ab|3148|I|V	340	0.000594556
ORF1ab|3313|L|F	340	0.000594556
ORF1ab|6474|V|L	339	0.000592808
ORF1ab|1921|P|L	339	0.000592808
ORF1ab|6180|S|I	338	0.000591059
ORF1ab|963|G|C	338	0.000591059
ORF1ab|6083|P|S	336	0.000587562
ORF1ab|6212|V|F	336	0.000587562
ORF1ab|247|K|N	334	0.000584064
ORF1ab|322|K|R	332	0.000580567
ORF1ab|4703|A|S	332	0.000580567
ORF1ab|6624|V|L	331	0.000578818
ORF1ab|1071|V|I	331	0.000578818
ORF1ab|2603|N|S	331	0.000578818
ORF1ab|6345|Y|_	329	0.000575321
ORF1ab|5538|T|I	329	0.000575321
ORF1ab|5580|L|F	328	0.000573572
ORF1ab|1125|G|C	328	0.000573572
ORF1ab|549|S|F	327	0.000571823
ORF1ab|3879|L|F	327	0.000571823
ORF1ab|5270|A|V	326	0.000570075
ORF1ab|6832|A|V	326	0.000570075
ORF1ab|6288|I|T	324	0.000566577
ORF1ab|1130|L|F	324	0.000566577
ORF1ab|2016|T|I	321	0.000561331
ORF1ab|6800|S|N	321	0.000561331
ORF1ab|727|T|I	320	0.000559582
ORF1ab|6183|D|A	320	0.000559582
ORF1ab|4523|L|S	320	0.000559582
ORF1ab|634|K|Q	320	0.000559582
ORF1ab|5285|D|Y	319	0.000557834
ORF1ab|885|P|L	319	0.000557834
ORF1ab|879|V|I	318	0.000556085
ORF1ab|4722|V|L	317	0.000554336
ORF1ab|5537|G|S	316	0.000552588
ORF1ab|2224|S|F	316	0.000552588
ORF1ab|3675|SGF|-	315	0.000550839
ORF1ab|2024|S|L	315	0.000550839
ORF1ab|287|R|K	315	0.000550839
ORF1ab|3027|L|F	314	0.00054909
ORF1ab|166|S|G	314	0.00054909
ORF1ab|3800|L|F	314	0.00054909
ORF1ab|6986|A|S	313	0.000547342
ORF1ab|5478|V|L	312	0.000545593
ORF1ab|2122|L|F	311	0.000543844
ORF1ab|568|T|I	310	0.000542095
ORF1ab|337|V|F	310	0.000542095
ORF1ab|162|N|D	310	0.000542095
ORF1ab|1188|S|L	309	0.000540347
ORF1ab|5215|G|C	309	0.000540347
ORF1ab|309|P|S	309	0.000540347
ORF1ab|1283|A|V	306	0.000535101
ORF1ab|6725|S|I	306	0.000535101
ORF1ab|2079|P|S	306	0.000535101
ORF1ab|6669|A|S	304	0.000531603
ORF1ab|2495|T|I	303	0.000529855
ORF1ab|1229|D|N	303	0.000529855
ORF1ab|2790|I|T	302	0.000528106
ORF1ab|659|I|V	302	0.000528106
ORF1ab|3499|K|R	301	0.000526357
ORF1ab|656|A|V	301	0.000526357
ORF1ab|391|S|F	301	0.000526357
ORF1ab|1647|M|I	300	0.000524609
ORF1ab|2891|A|T	299	0.00052286
ORF1ab|6429|A|S	298	0.000521111
ORF1ab|3284|T|I	298	0.000521111
ORF1ab|5968|P|L	298	0.000521111
ORF1ab|6428|S|L	297	0.000519362
ORF1ab|2146|L|F	297	0.000519362
ORF1ab|1584|V|M	296	0.000517614
ORF1ab|3520|T|I	295	0.000515865
ORF1ab|2030|S|L	295	0.000515865
ORF1ab|5828|P|S	295	0.000515865
ORF1ab|176|E|D	293	0.000512368
ORF1ab|6025|A|S	291	0.00050887
ORF1ab|1209|E|D	291	0.00050887
ORF1ab|5006|L|F	291	0.00050887
ORF1ab|374|H|Y	290	0.000507122
ORF1ab|3983|S|F	290	0.000507122
ORF1ab|1991|V|I	290	0.000507122
ORF1ab|4619|P|S	289	0.000505373
ORF1ab|6709|R|C	289	0.000505373
ORF1ab|2659|H|Y	287	0.000501875
ORF1ab|6623|A|V	287	0.000501875
ORF1ab|3934|M|I	287	0.000501875
ORF1ab|2929|P|S	286	0.000500127
ORF1ab|5905|L|F	286	0.000500127
ORF1ab|4533|T|I	285	0.000498378
ORF1ab|1001|T|I	284	0.000496629
ORF1ab|6739|S|L	284	0.000496629
ORF1ab|222|I|V	283	0.000494881
ORF1ab|4547|D|N	282	0.000493132
ORF1ab|3312|M|I	282	0.000493132
ORF1ab|5122|C|F	282	0.000493132
ORF1ab|6961|L|F	281	0.000491383
ORF1ab|372|A|V	281	0.000491383
ORF1ab|4079|T|I	281	0.000491383
ORF1ab|3072|G|C	280	0.000489635
ORF1ab|3615|A|S	280	0.000489635
ORF1ab|2625|S|F	279	0.000487886
ORF1ab|6297|T|I	279	0.000487886
ORF1ab|4223|P|H	279	0.000487886
ORF1ab|5877|A|S	279	0.000487886
ORF1ab|2584|A|V	279	0.000487886
ORF1ab|6345|Y|F	278	0.000486137
ORF1ab|1874|T|I	278	0.000486137
ORF1ab|2497|K|N	278	0.000486137
ORF1ab|6564|T|I	277	0.000484389
ORF1ab|3660|V|L	277	0.000484389
ORF1ab|7057|V|I	276	0.00048264
ORF1ab|7090|S|G	276	0.00048264
ORF1ab|2622|K|N	275	0.000480891
ORF1ab|5894|V|L	275	0.000480891
ORF1ab|2592|D|N	274	0.000479142
ORF1ab|2230|I|T	274	0.000479142
ORF1ab|6581|G|V	274	0.000479142
ORF1ab|3517|S|F	273	0.000477394
ORF1ab|395|T|I	273	0.000477394
ORF1ab|2047|V|F	272	0.000475645
ORF1ab|987|T|I	272	0.000475645
ORF1ab|2123|A|V	272	0.000475645
ORF1ab|6128|P|S	271	0.000473896
ORF1ab|379|G|R	271	0.000473896
ORF1ab|5621|L|H	270	0.000472148
ORF1ab|3615|A|V	270	0.000472148
ORF1ab|3824|N|S	270	0.000472148
ORF1ab|2061|V|F	269	0.000470399
ORF1ab|4865|V|F	269	0.000470399
ORF1ab|1404|R|H	268	0.00046865
ORF1ab|1000|T|I	267	0.000466902
ORF1ab|6764|S|F	267	0.000466902
ORF1ab|5058|M|V	267	0.000466902
ORF1ab|141|K|N	267	0.000466902
ORF1ab|819|A|T	266	0.000465153
ORF1ab|398|R|C	266	0.000465153
ORF1ab|6441|T|I	266	0.000465153
ORF1ab|1022|T|I	266	0.000465153
ORF1ab|2780|F|S	264	0.000461655
ORF1ab|5804|I|V	263	0.000459907
ORF1ab|1204|A|T	263	0.000459907
ORF1ab|6658|R|S	263	0.000459907
ORF1ab|1110|L|F	262	0.000458158
ORF1ab|4835|A|T	262	0.000458158
ORF1ab|6376|P|L	261	0.000456409
ORF1ab|920|M|I	261	0.000456409
ORF1ab|630|W|C	260	0.000454661
ORF1ab|6715|FE|-	258	0.000451163
ORF1ab|2587|A|V	257	0.000449415
ORF1ab|5803|V|I	257	0.000449415
ORF1ab|4754|H|Y	257	0.000449415
ORF1ab|753|T|I	256	0.000447666
ORF1ab|3963|A|V	256	0.000447666
ORF1ab|567|I|V	256	0.000447666
ORF1ab|5496|P|S	256	0.000447666
ORF1ab|999|T|I	255	0.000445917
ORF1ab|100|S|N	254	0.000444169
ORF1ab|5987|M|I	254	0.000444169
ORF1ab|3672|T|I	254	0.000444169
ORF1ab|4354|T|I	254	0.000444169
ORF1ab|2183|T|I	254	0.000444169
ORF1ab|4489|A|V	254	0.000444169
ORF1ab|1541|P|L	253	0.00044242
ORF1ab|4532|D|Y	252	0.000440671
ORF1ab|2249|A|V	252	0.000440671
ORF1ab|3752|M|I	251	0.000438922
ORF1ab|5922|A|S	250	0.000437174
ORF1ab|2131|NSVPWDTI|-	250	0.000437174
ORF1ab|3536|Q|K	250	0.000437174
ORF1ab|3454|A|V	249	0.000435425
ORF1ab|964|A|V	249	0.000435425
ORF1ab|2183|T|-	249	0.000435425
ORF1ab|7014|R|S	249	0.000435425
ORF1ab|1213|P|L	249	0.000435425
ORF1ab|3602|L|F	248	0.000433676
ORF1ab|295|G|C	247	0.000431928
ORF1ab|551|T|I	247	0.000431928
ORF1ab|4066|T|I	247	0.000431928
ORF1ab|5982|M|I	247	0.000431928
ORF1ab|2846|T|I	246	0.000430179
ORF1ab|6418|L|F	246	0.000430179
ORF1ab|1853|L|F	246	0.000430179
ORF1ab|84|VMV|-	246	0.000430179
ORF1ab|6500|T|I	246	0.000430179
ORF1ab|6107|V|I	246	0.000430179
ORF1ab|1497|P|S	246	0.000430179
ORF1ab|28|V|I	245	0.00042843
ORF1ab|959|P|S	245	0.00042843
ORF1ab|3546|G|C	245	0.00042843
ORF1ab|5530|G|V	245	0.00042843
ORF1ab|2086|I|V	244	0.000426682
ORF1ab|2685|P|T	243	0.000424933
ORF1ab|1049|A|V	243	0.000424933
ORF1ab|2488|S|F	243	0.000424933
ORF1ab|3356|T|I	243	0.000424933
ORF1ab|6150|A|V	242	0.000423184
ORF1ab|6065|P|S	242	0.000423184
ORF1ab|6345|Y|C	241	0.000421436
ORF1ab|1682|T|I	240	0.000419687
ORF1ab|2501|I|T	240	0.000419687
ORF1ab|45|H|Y	239	0.000417938
ORF1ab|265|T|I	239	0.000417938
ORF1ab|4451|K|N	239	0.000417938
ORF1ab|2033|A|V	239	0.000417938
ORF1ab|3620|A|V	238	0.000416189
ORF1ab|607|Q|H	238	0.000416189
ORF1ab|769|P|S	238	0.000416189
ORF1ab|1497|P|L	238	0.000416189
ORF1ab|1220|P|H	236	0.000412692
ORF1ab|2698|H|Y	236	0.000412692
ORF1ab|81|H|Y	236	0.000412692
ORF1ab|2698|H|R	234	0.000409195
ORF1ab|6657|P|L	234	0.000409195
ORF1ab|388|H|Y	234	0.000409195
ORF1ab|1517|S|F	234	0.000409195
ORF1ab|6082|L|F	234	0.000409195
ORF1ab|3705|A|V	234	0.000409195
ORF1ab|4286|S|N	234	0.000409195
ORF1ab|3690|V|L	233	0.000407446
ORF1ab|1853|L|I	233	0.000407446
ORF1ab|928|D|Y	233	0.000407446
ORF1ab|1230|K|N	232	0.000405697
ORF1ab|971|P|S	232	0.000405697
ORF1ab|37|E|D	232	0.000405697
ORF1ab|2210|C|F	232	0.000405697
ORF1ab|83|H|Y	232	0.000405697
ORF1ab|3116|L|F	231	0.000403949
ORF1ab|2129|A|V	231	0.000403949
ORF1ab|4065|T|I	231	0.000403949
ORF1ab|5028|L|F	231	0.000403949
ORF1ab|6334|L|F	230	0.0004022
ORF1ab|770|T|I	230	0.0004022
ORF1ab|867|E|D	230	0.0004022
ORF1ab|6280|P|S	229	0.000400451
ORF1ab|1543|T|I	229	0.000400451
ORF1ab|5563|T|I	229	0.000400451
ORF1ab|891|T|I	229	0.000400451
ORF1ab|5291|M|I	229	0.000400451
ORF1ab|569|I|T	228	0.000398702
ORF1ab|1203|I|V	228	0.000398702
ORF1ab|415|G|D	228	0.000398702
ORF1ab|6707|A|V	227	0.000396954
ORF1ab|4640|T|I	227	0.000396954
ORF1ab|6722|P|L	227	0.000396954
ORF1ab|2192|A|V	227	0.000396954
ORF1ab|6566|T|A	226	0.000395205
ORF1ab|2063|E|K	226	0.000395205
ORF1ab|3560|V|I	226	0.000395205
ORF1ab|3979|K|N	225	0.000393456
ORF1ab|2408|T|I	225	0.000393456
ORF1ab|6605|P|L	224	0.000391708
ORF1ab|6698|G|C	224	0.000391708
ORF1ab|5624|P|L	224	0.000391708
ORF1ab|2365|M|I	223	0.000389959
ORF1ab|2702|Q|H	223	0.000389959
ORF1ab|148|E|G	223	0.000389959
ORF1ab|4035|T|I	223	0.000389959
ORF1ab|6346|V|G	222	0.00038821
ORF1ab|2154|T|I	220	0.000384713
ORF1ab|3264|S|N	220	0.000384713
ORF1ab|2568|P|S	220	0.000384713
ORF1ab|2759|A|V	220	0.000384713
ORF1ab|3364|Y|C	220	0.000384713
ORF1ab|333|T|M	219	0.000382964
ORF1ab|1054|P|L	219	0.000382964
ORF1ab|302|S|F	219	0.000382964
ORF1ab|6549|S|F	219	0.000382964
ORF1ab|3618|I|V	218	0.000381216
ORF1ab|2309|I|V	218	0.000381216
ORF1ab|2166|T|I	217	0.000379467
ORF1ab|6102|L|F	216	0.000377718
ORF1ab|5912|T|I	216	0.000377718
ORF1ab|2124|T|I	216	0.000377718
ORF1ab|3940|T|I	215	0.000375969
ORF1ab|6909|L|F	215	0.000375969
ORF1ab|6421|D|Y	215	0.000375969
ORF1ab|6688|V|I	215	0.000375969
ORF1ab|2823|T|I	214	0.000374221
ORF1ab|1341|E|D	214	0.000374221
ORF1ab|851|K|E	214	0.000374221
ORF1ab|5833|A|V	213	0.000372472
ORF1ab|1013|E|D	212	0.000370723
ORF1ab|2087|T|I	212	0.000370723
ORF1ab|1404|R|C	212	0.000370723
ORF1ab|7092|V|F	211	0.000368975
ORF1ab|2165|C|W	209	0.000365477
ORF1ab|1401|T|I	209	0.000365477
ORF1ab|528|S|L	209	0.000365477
ORF1ab|6651|N|D	208	0.000363729
ORF1ab|6600|V|F	208	0.000363729
ORF1ab|1128|I|V	207	0.00036198
ORF1ab|298|G|S	207	0.00036198
ORF1ab|6716|E|V	206	0.000360231
ORF1ab|4355|T|I	206	0.000360231
ORF1ab|3375|F|L	206	0.000360231
ORF1ab|5240|V|L	204	0.000356734
ORF1ab|417|H|Y	204	0.000356734
ORF1ab|486|A|V	204	0.000356734
ORF1ab|5939|V|I	204	0.000356734
ORF1ab|445|G|V	202	0.000353236
ORF1ab|3220|A|S	202	0.000353236
ORF1ab|2778|L|F	201	0.000351488
ORF1ab|4408|A|V	201	0.000351488
ORF1ab|1507|L|F	200	0.000349739
ORF1ab|1892|I|V	200	0.000349739
ORF1ab|6296|A|V	200	0.000349739
ORF1ab|627|V|F	200	0.000349739
ORF1ab|3220|A|V	200	0.000349739
ORF1ab|5314|E|D	199	0.00034799
ORF1ab|4216|V|I	199	0.00034799
ORF1ab|1763|K|N	199	0.00034799
ORF1ab|2785|A|V	199	0.00034799
ORF1ab|5532|A|V	199	0.00034799
ORF1ab|2661|S|F	198	0.000346242
ORF1ab|1295|V|F	198	0.000346242
ORF1ab|2287|P|F	198	0.000346242
ORF1ab|5130|D|Y	198	0.000346242
ORF1ab|5784|K|R	197	0.000344493
ORF1ab|3333|A|V	197	0.000344493
ORF1ab|1220|P|S	197	0.000344493
ORF1ab|6714|P|S	197	0.000344493
ORF1ab|5755|T|I	197	0.000344493
ORF1ab|1521|T|I	196	0.000342744
ORF1ab|5511|V|L	195	0.000340996
ORF1ab|6415|E|D	195	0.000340996
ORF1ab|730|L|F	194	0.000339247
ORF1ab|6623|A|S	194	0.000339247
ORF1ab|1803|P|S	194	0.000339247
ORF1ab|1500|H|Y	194	0.000339247
ORF1ab|1094|N|S	194	0.000339247
ORF1ab|4413|P|S	194	0.000339247
ORF1ab|4736|T|I	193	0.000337498
ORF1ab|6278|A|V	193	0.000337498
ORF1ab|1478|S|A	192	0.000335749
ORF1ab|2483|P|S	192	0.000335749
ORF1ab|3140|I|M	192	0.000335749
ORF1ab|3395|P|H	191	0.000334001
ORF1ab|1612|S|L	191	0.000334001
ORF1ab|2517|S|P	191	0.000334001
ORF1ab|2300|T|I	191	0.000334001
ORF1ab|121|V|F	190	0.000332252
ORF1ab|2114|S|F	190	0.000332252
ORF1ab|212|S|L	189	0.000330503
ORF1ab|4051|N|S	189	0.000330503
ORF1ab|5048|A|S	189	0.000330503
ORF1ab|2907|D|N	189	0.000330503
ORF1ab|3280|M|I	188	0.000328755
ORF1ab|634|K|N	188	0.000328755
ORF1ab|520|A|V	188	0.000328755
ORF1ab|4722|V|A	188	0.000328755
ORF1ab|405|A|V	187	0.000327006
ORF1ab|4750|D|Y	187	0.000327006
ORF1ab|731|M|I	187	0.000327006
ORF1ab|2695|S|N	187	0.000327006
ORF1ab|3835|I|T	186	0.000325257
ORF1ab|4712|V|L	186	0.000325257
ORF1ab|3509|H|Y	186	0.000325257
ORF1ab|3461|T|I	185	0.000323509
ORF1ab|4068|A|V	185	0.000323509
ORF1ab|1708|A|D	184	0.00032176
ORF1ab|119|R|C	184	0.00032176
ORF1ab|6661|M|I	184	0.00032176
ORF1ab|1432|A|E	184	0.00032176
ORF1ab|85|M|I	183	0.000320011
ORF1ab|2139|A|V	183	0.000320011
ORF1ab|5544|N|S	183	0.000320011
ORF1ab|6061|V|I	183	0.000320011
ORF1ab|1305|K|N	182	0.000318262
ORF1ab|2193|S|F	182	0.000318262
ORF1ab|6599|S|I	182	0.000318262
ORF1ab|6215|V|F	182	0.000318262
ORF1ab|732|P|S	182	0.000318262
ORF1ab|728|G|C	181	0.000316514
ORF1ab|5703|A|S	181	0.000316514
ORF1ab|3090|T|I	180	0.000314765
ORF1ab|4749|Q|H	180	0.000314765
ORF1ab|2018|P|S	180	0.000314765
ORF1ab|6826|Q|K	180	0.000314765
ORF1ab|5628|I|M	180	0.000314765
ORF1ab|558|S|F	180	0.000314765
ORF1ab|604|G|S	180	0.000314765
ORF1ab|1760|T|I	179	0.000313016
ORF1ab|4774|A|V	179	0.000313016
ORF1ab|193|P|L	179	0.000313016
ORF1ab|1583|V|F	178	0.000311268
ORF1ab|3596|Q|R	178	0.000311268
ORF1ab|361|P|L	178	0.000311268
ORF1ab|6742|C|F	177	0.000309519
ORF1ab|1280|K|N	177	0.000309519
ORF1ab|3657|A|V	177	0.000309519
ORF1ab|1343|K|Q	177	0.000309519
ORF1ab|6462|V|L	176	0.00030777
ORF1ab|6248|A|V	176	0.00030777
ORF1ab|6812|L|F	175	0.000306022
ORF1ab|2380|M|I	175	0.000306022
ORF1ab|4477|T|I	175	0.000306022
ORF1ab|590|L|F	175	0.000306022
ORF1ab|953|D|Y	175	0.000306022
ORF1ab|346|T|I	174	0.000304273
ORF1ab|2620|L|F	174	0.000304273
ORF1ab|4553|D|Y	174	0.000304273
ORF1ab|3648|A|V	174	0.000304273
ORF1ab|3497|A|V	174	0.000304273
ORF1ab|3715|L|F	174	0.000304273
ORF1ab|3931|C|S	174	0.000304273
ORF1ab|2026|D|G	174	0.000304273
ORF1ab|6089|I|V	174	0.000304273
ORF1ab|902|M|V	173	0.000302524
ORF1ab|642|L|F	173	0.000302524
ORF1ab|5187|S|F	173	0.000302524
ORF1ab|1559|L|F	173	0.000302524
ORF1ab|5621|L|F	172	0.000300776
ORF1ab|1314|A|V	171	0.000299027
ORF1ab|2798|K|R	171	0.000299027
ORF1ab|1547|D|Y	171	0.000299027
ORF1ab|2424|T|I	171	0.000299027
ORF1ab|85|MVE|K	171	0.000299027
ORF1ab|668|A|V	171	0.000299027
ORF1ab|469|L|F	171	0.000299027
ORF1ab|6780|S|L	171	0.000299027
ORF1ab|6487|V|F	171	0.000299027
ORF1ab|6236|K|N	170	0.000297278
ORF1ab|2703|V|I	170	0.000297278
ORF1ab|2512|T|I	170	0.000297278
ORF1ab|4662|L|F	170	0.000297278
ORF1ab|3644|L|F	169	0.000295529
ORF1ab|1510|S|F	169	0.000295529
ORF1ab|4998|Y|C	169	0.000295529
ORF1ab|6469|G|R	169	0.000295529
ORF1ab|2152|T|I	169	0.000295529
ORF1ab|6485|T|I	168	0.000293781
ORF1ab|6561|K|N	168	0.000293781
ORF1ab|3338|L|F	168	0.000293781
ORF1ab|5198|T|I	167	0.000292032
ORF1ab|371|P|S	167	0.000292032
ORF1ab|1678|T|I	167	0.000292032
ORF1ab|5360|S|A	167	0.000292032
ORF1ab|798|K|N	166	0.000290283
ORF1ab|6067|P|H	166	0.000290283
ORF1ab|3758|I|V	166	0.000290283
ORF1ab|6543|D|Y	165	0.000288535
ORF1ab|4804|P|S	165	0.000288535
ORF1ab|4482|L|F	165	0.000288535
ORF1ab|533|L|F	165	0.000288535
ORF1ab|1920|Y|H	164	0.000286786
ORF1ab|735|A|V	164	0.000286786
ORF1ab|5148|M|I	163	0.000285037
ORF1ab|5030|L|F	163	0.000285037
ORF1ab|2579|D|G	163	0.000285037
ORF1ab|6789|H|R	163	0.000285037
ORF1ab|2345|A|V	163	0.000285037
ORF1ab|376|S|L	162	0.000283289
ORF1ab|6807|V|I	162	0.000283289
ORF1ab|5305|S|L	162	0.000283289
ORF1ab|2878|N|S	162	0.000283289
ORF1ab|6755|V|F	162	0.000283289
ORF1ab|224|T|I	162	0.000283289
ORF1ab|859|A|V	161	0.00028154
ORF1ab|335|D|N	161	0.00028154
ORF1ab|114|I|T	161	0.00028154
ORF1ab|3097|V|I	161	0.00028154
ORF1ab|1609|P|S	161	0.00028154
ORF1ab|5947|Q|H	161	0.00028154
ORF1ab|5926|A|S	160	0.000279791
ORF1ab|138|A|T	160	0.000279791
ORF1ab|6062|S|I	160	0.000279791
ORF1ab|885|P|S	160	0.000279791
ORF1ab|2850|A|S	160	0.000279791
ORF1ab|6130|R|C	160	0.000279791
ORF1ab|6734|D|Y	159	0.000278043
ORF1ab|4396|A|V	159	0.000278043
ORF1ab|6528|G|S	159	0.000278043
ORF1ab|3975|V|F	159	0.000278043
ORF1ab|666|T|I	159	0.000278043
ORF1ab|412|S|A	158	0.000276294
ORF1ab|6449|T|I	158	0.000276294
ORF1ab|2093|T|I	158	0.000276294
ORF1ab|804|P|L	157	0.000274545
ORF1ab|614|T|I	157	0.000274545
ORF1ab|804|P|S	157	0.000274545
ORF1ab|5269|Y|C	157	0.000274545
ORF1ab|6624|V|I	156	0.000272796
ORF1ab|5342|A|T	156	0.000272796
ORF1ab|5036|T|M	156	0.000272796
ORF1ab|2406|S|L	156	0.000272796
ORF1ab|7034|P|L	156	0.000272796
ORF1ab|2589|K|R	156	0.000272796
ORF1ab|6241|V|F	155	0.000271048
ORF1ab|350|T|I	155	0.000271048
ORF1ab|137|G|V	155	0.000271048
ORF1ab|1720|K|N	155	0.000271048
ORF1ab|81|HG|-	155	0.000271048
ORF1ab|60|V|A	155	0.000271048
ORF1ab|2049|E|D	155	0.000271048
ORF1ab|5790|D|Y	155	0.000271048
ORF1ab|4337|P|S	155	0.000271048
ORF1ab|795|D|N	155	0.000271048
ORF1ab|3522|I|L	154	0.000269299
ORF1ab|4651|T|I	154	0.000269299
ORF1ab|5504|Y|C	154	0.000269299
ORF1ab|1242|T|I	153	0.00026755
ORF1ab|4159|T|I	153	0.00026755
ORF1ab|6914|A|S	153	0.00026755
ORF1ab|204|L|F	153	0.00026755
ORF1ab|2188|S|F	152	0.000265802
ORF1ab|2556|S|L	152	0.000265802
ORF1ab|592|T|I	152	0.000265802
ORF1ab|6285|A|V	152	0.000265802
ORF1ab|111|V|M	152	0.000265802
ORF1ab|3604|F|L	151	0.000264053
ORF1ab|555|A|V	151	0.000264053
ORF1ab|1246|T|I	150	0.000262304
ORF1ab|1637|T|I	150	0.000262304
ORF1ab|782|P|L	150	0.000262304
ORF1ab|6426|M|T	149	0.000260556
ORF1ab|5577|Y|H	149	0.000260556
ORF1ab|2803|S|L	149	0.000260556
ORF1ab|866|T|I	149	0.000260556
ORF1ab|5310|P|L	149	0.000260556
ORF1ab|2685|P|S	148	0.000258807
ORF1ab|516|A|V	148	0.000258807
ORF1ab|2132|S|G	148	0.000258807
ORF1ab|6269|A|S	148	0.000258807
ORF1ab|5134|V|L	148	0.000258807
ORF1ab|6138|R|L	148	0.000258807
ORF1ab|2688|L|I	148	0.000258807
ORF1ab|2877|T|I	148	0.000258807
ORF1ab|112|G|C	147	0.000257058
ORF1ab|5956|T|I	147	0.000257058
ORF1ab|2909|A|S	147	0.000257058
ORF1ab|1034|L|F	147	0.000257058
ORF1ab|1068|G|V	147	0.000257058
ORF1ab|5022|L|F	146	0.000255309
ORF1ab|5131|T|I	146	0.000255309
ORF1ab|2614|A|V	146	0.000255309
ORF1ab|27|L|F	146	0.000255309
ORF1ab|594|N|D	146	0.000255309
ORF1ab|6698|G|V	146	0.000255309
ORF1ab|6296|A|T	145	0.000253561
ORF1ab|5844|A|G	145	0.000253561
ORF1ab|1532|D|G	145	0.000253561
ORF1ab|36|E|D	145	0.000253561
ORF1ab|6078|M|I	145	0.000253561
ORF1ab|1997|A|V	145	0.000253561
ORF1ab|1474|T|I	145	0.000253561
ORF1ab|5621|L|V	145	0.000253561
ORF1ab|3711|L|F	145	0.000253561
ORF1ab|1589|T|I	144	0.000251812
ORF1ab|1595|G|C	144	0.000251812
ORF1ab|3678|K|N	144	0.000251812
ORF1ab|5107|I|T	144	0.000251812
ORF1ab|5560|S|I	143	0.000250063
ORF1ab|384|L|F	143	0.000250063
ORF1ab|1017|T|I	143	0.000250063
ORF1ab|2083|SL|I	143	0.000250063
ORF1ab|3959|T|I	143	0.000250063
ORF1ab|6590|R|C	143	0.000250063
ORF1ab|2153|T|I	143	0.000250063
ORF1ab|7087|V|F	143	0.000250063
ORF1ab|1813|Q|H	142	0.000248315
ORF1ab|3952|P|S	142	0.000248315
ORF1ab|442|G|S	142	0.000248315
ORF1ab|4486|P|L	142	0.000248315
ORF1ab|1771|M|I	142	0.000248315
ORF1ab|5398|S|L	142	0.000248315
ORF1ab|1548|G|S	142	0.000248315
ORF1ab|1021|Q|H	141	0.000246566
ORF1ab|2371|L|F	141	0.000246566
ORF1ab|2800|T|I	141	0.000246566
ORF1ab|1340|E|D	141	0.000246566
ORF1ab|1437|T|I	140	0.000244817
ORF1ab|3055|I|T	140	0.000244817
ORF1ab|4954|I|V	140	0.000244817
ORF1ab|2159|R|W	140	0.000244817
ORF1ab|1374|N|H	140	0.000244817
ORF1ab|485|S|I	140	0.000244817
ORF1ab|1812|A|V	139	0.000243069
ORF1ab|5829|A|V	139	0.000243069
ORF1ab|6752|D|G	139	0.000243069
ORF1ab|2781|L|F	139	0.000243069
ORF1ab|967|A|D	139	0.000243069
ORF1ab|2460|A|V	138	0.00024132
ORF1ab|997|N|Y	138	0.00024132
ORF1ab|1225|R|G	138	0.00024132
ORF1ab|454|L|F	137	0.000239571
ORF1ab|6738|G|V	137	0.000239571
ORF1ab|2221|P|S	137	0.000239571
ORF1ab|4618|T|M	137	0.000239571
ORF1ab|5500|L|F	137	0.000239571
ORF1ab|1473|A|V	137	0.000239571
ORF1ab|12|T|I	137	0.000239571
ORF1ab|2892|V|F	137	0.000239571
ORF1ab|4695|D|G	137	0.000239571
ORF1ab|4211|P|L	137	0.000239571
ORF1ab|5221|L|F	137	0.000239571
ORF1ab|1113|H|Y	136	0.000237823
ORF1ab|943|P|L	136	0.000237823
ORF1ab|5974|M|I	136	0.000237823
ORF1ab|2856|A|V	136	0.000237823
ORF1ab|1810|P|S	136	0.000237823
ORF1ab|1211|V|F	136	0.000237823
ORF1ab|1786|P|S	136	0.000237823
ORF1ab|6199|A|S	136	0.000237823
ORF1ab|4655|K|N	135	0.000236074
ORF1ab|2839|S|N	135	0.000236074
ORF1ab|1665|T|I	135	0.000236074
ORF1ab|4339|P|S	135	0.000236074
ORF1ab|4792|A|S	134	0.000234325
ORF1ab|6911|G|C	134	0.000234325
ORF1ab|2121|T|I	134	0.000234325
ORF1ab|2303|S|F	134	0.000234325
ORF1ab|3058|T|A	134	0.000234325
ORF1ab|989|G|V	134	0.000234325
ORF1ab|7005|I|V	134	0.000234325
ORF1ab|1838|H|Y	134	0.000234325
ORF1ab|100|S|C	133	0.000232576
ORF1ab|5172|K|R	133	0.000232576
ORF1ab|385|A|V	133	0.000232576
ORF1ab|556|Q|R	133	0.000232576
ORF1ab|6740|S|F	133	0.000232576
ORF1ab|1051|K|N	133	0.000232576
ORF1ab|4364|T|I	132	0.000230828
ORF1ab|1943|Q|H	132	0.000230828
ORF1ab|550|R|C	132	0.000230828
ORF1ab|2855|A|T	132	0.000230828
ORF1ab|6231|N|S	132	0.000230828
ORF1ab|1151|A|V	132	0.000230828
ORF1ab|2388|A|T	131	0.000229079
ORF1ab|4292|T|I	131	0.000229079
ORF1ab|3359|P|S	131	0.000229079
ORF1ab|2052|V|M	131	0.000229079
ORF1ab|3504|P|L	131	0.000229079
ORF1ab|76|A|V	131	0.000229079
ORF1ab|6743|V|L	131	0.000229079
ORF1ab|1663|G|D	131	0.000229079
ORF1ab|2279|A|V	131	0.000229079
ORF1ab|73|R|H	131	0.000229079
ORF1ab|4638|T|I	130	0.00022733
ORF1ab|3286|G|V	130	0.00022733
ORF1ab|1074|A|T	130	0.00022733
ORF1ab|6188|V|F	130	0.00022733
ORF1ab|2258|G|S	130	0.00022733
ORF1ab|4913|Y|H	129	0.000225582
ORF1ab|361|P|T	129	0.000225582
ORF1ab|33|D|E	129	0.000225582
ORF1ab|1769|M|I	128	0.000223833
ORF1ab|6544|A|V	128	0.000223833
ORF1ab|4570|L|V	127	0.000222084
ORF1ab|92|L|F	127	0.000222084
ORF1ab|967|A|V	127	0.000222084
ORF1ab|4495|K|R	127	0.000222084
ORF1ab|4334|I|T	127	0.000222084
ORF1ab|261|K|R	126	0.000220336
ORF1ab|4075|P|S	126	0.000220336
ORF1ab|6777|T|I	126	0.000220336
ORF1ab|5574|T|I	126	0.000220336
ORF1ab|788|L|F	126	0.000220336
ORF1ab|203|D|N	126	0.000220336
ORF1ab|5261|L|F	126	0.000220336
ORF1ab|5195|T|I	125	0.000218587
ORF1ab|2828|A|V	125	0.000218587
ORF1ab|6173|G|V	125	0.000218587
ORF1ab|4771|A|V	125	0.000218587
ORF1ab|2565|M|I	125	0.000218587
ORF1ab|4374|G|S	125	0.000218587
ORF1ab|6306|V|L	124	0.000216838
ORF1ab|2018|P|L	124	0.000216838
ORF1ab|3352|L|F	124	0.000216838
ORF1ab|7074|S|N	124	0.000216838
ORF1ab|1352|A|T	123	0.000215089
ORF1ab|6972|H|R	122	0.000213341
ORF1ab|943|P|S	122	0.000213341
ORF1ab|6380|H|Y	122	0.000213341
ORF1ab|4565|R|C	122	0.000213341
ORF1ab|4977|A|V	122	0.000213341
ORF1ab|6977|D|G	122	0.000213341
ORF1ab|40|S|L	122	0.000213341
ORF1ab|3588|L|F	121	0.000211592
ORF1ab|1086|E|D	121	0.000211592
ORF1ab|3832|K|N	120	0.000209843
ORF1ab|7036|Q|E	120	0.000209843
ORF1ab|5377|P|S	120	0.000209843
ORF1ab|5086|F|Y	120	0.000209843
ORF1ab|2194|M|I	120	0.000209843
ORF1ab|6569|A|V	120	0.000209843
ORF1ab|3349|V|I	120	0.000209843
ORF1ab|3309|S|F	119	0.000208095
ORF1ab|2777|T|I	119	0.000208095
ORF1ab|5311|E|D	119	0.000208095
ORF1ab|60|V|F	119	0.000208095
ORF1ab|6021|A|V	119	0.000208095
ORF1ab|6548|I|M	119	0.000208095
ORF1ab|1228|D|Y	119	0.000208095
ORF1ab|6423|Y|C	119	0.000208095
ORF1ab|4387|R|S	119	0.000208095
ORF1ab|2859|T|I	119	0.000208095
ORF1ab|4696|D|Y	119	0.000208095
ORF1ab|6026|V|I	119	0.000208095
ORF1ab|1083|M|I	118	0.000206346
ORF1ab|2936|T|I	118	0.000206346
ORF1ab|5371|P|L	118	0.000206346
ORF1ab|2071|V|F	118	0.000206346
ORF1ab|5112|V|F	118	0.000206346
ORF1ab|1140|Q|H	117	0.000204597
ORF1ab|1241|T|I	117	0.000204597
ORF1ab|6590|R|L	117	0.000204597
ORF1ab|628|L|F	117	0.000204597
ORF1ab|1564|E|A	117	0.000204597
ORF1ab|2690|A|V	117	0.000204597
ORF1ab|2811|A|V	117	0.000204597
ORF1ab|7036|Q|R	117	0.000204597
ORF1ab|4656|P|S	116	0.000202849
ORF1ab|16|L|F	116	0.000202849
ORF1ab|6602|G|C	116	0.000202849
ORF1ab|687|A|T	116	0.000202849
ORF1ab|627|V|I	116	0.000202849
ORF1ab|6568|C|F	116	0.000202849
ORF1ab|4691|V|F	115	0.0002011
ORF1ab|890|L|F	115	0.0002011
ORF1ab|6580|D|Y	115	0.0002011
ORF1ab|1721|T|I	115	0.0002011
ORF1ab|4644|T|I	115	0.0002011
ORF1ab|5907|D|G	115	0.0002011
ORF1ab|303|V|I	115	0.0002011
ORF1ab|1550|V|F	115	0.0002011
ORF1ab|5847|S|A	115	0.0002011
ORF1ab|584|M|V	114	0.000199351
ORF1ab|1025|V|L	114	0.000199351
ORF1ab|3884|S|L	114	0.000199351
ORF1ab|3667|L|F	114	0.000199351
ORF1ab|5315|A|V	114	0.000199351
ORF1ab|3767|P|L	114	0.000199351
ORF1ab|1265|P|S	114	0.000199351
ORF1ab|4500|G|V	114	0.000199351
ORF1ab|1801|E|D	114	0.000199351
ORF1ab|4140|Q|H	114	0.000199351
ORF1ab|1276|I|T	113	0.000197603
ORF1ab|4841|A|V	113	0.000197603
ORF1ab|3645|A|V	113	0.000197603
ORF1ab|1781|K|R	113	0.000197603
ORF1ab|3759|V|F	113	0.000197603
ORF1ab|4189|Q|L	113	0.000197603
ORF1ab|315|M|I	113	0.000197603
ORF1ab|4468|T|I	113	0.000197603
ORF1ab|6942|D|Y	113	0.000197603
ORF1ab|4261|P|S	113	0.000197603
ORF1ab|3698|R|K	113	0.000197603
ORF1ab|1893|D|N	113	0.000197603
ORF1ab|4520|V|I	112	0.000195854
ORF1ab|5328|A|V	112	0.000195854
ORF1ab|1531|G|C	112	0.000195854
ORF1ab|1628|R|C	112	0.000195854
ORF1ab|347|E|D	111	0.000194105
ORF1ab|5809|S|L	111	0.000194105
ORF1ab|565|A|T	111	0.000194105
ORF1ab|968|A|D	111	0.000194105
ORF1ab|3371|P|L	110	0.000192356
ORF1ab|5422|V|F	110	0.000192356
ORF1ab|5948|A|S	110	0.000192356
ORF1ab|5377|P|L	110	0.000192356
ORF1ab|2392|Y|H	110	0.000192356
ORF1ab|1862|P|S	109	0.000190608
ORF1ab|6787|D|Y	109	0.000190608
ORF1ab|4641|R|G	109	0.000190608
ORF1ab|1119|G|S	108	0.000188859
ORF1ab|2147|N|D	108	0.000188859
ORF1ab|1299|V|L	108	0.000188859
ORF1ab|3359|P|L	108	0.000188859
ORF1ab|6859|V|I	108	0.000188859
ORF1ab|3790|C|F	108	0.000188859
ORF1ab|1231|K|N	108	0.000188859
ORF1ab|3730|A|V	107	0.00018711
ORF1ab|880|I|V	107	0.00018711
ORF1ab|4265|T|I	107	0.00018711
ORF1ab|2325|A|V	107	0.00018711
ORF1ab|94|G|C	107	0.00018711
ORF1ab|1952|S|L	107	0.00018711
ORF1ab|2476|Q|H	107	0.00018711
ORF1ab|6346|V|A	107	0.00018711
ORF1ab|2525|D|Y	107	0.00018711
ORF1ab|687|A|V	107	0.00018711
ORF1ab|2215|F|L	106	0.000185362
ORF1ab|6345|Y|S	106	0.000185362
ORF1ab|197|P|S	106	0.000185362
ORF1ab|6094|M|I	106	0.000185362
ORF1ab|3826|Q|H	106	0.000185362
ORF1ab|3561|R|G	106	0.000185362
ORF1ab|7050|L|I	106	0.000185362
ORF1ab|676|Q|H	106	0.000185362
ORF1ab|1610|H|Y	106	0.000185362
ORF1ab|1551|I|V	106	0.000185362
ORF1ab|4649|V|A	106	0.000185362
ORF1ab|6751|L|I	106	0.000185362
ORF1ab|2891|A|V	105	0.000183613
ORF1ab|554|T|I	105	0.000183613
ORF1ab|1809|A|V	105	0.000183613
ORF1ab|5614|H|Y	105	0.000183613
ORF1ab|6896|S|L	105	0.000183613
ORF1ab|4220|P|S	105	0.000183613
ORF1ab|6252|P|S	105	0.000183613
ORF1ab|861|T|I	105	0.000183613
ORF1ab|976|E|D	105	0.000183613
ORF1ab|1738|H|R	105	0.000183613
ORF1ab|3363|K|N	105	0.000183613
ORF1ab|3447|P|L	104	0.000181864
ORF1ab|1114|C|F	104	0.000181864
ORF1ab|3330|L|F	104	0.000181864
ORF1ab|86|V|-	104	0.000181864
ORF1ab|4921|A|S	104	0.000181864
ORF1ab|3859|Q|H	104	0.000181864
ORF1ab|3725|N|S	104	0.000181864
ORF1ab|6133|C|S	104	0.000181864
ORF1ab|6239|H|Y	104	0.000181864
ORF1ab|6949|T|A	104	0.000181864
ORF1ab|4502|M|V	103	0.000180116
ORF1ab|7085|R|I	103	0.000180116
ORF1ab|3500|Y|S	103	0.000180116
ORF1ab|1054|P|S	102	0.000178367
ORF1ab|6784|W|C	102	0.000178367
ORF1ab|2796|M|I	102	0.000178367
ORF1ab|5113|R|C	102	0.000178367
ORF1ab|5808|V|F	102	0.000178367
ORF1ab|3357|A|V	101	0.000176618
ORF1ab|4223|P|L	101	0.000176618
ORF1ab|6993|T|I	101	0.000176618
ORF1ab|6714|P|L	101	0.000176618
ORF1ab|5110|K|N	101	0.000176618
ORF1ab|4120|P|S	101	0.000176618
ORF1ab|1085|V|F	101	0.000176618
ORF1ab|2019|V|F	101	0.000176618
ORF1ab|94|G|S	101	0.000176618
ORF1ab|3929|K|N	101	0.000176618
ORF1ab|3453|T|I	101	0.000176618
ORF1ab|1301|I|V	101	0.000176618
ORF1ab|6034|L|I	101	0.000176618
ORF1ab|6282|S|I	100	0.00017487
ORF1ab|274|V|I	100	0.00017487
ORF1ab|1312|M|I	100	0.00017487
ORF1ab|4456|N|Y	100	0.00017487
ORF1ab|4685|T|A	100	0.00017487
ORF1ab|1810|P|L	100	0.00017487
ORF1ab|3862|M|I	100	0.00017487
ORF1ab|3575|T|I	100	0.00017487
ORF1ab|6723|M|I	100	0.00017487
ORF1ab|6278|A|T	100	0.00017487
ORF1ab|6022|T|I	100	0.00017487
ORF1ab|4|L|F	100	0.00017487
ORF1ab|6808|A|V	100	0.00017487
ORF1ab|2540|V|I	100	0.00017487
ORF1ab|82|GHVM|-	99	0.000173121
ORF1ab|131|A|V	99	0.000173121
ORF1ab|6206|A|S	99	0.000173121
ORF1ab|3670|V|F	99	0.000173121
ORF1ab|5869|I|V	99	0.000173121
ORF1ab|967|A|S	99	0.000173121
ORF1ab|3986|V|A	99	0.000173121
ORF1ab|2480|P|S	99	0.000173121
ORF1ab|2925|A|V	99	0.000173121
ORF1ab|3749|T|I	99	0.000173121
ORF1ab|6589|A|T	99	0.000173121
ORF1ab|3060|L|F	98	0.000171372
ORF1ab|1074|A|D	98	0.000171372
ORF1ab|1785|I|T	98	0.000171372
ORF1ab|3210|L|F	98	0.000171372
ORF1ab|6672|E|D	98	0.000171372
ORF1ab|2026|D|N	98	0.000171372
ORF1ab|5479|R|C	98	0.000171372
ORF1ab|1912|I|V	98	0.000171372
ORF1ab|4569|N|S	98	0.000171372
ORF1ab|3647|V|I	98	0.000171372
ORF1ab|5434|A|S	97	0.000169623
ORF1ab|5300|T|I	97	0.000169623
ORF1ab|6809|M|I	97	0.000169623
ORF1ab|657|C|Y	97	0.000169623
ORF1ab|1859|Y|H	97	0.000169623
ORF1ab|1565|V|A	97	0.000169623
ORF1ab|3425|M|I	97	0.000169623
ORF1ab|6475|P|L	97	0.000169623
ORF1ab|2207|G|S	96	0.000167875
ORF1ab|4174|T|I	96	0.000167875
ORF1ab|3767|P|S	96	0.000167875
ORF1ab|1269|T|A	96	0.000167875
ORF1ab|41|E|K	96	0.000167875
ORF1ab|1291|V|I	96	0.000167875
ORF1ab|2197|T|I	96	0.000167875
ORF1ab|4474|H|Y	95	0.000166126
ORF1ab|4756|S|Y	95	0.000166126
ORF1ab|2396|S|I	95	0.000166126
ORF1ab|2910|T|I	95	0.000166126
ORF1ab|3281|V|I	95	0.000166126
ORF1ab|1478|S|F	95	0.000166126
ORF1ab|1396|K|T	95	0.000166126
ORF1ab|1576|N|Y	95	0.000166126
ORF1ab|1679|A|T	95	0.000166126
ORF1ab|6831|S|I	94	0.000164377
ORF1ab|4037|L|F	94	0.000164377
ORF1ab|5215|G|V	94	0.000164377
ORF1ab|552|L|F	94	0.000164377
ORF1ab|2833|D|G	94	0.000164377
ORF1ab|4733|V|I	94	0.000164377
ORF1ab|3909|E|G	94	0.000164377
ORF1ab|5716|R|L	94	0.000164377
ORF1ab|3765|Y|C	94	0.000164377
ORF1ab|6741|K|N	94	0.000164377
ORF1ab|4436|G|V	94	0.000164377
ORF1ab|1851|A|T	94	0.000164377
ORF1ab|2030|S|A	94	0.000164377
ORF1ab|2619|E|A	94	0.000164377
ORF1ab|175|R|C	94	0.000164377
ORF1ab|5403|I|V	93	0.000162629
ORF1ab|6915|T|I	93	0.000162629
ORF1ab|139|D|N	93	0.000162629
ORF1ab|153|P|S	93	0.000162629
ORF1ab|6294|S|F	93	0.000162629
ORF1ab|6232|A|V	93	0.000162629
ORF1ab|5848|K|N	93	0.000162629
ORF1ab|119|R|H	93	0.000162629
ORF1ab|2419|T|I	93	0.000162629
ORF1ab|2852|P|S	93	0.000162629
ORF1ab|3158|S|G	93	0.000162629
ORF1ab|4591|A|T	93	0.000162629
ORF1ab|5778|A|V	93	0.000162629
ORF1ab|89|V|I	92	0.00016088
ORF1ab|4404|C|R	92	0.00016088
ORF1ab|2060|D|Y	92	0.00016088
ORF1ab|1977|P|L	92	0.00016088
ORF1ab|677|T|I	92	0.00016088
ORF1ab|1220|P|L	92	0.00016088
ORF1ab|560|R|C	92	0.00016088
ORF1ab|397|L|F	92	0.00016088
ORF1ab|22|Q|R	92	0.00016088
ORF1ab|2775|K|R	92	0.00016088
ORF1ab|392|G|C	91	0.000159131
ORF1ab|1587|S|L	91	0.000159131
ORF1ab|3969|A|T	91	0.000159131
ORF1ab|3134|P|S	91	0.000159131
ORF1ab|4189|Q|H	91	0.000159131
ORF1ab|4858|I|V	91	0.000159131
ORF1ab|1067|H|Y	91	0.000159131
ORF1ab|4371|T|I	91	0.000159131
ORF1ab|2588|V|F	91	0.000159131
ORF1ab|6308|L|I	91	0.000159131
ORF1ab|3704|G|S	91	0.000159131
ORF1ab|1153|I|V	91	0.000159131
ORF1ab|6184|L|P	91	0.000159131
ORF1ab|1386|R|H	91	0.000159131
ORF1ab|6612|A|V	91	0.000159131
ORF1ab|38|V|F	91	0.000159131
ORF1ab|1872|S|N	90	0.000157383
ORF1ab|1297|T|I	90	0.000157383
ORF1ab|6300|D|Y	90	0.000157383
ORF1ab|2174|T|I	90	0.000157383
ORF1ab|2796|M|L	90	0.000157383
ORF1ab|1236|V|F	90	0.000157383
ORF1ab|695|I|V	90	0.000157383
ORF1ab|297|M|V	89	0.000155634
ORF1ab|1464|R|Q	89	0.000155634
ORF1ab|4545|D|Y	89	0.000155634
ORF1ab|1171|T|I	89	0.000155634
ORF1ab|7082|E|G	89	0.000155634
ORF1ab|6846|T|I	89	0.000155634
ORF1ab|2246|S|L	89	0.000155634
ORF1ab|823|V|I	89	0.000155634
ORF1ab|1428|K|E	89	0.000155634
ORF1ab|2563|Q|H	88	0.000153885
ORF1ab|5007|M|I	88	0.000153885
ORF1ab|6914|A|V	88	0.000153885
ORF1ab|214|T|I	88	0.000153885
ORF1ab|1102|S|G	88	0.000153885
ORF1ab|2134|P|S	88	0.000153885
ORF1ab|6045|V|L	88	0.000153885
ORF1ab|6918|T|I	88	0.000153885
ORF1ab|963|G|S	88	0.000153885
ORF1ab|1554|D|Y	88	0.000153885
ORF1ab|6695|S|N	88	0.000153885
ORF1ab|3733|M|I	88	0.000153885
ORF1ab|5214|Q|K	88	0.000153885
ORF1ab|5844|A|V	88	0.000153885
ORF1ab|4285|A|T	88	0.000153885
ORF1ab|1250|T|I	88	0.000153885
ORF1ab|3746|G|C	88	0.000153885
ORF1ab|6967|I|V	87	0.000152136
ORF1ab|3023|A|V	87	0.000152136
ORF1ab|5240|V|I	87	0.000152136
ORF1ab|476|I|V	87	0.000152136
ORF1ab|4248|A|T	87	0.000152136
ORF1ab|1361|S|F	87	0.000152136
ORF1ab|1857|S|L	87	0.000152136
ORF1ab|4450|E|Q	87	0.000152136
ORF1ab|4161|T|N	87	0.000152136
ORF1ab|1602|A|S	86	0.000150388
ORF1ab|1207|P|S	86	0.000150388
ORF1ab|4389|P|L	86	0.000150388
ORF1ab|5479|R|L	86	0.000150388
ORF1ab|6229|K|N	86	0.000150388
ORF1ab|4586|D|N	86	0.000150388
ORF1ab|392|G|S	86	0.000150388
ORF1ab|5882|V|L	86	0.000150388
ORF1ab|6863|M|I	86	0.000150388
ORF1ab|294|D|G	86	0.000150388
ORF1ab|5778|A|T	86	0.000150388
ORF1ab|402|R|C	86	0.000150388
ORF1ab|1014|M|T	85	0.000148639
ORF1ab|4913|Y|C	85	0.000148639
ORF1ab|3233|H|Y	85	0.000148639
ORF1ab|379|G|E	85	0.000148639
ORF1ab|2929|P|L	85	0.000148639
ORF1ab|217|E|K	85	0.000148639
ORF1ab|3993|R|C	85	0.000148639
ORF1ab|4668|T|M	85	0.000148639
ORF1ab|29|R|C	85	0.000148639
ORF1ab|777|P|S	85	0.000148639
ORF1ab|86|V|F	85	0.000148639
ORF1ab|6638|V|F	85	0.000148639
ORF1ab|3488|T|I	85	0.000148639
ORF1ab|1851|A|D	85	0.000148639
ORF1ab|5477|T|I	85	0.000148639
ORF1ab|2783|V|F	85	0.000148639
ORF1ab|2079|P|Q	85	0.000148639
ORF1ab|371|P|L	85	0.000148639
ORF1ab|2981|S|F	85	0.000148639
ORF1ab|1955|L|F	84	0.00014689
ORF1ab|1055|T|I	84	0.00014689
ORF1ab|760|T|I	84	0.00014689
ORF1ab|2866|V|M	84	0.00014689
ORF1ab|6075|I|T	84	0.00014689
ORF1ab|287|R|S	84	0.00014689
ORF1ab|494|L|F	84	0.00014689
ORF1ab|5938|K|N	84	0.00014689
ORF1ab|80|P|L	84	0.00014689
ORF1ab|1596|P|S	84	0.00014689
ORF1ab|6709|R|L	84	0.00014689
ORF1ab|4372|V|I	84	0.00014689
ORF1ab|4157|G|S	84	0.00014689
ORF1ab|5091|A|S	84	0.00014689
ORF1ab|442|G|D	84	0.00014689
ORF1ab|6366|Q|P	84	0.00014689
ORF1ab|1413|E|A	84	0.00014689
ORF1ab|2106|T|I	83	0.000145142
ORF1ab|1156|A|V	83	0.000145142
ORF1ab|1029|S|G	83	0.000145142
ORF1ab|3049|A|V	83	0.000145142
ORF1ab|4863|F|L	83	0.000145142
ORF1ab|2041|C|S	83	0.000145142
ORF1ab|1386|R|C	83	0.000145142
ORF1ab|2950|P|S	83	0.000145142
ORF1ab|357|C|S	83	0.000145142
ORF1ab|1610|H|L	83	0.000145142
ORF1ab|327|G|V	82	0.000143393
ORF1ab|5574|T|N	82	0.000143393
ORF1ab|2947|S|G	82	0.000143393
ORF1ab|685|F|I	82	0.000143393
ORF1ab|99|R|C	82	0.000143393
ORF1ab|6972|H|Y	82	0.000143393
ORF1ab|542|R|L	82	0.000143393
ORF1ab|3919|L|F	82	0.000143393
ORF1ab|6368|P|S	82	0.000143393
ORF1ab|5865|Y|C	82	0.000143393
ORF1ab|1895|K|N	82	0.000143393
ORF1ab|542|R|C	82	0.000143393
ORF1ab|2833|D|N	82	0.000143393
ORF1ab|2688|L|F	82	0.000143393
ORF1ab|6090|K|R	82	0.000143393
ORF1ab|3243|N|Y	82	0.000143393
ORF1ab|5770|A|S	81	0.000141644
ORF1ab|1668|K|N	81	0.000141644
ORF1ab|6237|V|F	81	0.000141644
ORF1ab|1026|N|S	81	0.000141644
ORF1ab|2739|P|S	81	0.000141644
ORF1ab|4552|K|N	81	0.000141644
ORF1ab|4928|I|V	81	0.000141644
ORF1ab|4438|A|S	81	0.000141644
ORF1ab|60|V|I	81	0.000141644
ORF1ab|2238|V|I	81	0.000141644
ORF1ab|4577|A|S	80	0.000139896
ORF1ab|2080|A|T	80	0.000139896
ORF1ab|6908|T|I	80	0.000139896
ORF1ab|4197|P|S	80	0.000139896
ORF1ab|427|A|V	80	0.000139896
ORF1ab|940|E|D	80	0.000139896
ORF1ab|1680|L|F	80	0.000139896
ORF1ab|35|V|L	80	0.000139896
ORF1ab|2039|L|F	80	0.000139896
ORF1ab|1464|R|W	80	0.000139896
ORF1ab|6842|V|I	80	0.000139896
ORF1ab|3956|A|T	80	0.000139896
ORF1ab|5548|Y|C	80	0.000139896
ORF1ab|3857|T|I	80	0.000139896
ORF1ab|436|T|I	80	0.000139896
ORF1ab|5969|G|C	80	0.000139896
ORF1ab|4980|V|L	80	0.000139896
ORF1ab|2036|M|I	80	0.000139896
ORF1ab|1940|D|G	80	0.000139896
ORF1ab|828|D|N	80	0.000139896
ORF1ab|523|I|V	80	0.000139896
ORF1ab|2615|T|I	80	0.000139896
ORF1ab|2133|V|I	80	0.000139896
ORF1ab|2245|Y|H	80	0.000139896
ORF1ab|1343|K|R	79	0.000138147
ORF1ab|3969|A|V	79	0.000138147
ORF1ab|1462|A|S	79	0.000138147
ORF1ab|5238|D|G	79	0.000138147
ORF1ab|855|E|D	79	0.000138147
ORF1ab|1538|T|N	79	0.000138147
ORF1ab|3419|C|F	79	0.000138147
ORF1ab|5565|V|L	79	0.000138147
ORF1ab|3125|H|Y	79	0.000138147
ORF1ab|6570|P|S	79	0.000138147
ORF1ab|368|I|T	79	0.000138147
ORF1ab|1321|P|S	79	0.000138147
ORF1ab|2096|M|V	79	0.000138147
ORF1ab|1291|V|F	78	0.000136398
ORF1ab|6977|D|Y	78	0.000136398
ORF1ab|4102|V|L	78	0.000136398
ORF1ab|2310|T|I	78	0.000136398
ORF1ab|704|N|D	78	0.000136398
ORF1ab|930|D|Y	78	0.000136398
ORF1ab|1211|V|I	78	0.000136398
ORF1ab|122|L|F	78	0.000136398
ORF1ab|6669|A|V	78	0.000136398
ORF1ab|71|I|V	78	0.000136398
ORF1ab|505|S|F	77	0.00013465
ORF1ab|1044|D|Y	77	0.00013465
ORF1ab|2097|A|V	77	0.00013465
ORF1ab|3447|P|S	77	0.00013465
ORF1ab|5060|M|I	77	0.00013465
ORF1ab|542|R|H	77	0.00013465
ORF1ab|1166|V|L	77	0.00013465
ORF1ab|6287|K|N	77	0.00013465
ORF1ab|207|R|L	77	0.00013465
ORF1ab|6141|C|F	77	0.00013465
ORF1ab|6063|A|V	77	0.00013465
ORF1ab|785|I|V	77	0.00013465
ORF1ab|7088|I|T	77	0.00013465
ORF1ab|27|L|H	77	0.00013465
ORF1ab|6407|A|V	76	0.000132901
ORF1ab|3510|V|F	76	0.000132901
ORF1ab|4467|H|Y	76	0.000132901
ORF1ab|5528|D|Y	76	0.000132901
ORF1ab|2822|S|F	76	0.000132901
ORF1ab|815|L|F	76	0.000132901
ORF1ab|2389|S|L	76	0.000132901
ORF1ab|1215|I|T	76	0.000132901
ORF1ab|2533|K|R	76	0.000132901
ORF1ab|1073|G|E	76	0.000132901
ORF1ab|951|T|I	76	0.000132901
ORF1ab|309|P|Q	76	0.000132901
ORF1ab|322|K|N	76	0.000132901
ORF1ab|952|E|D	76	0.000132901
ORF1ab|2119|L|F	76	0.000132901
ORF1ab|2635|S|L	76	0.000132901
ORF1ab|2640|G|E	76	0.000132901
ORF1ab|3518|A|V	76	0.000132901
ORF1ab|2432|R|K	76	0.000132901
ORF1ab|4588|M|V	76	0.000132901
ORF1ab|1923|A|V	75	0.000131152
ORF1ab|2329|L|V	75	0.000131152
ORF1ab|743|E|D	75	0.000131152
ORF1ab|4921|A|T	75	0.000131152
ORF1ab|2112|E|A	75	0.000131152
ORF1ab|1063|V|F	75	0.000131152
ORF1ab|2597|T|M	75	0.000131152
ORF1ab|5867|Y|H	75	0.000131152
ORF1ab|802|L|F	75	0.000131152
ORF1ab|6200|I|T	75	0.000131152
ORF1ab|4774|A|T	75	0.000131152
ORF1ab|5062|G|C	75	0.000131152
ORF1ab|3921|M|I	75	0.000131152
ORF1ab|537|A|S	75	0.000131152
ORF1ab|2115|R|I	75	0.000131152
ORF1ab|2044|L|Q	75	0.000131152
ORF1ab|2510|Q|K	75	0.000131152
ORF1ab|183|T|N	75	0.000131152
ORF1ab|493|G|S	75	0.000131152
ORF1ab|232|R|H	74	0.000129403
ORF1ab|1433|S|L	74	0.000129403
ORF1ab|3542|R|C	74	0.000129403
ORF1ab|4677|R|H	74	0.000129403
ORF1ab|1035|T|I	74	0.000129403
ORF1ab|6253|V|I	74	0.000129403
ORF1ab|6945|E|D	74	0.000129403
ORF1ab|450|L|F	74	0.000129403
ORF1ab|4211|P|S	74	0.000129403
ORF1ab|2163|R|C	74	0.000129403
ORF1ab|2347|M|I	74	0.000129403
ORF1ab|4996|T|I	74	0.000129403
ORF1ab|5713|A|V	74	0.000129403
ORF1ab|4906|L|F	74	0.000129403
ORF1ab|6092|V|L	74	0.000129403
ORF1ab|4389|P|S	74	0.000129403
ORF1ab|674|S|G	74	0.000129403
ORF1ab|308|S|L	74	0.000129403
ORF1ab|4918|A|V	74	0.000129403
ORF1ab|2258|G|C	74	0.000129403
ORF1ab|5265|P|S	74	0.000129403
ORF1ab|2150|V|F	74	0.000129403
ORF1ab|2037|D|Y	74	0.000129403
ORF1ab|75|D|E	74	0.000129403
ORF1ab|2385|I|V	74	0.000129403
ORF1ab|1844|T|I	74	0.000129403
ORF1ab|6341|G|S	74	0.000129403
ORF1ab|550|R|H	73	0.000127655
ORF1ab|1998|T|I	73	0.000127655
ORF1ab|286|P|L	73	0.000127655
ORF1ab|428|S|R	73	0.000127655
ORF1ab|7011|G|N	73	0.000127655
ORF1ab|2621|A|S	73	0.000127655
ORF1ab|1763|K|R	73	0.000127655
ORF1ab|2010|I|T	73	0.000127655
ORF1ab|174|M|I	73	0.000127655
ORF1ab|7020|Y|C	73	0.000127655
ORF1ab|1420|A|V	73	0.000127655
ORF1ab|992|D|Y	73	0.000127655
ORF1ab|820|P|L	73	0.000127655
ORF1ab|5916|I|V	73	0.000127655
ORF1ab|3676|G|S	73	0.000127655
ORF1ab|1295|V|I	72	0.000125906
ORF1ab|1234|A|V	72	0.000125906
ORF1ab|892|P|L	72	0.000125906
ORF1ab|6854|T|I	72	0.000125906
ORF1ab|2977|T|A	72	0.000125906
ORF1ab|6535|T|I	72	0.000125906
ORF1ab|755|E|K	72	0.000125906
ORF1ab|626|P|L	72	0.000125906
ORF1ab|2875|R|C	72	0.000125906
ORF1ab|92|L|I	72	0.000125906
ORF1ab|5851|G|R	72	0.000125906
ORF1ab|1657|K|R	72	0.000125906
ORF1ab|1204|A|S	72	0.000125906
ORF1ab|286|P|S	72	0.000125906
ORF1ab|6617|V|F	72	0.000125906
ORF1ab|6007|H|R	72	0.000125906
ORF1ab|4412|T|A	72	0.000125906
ORF1ab|2224|S|P	71	0.000124157
ORF1ab|1950|P|L	71	0.000124157
ORF1ab|6039|G|C	71	0.000124157
ORF1ab|2355|A|S	71	0.000124157
ORF1ab|4348|K|R	71	0.000124157
ORF1ab|2131|NSVPWDTIA|-	71	0.000124157
ORF1ab|776|A|T	71	0.000124157
ORF1ab|232|R|L	71	0.000124157
ORF1ab|6757|I|M	71	0.000124157
ORF1ab|4285|A|V	71	0.000124157
ORF1ab|5215|G|D	71	0.000124157
ORF1ab|1257|I|V	71	0.000124157
ORF1ab|2374|M|I	71	0.000124157
ORF1ab|6563|P|T	71	0.000124157
ORF1ab|2237|S|I	71	0.000124157
ORF1ab|6822|K|N	71	0.000124157
ORF1ab|5126|N|S	71	0.000124157
ORF1ab|541|A|V	70	0.000122409
ORF1ab|5475|I|V	70	0.000122409
ORF1ab|2952|T|I	70	0.000122409
ORF1ab|42|A|V	70	0.000122409
ORF1ab|335|D|G	70	0.000122409
ORF1ab|1978|S|F	70	0.000122409
ORF1ab|6378|E|D	70	0.000122409
ORF1ab|3564|S|A	70	0.000122409
ORF1ab|1463|A|S	70	0.000122409
ORF1ab|472|E|D	70	0.000122409
ORF1ab|2259|M|T	70	0.000122409
ORF1ab|1045|I|V	69	0.00012066
ORF1ab|1536|Y|C	69	0.00012066
ORF1ab|858|S|F	69	0.00012066
ORF1ab|6458|A|V	69	0.00012066
ORF1ab|667|C|Y	69	0.00012066
ORF1ab|985|Q|R	69	0.00012066
ORF1ab|827|D|G	69	0.00012066
ORF1ab|1817|K|N	69	0.00012066
ORF1ab|146|G|C	69	0.00012066
ORF1ab|1249|L|F	69	0.00012066
ORF1ab|1856|S|F	69	0.00012066
ORF1ab|7063|G|V	69	0.00012066
ORF1ab|3275|K|R	69	0.00012066
ORF1ab|6722|P|S	69	0.00012066
ORF1ab|6512|K|N	68	0.000118911
ORF1ab|3524|V|I	68	0.000118911
ORF1ab|5310|P|S	68	0.000118911
ORF1ab|3055|I|V	68	0.000118911
ORF1ab|1043|A|V	68	0.000118911
ORF1ab|106|V|I	68	0.000118911
ORF1ab|4561|P|S	68	0.000118911
ORF1ab|4946|A|V	68	0.000118911
ORF1ab|993|G|C	68	0.000118911
ORF1ab|2144|P|S	68	0.000118911
ORF1ab|5320|H|Y	68	0.000118911
ORF1ab|2684|T|I	68	0.000118911
ORF1ab|640|E|A	68	0.000118911
ORF1ab|2101|D|Y	68	0.000118911
ORF1ab|5687|L|F	68	0.000118911
ORF1ab|2072|V|I	68	0.000118911
ORF1ab|583|A|V	68	0.000118911
ORF1ab|2674|M|I	68	0.000118911
ORF1ab|6076|P|S	67	0.000117163
ORF1ab|4101|V|F	67	0.000117163
ORF1ab|698|A|V	67	0.000117163
ORF1ab|5743|P|S	67	0.000117163
ORF1ab|182|Y|H	67	0.000117163
ORF1ab|2280|T|I	67	0.000117163
ORF1ab|4593|I|V	67	0.000117163
ORF1ab|54|V|-	67	0.000117163
ORF1ab|7056|A|V	67	0.000117163
ORF1ab|41|E|D	67	0.000117163
ORF1ab|6890|G|S	67	0.000117163
ORF1ab|2294|G|D	67	0.000117163
ORF1ab|6537|I|V	67	0.000117163
ORF1ab|3997|M|I	67	0.000117163
ORF1ab|5196|D|Y	67	0.000117163
ORF1ab|2261|S|F	67	0.000117163
ORF1ab|929|E|D	67	0.000117163
ORF1ab|6804|Q|L	67	0.000117163
ORF1ab|2464|F|Y	67	0.000117163
ORF1ab|3617|G|C	67	0.000117163
ORF1ab|1983|A|V	67	0.000117163
ORF1ab|6319|A|I	67	0.000117163
ORF1ab|3548|A|V	66	0.000115414
ORF1ab|1545|H|R	66	0.000115414
ORF1ab|3838|F|L	66	0.000115414
ORF1ab|3537|N|D	66	0.000115414
ORF1ab|1119|G|C	66	0.000115414
ORF1ab|4092|A|V	66	0.000115414
ORF1ab|3355|D|G	66	0.000115414
ORF1ab|5381|V|F	66	0.000115414
ORF1ab|348|N|S	66	0.000115414
ORF1ab|3939|A|V	66	0.000115414
ORF1ab|4813|D|Y	66	0.000115414
ORF1ab|4615|I|M	66	0.000115414
ORF1ab|6067|P|S	65	0.000113665
ORF1ab|2057|I|T	65	0.000113665
ORF1ab|561|V|F	65	0.000113665
ORF1ab|400|G|S	65	0.000113665
ORF1ab|4746|V|L	65	0.000113665
ORF1ab|3610|A|V	65	0.000113665
ORF1ab|6607|V|I	65	0.000113665
ORF1ab|5971|P|S	65	0.000113665
ORF1ab|6711|K|N	65	0.000113665
ORF1ab|6800|S|I	65	0.000113665
ORF1ab|75|D|N	65	0.000113665
ORF1ab|3025|N|S	65	0.000113665
ORF1ab|1095|G|E	65	0.000113665
ORF1ab|4390|M|I	65	0.000113665
ORF1ab|63|Q|R	65	0.000113665
ORF1ab|5494|G|S	65	0.000113665
ORF1ab|5109|D|N	65	0.000113665
ORF1ab|1134|A|T	65	0.000113665
ORF1ab|2881|F|L	65	0.000113665
ORF1ab|398|R|H	65	0.000113665
ORF1ab|3613|P|S	65	0.000113665
ORF1ab|6747|I|T	65	0.000113665
ORF1ab|3970|N|D	65	0.000113665
ORF1ab|4717|S|I	64	0.000111916
ORF1ab|5940|I|T	64	0.000111916
ORF1ab|271|P|S	64	0.000111916
ORF1ab|2255|S|F	64	0.000111916
ORF1ab|656|A|S	64	0.000111916
ORF1ab|1871|N|S	64	0.000111916
ORF1ab|1037|N|S	64	0.000111916
ORF1ab|104|L|V	64	0.000111916
ORF1ab|2549|C|F	64	0.000111916
ORF1ab|3456|A|V	64	0.000111916
ORF1ab|3001|S|G	64	0.000111916
ORF1ab|1545|H|Y	64	0.000111916
ORF1ab|680|K|E	64	0.000111916
ORF1ab|1395|T|A	64	0.000111916
ORF1ab|1926|D|N	64	0.000111916
ORF1ab|1205|E|G	64	0.000111916
ORF1ab|1436|N|D	64	0.000111916
ORF1ab|839|V|M	64	0.000111916
ORF1ab|5619|L|I	64	0.000111916
ORF1ab|5164|S|F	64	0.000111916
ORF1ab|3965|E|A	64	0.000111916
ORF1ab|981|D|Y	64	0.000111916
ORF1ab|3129|M|V	64	0.000111916
ORF1ab|3905|T|I	64	0.000111916
ORF1ab|6661|M|L	63	0.000110168
ORF1ab|1093|T|A	63	0.000110168
ORF1ab|3815|V|I	63	0.000110168
ORF1ab|6161|V|F	63	0.000110168
ORF1ab|2055|P|S	63	0.000110168
ORF1ab|3694|L|F	63	0.000110168
ORF1ab|196|Y|H	63	0.000110168
ORF1ab|887|S|F	63	0.000110168
ORF1ab|6768|K|N	63	0.000110168
ORF1ab|2415|R|C	63	0.000110168
ORF1ab|4414|C|F	63	0.000110168
ORF1ab|565|A|V	63	0.000110168
ORF1ab|7024|A|S	63	0.000110168
ORF1ab|585|M|I	63	0.000110168
ORF1ab|926|P|S	63	0.000110168
ORF1ab|1199|V|F	63	0.000110168
ORF1ab|3652|M|I	63	0.000110168
ORF1ab|3917|V|I	63	0.000110168
ORF1ab|6425|M|T	63	0.000110168
ORF1ab|133|G|C	63	0.000110168
ORF1ab|2329|L|F	63	0.000110168
ORF1ab|7014|R|H	63	0.000110168
ORF1ab|2098|A|V	62	0.000108419
ORF1ab|2857|V|A	62	0.000108419
ORF1ab|6067|P|T	62	0.000108419
ORF1ab|1794|T|I	62	0.000108419
ORF1ab|754|E|D	62	0.000108419
ORF1ab|1905|S|F	62	0.000108419
ORF1ab|655|C|Y	62	0.000108419
ORF1ab|298|G|D	62	0.000108419
ORF1ab|2520|H|Y	62	0.000108419
ORF1ab|1565|V|L	62	0.000108419
ORF1ab|2132|S|I	62	0.000108419
ORF1ab|4973|A|T	62	0.000108419
ORF1ab|2850|A|V	62	0.000108419
ORF1ab|4374|G|C	62	0.000108419
ORF1ab|5435|T|I	62	0.000108419
ORF1ab|1891|E|G	62	0.000108419
ORF1ab|6738|G|C	62	0.000108419
ORF1ab|6866|I|V	62	0.000108419
ORF1ab|6450|R|K	62	0.000108419
ORF1ab|4454|D|Y	61	0.00010667
ORF1ab|3475|V|I	61	0.00010667
ORF1ab|2817|T|I	61	0.00010667
ORF1ab|5067|V|F	61	0.00010667
ORF1ab|649|V|F	61	0.00010667
ORF1ab|6065|P|L	61	0.00010667
ORF1ab|2375|A|V	61	0.00010667
ORF1ab|1541|P|S	61	0.00010667
ORF1ab|3754|L|F	61	0.00010667
ORF1ab|1098|K|N	61	0.00010667
ORF1ab|109|P|S	61	0.00010667
ORF1ab|2966|N|S	61	0.00010667
ORF1ab|874|V|F	61	0.00010667
ORF1ab|3049|A|T	61	0.00010667
ORF1ab|1245|E|K	61	0.00010667
ORF1ab|276|P|S	61	0.00010667
ORF1ab|6788|G|C	61	0.00010667
ORF1ab|3512|I|T	61	0.00010667
ORF1ab|4623|V|I	61	0.00010667
ORF1ab|3802|R|C	61	0.00010667
ORF1ab|2288|C|Y	61	0.00010667
ORF1ab|6044|A|S	60	0.000104922
ORF1ab|314|Q|K	60	0.000104922
ORF1ab|3040|A|V	60	0.000104922
ORF1ab|1628|R|L	60	0.000104922
ORF1ab|1036|D|G	60	0.000104922
ORF1ab|6925|I|V	60	0.000104922
ORF1ab|5297|V|I	60	0.000104922
ORF1ab|2273|S|F	60	0.000104922
ORF1ab|232|R|C	60	0.000104922
ORF1ab|1070|G|C	60	0.000104922
ORF1ab|7013|P|Q	60	0.000104922
ORF1ab|5178|L|I	60	0.000104922
ORF1ab|1305|K|R	60	0.000104922
ORF1ab|945|T|N	60	0.000104922
ORF1ab|894|G|C	60	0.000104922
ORF1ab|7059|S|F	60	0.000104922
ORF1ab|1803|P|L	60	0.000104922
ORF1ab|5627|R|L	60	0.000104922
ORF1ab|968|A|V	60	0.000104922
ORF1ab|526|Q|H	60	0.000104922
ORF1ab|3089|F|S	60	0.000104922
ORF1ab|2849|K|R	60	0.000104922
ORF1ab|354|A|V	60	0.000104922
ORF1ab|4642|A|V	60	0.000104922
ORF1ab|5029|V|A	60	0.000104922
ORF1ab|4111|L|F	60	0.000104922
ORF1ab|6894|V|F	60	0.000104922
ORF1ab|3102|P|S	60	0.000104922
ORF1ab|1566|R|S	60	0.000104922
ORF1ab|177|L|F	60	0.000104922
ORF1ab|5844|A|S	60	0.000104922
ORF1ab|4204|T|A	60	0.000104922
ORF1ab|6465|G|R	60	0.000104922
ORF1ab|3669|M|V	60	0.000104922
ORF1ab|3785|F|C	60	0.000104922
ORF1ab|724|R|G	60	0.000104922
ORF1ab|3934|M|V	60	0.000104922
ORF1ab|672|K|N	59	0.000103173
ORF1ab|1432|A|V	59	0.000103173
ORF1ab|3771|I|L	59	0.000103173
ORF1ab|2151|S|G	59	0.000103173
ORF1ab|1010|P|S	59	0.000103173
ORF1ab|789|M|I	59	0.000103173
ORF1ab|1631|A|V	59	0.000103173
ORF1ab|1018|P|L	59	0.000103173
ORF1ab|982|D|G	59	0.000103173
ORF1ab|3625|A|V	59	0.000103173
ORF1ab|6689|Y|C	59	0.000103173
ORF1ab|3543|T|N	59	0.000103173
ORF1ab|3661|M|V	59	0.000103173
ORF1ab|147|D|Y	59	0.000103173
ORF1ab|1101|G|D	59	0.000103173
ORF1ab|566|A|V	59	0.000103173
ORF1ab|2105|L|F	59	0.000103173
ORF1ab|2517|S|F	59	0.000103173
ORF1ab|444|E|K	59	0.000103173
ORF1ab|148|E|D	59	0.000103173
ORF1ab|1213|P|S	59	0.000103173
ORF1ab|2134|P|L	59	0.000103173
ORF1ab|6898|L|F	58	0.000101424
ORF1ab|5058|M|I	58	0.000101424
ORF1ab|5727|A|S	58	0.000101424
ORF1ab|361|P|S	58	0.000101424
ORF1ab|4241|M|I	58	0.000101424
ORF1ab|474|A|V	58	0.000101424
ORF1ab|2606|M|I	58	0.000101424
ORF1ab|4548|Y|C	58	0.000101424
ORF1ab|2266|Y|H	58	0.000101424
ORF1ab|4282|D|A	58	0.000101424
ORF1ab|2242|S|Y	58	0.000101424
ORF1ab|108|V|I	58	0.000101424
ORF1ab|282|K|Q	58	0.000101424
ORF1ab|4483|K|E	58	0.000101424
ORF1ab|28|V|L	58	0.000101424
ORF1ab|1101|G|S	58	0.000101424
ORF1ab|5540|T|N	58	0.000101424
ORF1ab|4929|P|S	58	0.000101424
ORF1ab|165|H|Y	58	0.000101424
ORF1ab|1207|P|L	58	0.000101424
ORF1ab|1814|Y|C	58	0.000101424
ORF1ab|193|P|S	58	0.000101424
[truncated: 16,861 more rows]

## Sheet: S
All mutations frequency details of S protein during 6th March-24th July,2021 (Outside Assam)
AA Mutation	count	percent
S|614|D|G	571757	0.999829
S|681|P|R	570597	0.9978
S|452|L|R	561080	0.981158
S|19|T|R	556388	0.972953
S|478|T|K	550807	0.963193
S|950|D|N	519139	0.907816
S|156|EFR|G	488409	0.854078
S|142|G|D	289393	0.50606
S|95|T|I	193759	0.338825
S|222|A|V	69816	0.122087
S|1264|V|L	14712	0.0257268
S|484|E|Q	11404	0.0199421
S|1071|Q|H	8043	0.0140648
S|154|E|K	7343	0.0128407
S|77|K|T	7292	0.0127515
S|1104|V|L	6547	0.0114487
S|251|P|L	6194	0.0108314
S|112|S|L	5605	0.00980144
S|719|T|I	4542	0.00794257
S|5|L|F	4507	0.00788137
S|289|V|I	3576	0.00625333
S|1101|H|D	3383	0.00591584
S|27|A|S	3277	0.00573047
S|677|Q|H	2866	0.00501176
S|1074|N|S	2813	0.00491908
S|1124|G|V	2787	0.00487361
S|417|K|N	2745	0.00480017
S|21|R|T	2735	0.00478268
S|70|V|F	2312	0.00404298
S|69|HV|-	1988	0.00347641
S|216|L|F	1971	0.00344668
S|572|T|I	1889	0.00330328
S|613|Q|H	1799	0.0031459
S|181|G|V	1796	0.00314066
S|1141|L|W	1672	0.00292382
S|158|R|G	1484	0.00259506
S|258|W|L	1466	0.00256359
S|144|Y|-	1423	0.00248839
S|1162|P|S	1404	0.00245517
S|845|A|S	1401	0.00244992
S|446|G|V	1400	0.00244817
S|308|V|L	1369	0.00239396
S|138|D|H	1319	0.00230653
S|1252|S|F	1296	0.00226631
S|253|D|A	1220	0.00213341
S|1101|H|Y	1217	0.00212816
S|1153|D|Y	1206	0.00210893
S|547|T|I	1174	0.00205297
S|1167|G|V	1166	0.00203898
S|1219|G|V	1143	0.00199876
S|1259|D|Y	1141	0.00199526
S|791|T|I	1140	0.00199351
S|97|K|E	1118	0.00195504
S|879|A|S	1105	0.00193231
S|153|M|I	1071	0.00187285
S|979|D|E	1058	0.00185012
S|173|Q|H	1012	0.00176968
S|51|T|I	1000	0.00174869
S|250|T|I	935	0.00163503
S|1191|K|N	933	0.00163153
S|574|D|Y	926	0.00161929
S|145|Y|H	916	0.0016018
S|67|A|V	910	0.00159131
S|248|Y|H	900	0.00157383
S|382|V|L	870	0.00152137
S|262|A|S	862	0.00150738
S|255|S|F	816	0.00142694
S|29|T|A	815	0.00142519
S|850|I|L	810	0.00141644
S|250|T|S	807	0.0014112
S|1228|V|L	781	0.00136573
S|1237|M|I	775	0.00135524
S|640|S|F	750	0.00131152
S|18|L|F	748	0.00130802
S|21|R|I	741	0.00129578
S|1117|T|I	731	0.0012783
S|1078|A|S	717	0.00125381
S|570|A|S	697	0.00121884
S|218|Q|H	694	0.00121359
S|680|S|F	664	0.00116113
S|1127|D|G	659	0.00115239
S|214|R|H	644	0.00112616
S|221|S|L	619	0.00108244
S|1177|V|I	609	0.00106496
S|859|T|I	607	0.00106146
S|477|S|I	571	0.000998505
S|177|M|I	537	0.000939049
S|501|N|Y	528	0.000923311
S|1176|V|F	528	0.000923311
S|688|A|V	527	0.000921562
S|655|H|Y	522	0.000912819
S|66|H|Y	518	0.000905824
S|939|S|F	517	0.000904075
S|214|R|L	510	0.000891834
S|152|W|L	502	0.000877845
S|809|P|S	501	0.000876096
S|678|T|I	492	0.000860358
S|14|Q|H	491	0.000858609
S|702|E|K	487	0.000851614
S|943|S|P	487	0.000851614
S|411|A|S	486	0.000849866
S|299|T|I	479	0.000837625
S|80|D|Y	473	0.000827133
S|22|T|I	465	0.000813143
S|243|A|S	458	0.000800902
S|522|A|V	457	0.000799154
S|583|E|D	447	0.000781667
S|70|V|I	447	0.000781667
S|253|D|G	445	0.000778169
S|54|L|F	438	0.000765928
S|174|P|S	436	0.000762431
S|661|E|D	423	0.000739698
S|938|L|F	420	0.000734452
S|1235|C|F	415	0.000725708
S|1219|G|C	415	0.000725708
S|1207|E|D	407	0.000711719
S|1229|M|I	407	0.000711719
S|1162|P|L	394	0.000688986
S|871|A|S	385	0.000673248
S|1265|L|F	384	0.000671499
S|367|V|L	381	0.000666253
S|138|D|Y	379	0.000662755
S|854|K|N	379	0.000662755
S|680|S|P	373	0.000652263
S|1073|K|N	365	0.000638274
S|244|L|S	362	0.000633028
S|215|D|Y	343	0.000599802
S|1150|E|D	341	0.000596305
S|675|Q|H	340	0.000594556
S|3|V|G	339	0.000592808
S|1263|P|L	338	0.000591059
S|414|Q|H	337	0.00058931
S|75|G|V	336	0.000587562
S|778|T|A	336	0.000587562
S|716|T|I	330	0.000577069
S|769|G|V	328	0.000573572
S|213|V|L	326	0.000570075
S|1247|C|F	323	0.000564828
S|12|S|F	323	0.000564828
S|98|S|F	320	0.000559582
S|1122|V|L	317	0.000554336
S|1020|A|S	313	0.000547342
S|26|P|S	312	0.000545593
S|237|R|S	310	0.000542095
S|1163|D|Y	309	0.000540347
S|1258|E|D	300	0.000524609
S|289|V|L	299	0.00052286
S|812|P|L	297	0.000519362
S|210|I|-	296	0.000517614
S|1115|I|V	289	0.000505373
S|704|S|L	288	0.000503624
S|813|S|I	288	0.000503624
S|1020|A|V	287	0.000501875
S|67|A|S	280	0.000489635
S|27|A|V	279	0.000487886
S|929|S|I	275	0.000480891
S|109|T|A	275	0.000480891
S|940|S|F	273	0.000477394
S|831|A|S	272	0.000475645
S|1027|T|I	271	0.000473896
S|36|V|F	270	0.000472148
S|16|V|F	267	0.000466902
S|1087|A|S	260	0.000454661
S|348|A|S	253	0.00044242
S|573|T|I	252	0.000440671
S|842|G|S	252	0.000440671
S|483|V|F	251	0.000438922
S|936|D|Y	249	0.000435425
S|1202|E|Q	248	0.000433676
S|647|A|S	246	0.000430179
S|558|K|N	245	0.00042843
S|929|S|T	244	0.000426682
S|245|H|Y	236	0.000412692
S|178|D|N	234	0.000409195
S|694|A|V	231	0.000403949
S|49|H|Y	230	0.0004022
S|83|V|F	227	0.000396954
S|622|V|F	226	0.000395205
S|254|S|F	225	0.000393456
S|120|V|F	224	0.000391708
S|1260|D|Y	224	0.000391708
S|831|A|V	223	0.000389959
S|128|T|-	221	0.000386462
S|1118|D|Y	220	0.000384713
S|1248|C|F	219	0.000382964
S|80|D|A	219	0.000382964
S|479|P|S	219	0.000382964
S|29|T|I	217	0.000379467
S|484|E|K	216	0.000377718
S|250|T|N	215	0.000375969
S|1070|A|V	210	0.000367226
S|156|EF|V	210	0.000367226
S|25|P|T	209	0.000365477
S|936|D|H	208	0.000363729
S|1243|C|F	206	0.000360231
S|942|A|S	206	0.000360231
S|1251|G|V	206	0.000360231
S|683|R|Q	204	0.000356734
S|892|A|S	199	0.00034799
S|362|V|F	198	0.000346242
S|792|P|S	197	0.000344493
S|623|A|S	196	0.000342744
S|20|T|I	194	0.000339247
S|936|D|N	191	0.000334001
S|683|R|L	187	0.000327006
S|846|A|S	186	0.000325257
S|222|A|S	186	0.000325257
S|684|A|V	184	0.00032176
S|1063|L|F	182	0.000318262
S|847|R|K	182	0.000318262
S|653|A|V	180	0.000314765
S|215|D|H	180	0.000314765
S|148|N|S	179	0.000313016
S|943|S|T	178	0.000311268
S|220|T|-	176	0.00030777
S|1091|R|H	176	0.00030777
S|508|Y|H	176	0.00030777
S|228|D|H	175	0.000306022
S|812|P|S	173	0.000302524
S|273|R|S	173	0.000302524
S|1114|I|V	173	0.000302524
S|623|A|V	172	0.000300776
S|676|T|I	171	0.000299027
S|1070|A|S	170	0.000297278
S|681|P|H	169	0.000295529
S|354|N|K	168	0.000293781
S|522|A|S	167	0.000292032
S|414|Q|K	167	0.000292032
S|274|T|I	167	0.000292032
S|1250|C|F	166	0.000290283
S|1252|S|C	160	0.000279791
S|494|S|L	159	0.000278043
S|455|L|F	159	0.000278043
S|1203|L|F	159	0.000278043
S|1114|I|T	159	0.000278043
S|444|K|N	158	0.000276294
S|240|T|I	158	0.000276294
S|1208|Q|H	157	0.000274545
S|281|E|Q	155	0.000271048
S|323|T|I	154	0.000269299
S|261|G|V	154	0.000269299
S|204|T|-	153	0.00026755
S|846|A|V	152	0.000265802
S|520|A|S	151	0.000264053
S|1236|C|F	151	0.000264053
S|855|F|S	147	0.000257058
S|71|S|F	146	0.000255309
S|221|S|A	145	0.000253561
S|185|N|D	145	0.000253561
S|25|P|S	144	0.000251812
S|982|S|A	143	0.000250063
S|408|R|I	143	0.000250063
S|493|Q|E	143	0.000250063
S|1038|K|R	141	0.000246566
S|1205|K|N	141	0.000246566
S|554|E|G	141	0.000246566
S|181|G|E	141	0.000246566
S|256|S|L	140	0.000244817
S|148|N|T	137	0.000239571
S|477|S|G	136	0.000237823
S|879|A|V	135	0.000236074
S|176|L|F	134	0.000234325
S|514|S|F	133	0.000232576
S|628|Q|K	133	0.000232576
S|109|T|MS	132	0.000230828
S|1139|D|Y	132	0.000230828
S|8|L|V	132	0.000230828
S|1118|D|H	131	0.000229079
S|826|V|L	131	0.000229079
S|595|V|I	130	0.00022733
S|28|Y|H	129	0.000225582
S|683|R|W	127	0.000222084
S|553|T|I	127	0.000222084
S|619|E|Q	126	0.000220336
S|796|D|Y	126	0.000220336
S|26|P|L	125	0.000218587
S|1200|L|F	124	0.000216838
S|258|W|R	122	0.000213341
S|6|V|F	122	0.000213341
S|1169|I|V	122	0.000213341
S|922|L|F	121	0.000211592
S|215|D|G	121	0.000211592
S|701|A|V	120	0.000209843
S|731|M|I	120	0.000209843
S|146|H|Y	119	0.000208095
S|516|E|Q	118	0.000206346
S|314|Q|K	117	0.000204597
S|691|S|F	115	0.0002011
S|494|S|P	115	0.0002011
S|1242|S|I	115	0.0002011
S|1259|D|H	115	0.0002011
S|69|H|Y	113	0.000197603
S|352|A|S	113	0.000197603
S|687|V|I	111	0.000194105
S|1009|T|I	110	0.000192356
S|1072|E|K	110	0.000192356
S|765|R|L	109	0.000190608
S|626|A|S	108	0.000188859
S|156|EF|-	108	0.000188859
S|771|A|S	107	0.00018711
S|193|V|L	106	0.000185362
S|701|A|S	105	0.000183613
S|130|V|F	103	0.000180116
S|25|P|L	103	0.000180116
S|681|P|L	102	0.000178367
S|1079|P|S	102	0.000178367
S|344|A|S	101	0.000176618
S|157|F|-	101	0.000176618
S|151|S|I	101	0.000176618
S|1253|C|F	101	0.000176618
S|1091|R|L	100	0.00017487
S|8|L|F	99	0.000173121
S|479|P|L	98	0.000171372
S|307|T|I	98	0.000171372
S|30|N|H	98	0.000171372
S|1177|V|L	98	0.000171372
S|265|Y|C	98	0.000171372
S|181|G|A	97	0.000169623
S|181|G|R	95	0.000166126
S|1146|D|H	95	0.000166126
S|309|E|Q	95	0.000166126
S|830|D|Y	95	0.000166126
S|1088|H|Y	94	0.000164377
S|401|V|L	94	0.000164377
S|621|P|S	94	0.000164377
S|747|T|I	93	0.000162629
S|384|P|L	93	0.000162629
S|19|T|I	93	0.000162629
S|210|I|T	92	0.00016088
S|615|V|I	92	0.00016088
S|320|V|F	92	0.00016088
S|476|G|S	91	0.000159131
S|739|T|I	91	0.000159131
S|765|R|C	90	0.000157383
S|845|A|V	90	0.000157383
S|76|T|I	90	0.000157383
S|161|S|Y	90	0.000157383
S|830|D|G	90	0.000157383
S|33|T|I	89	0.000155634
S|376|T|I	88	0.000153885
S|618|T|I	88	0.000153885
S|232|G|C	88	0.000153885
S|892|A|V	88	0.000153885
S|267|V|L	88	0.000153885
S|1133|V|F	87	0.000152136
S|228|D|Y	87	0.000152136
S|1159|H|R	87	0.000152136
S|143|V|F	86	0.000150388
S|118|L|F	86	0.000150388
S|1171|G|V	86	0.000150388
S|706|A|V	85	0.000148639
S|1184|D|Y	85	0.000148639
S|698|S|L	84	0.00014689
S|1199|D|Y	84	0.00014689
S|583|E|Q	84	0.00014689
S|1078|A|V	84	0.00014689
S|288|A|V	84	0.00014689
S|385|T|I	83	0.000145142
S|463|P|S	83	0.000145142
S|1262|E|V	83	0.000145142
S|744|G|S	83	0.000145142
S|1129|V|L	82	0.000143393
S|558|K|E	82	0.000143393
S|75|G|A	82	0.000143393
S|419|A|S	81	0.000141644
S|367|V|F	81	0.000141644
S|679|NS|T	81	0.000141644
S|234|N|Y	80	0.000139896
S|732|T|I	80	0.000139896
S|330|P|S	80	0.000139896
S|1111|E|K	77	0.00013465
S|946|G|V	77	0.00013465
S|884|S|F	76	0.000132901
S|631|P|S	76	0.000132901
S|570|A|D	76	0.000132901
S|1223|G|S	76	0.000132901
S|208|T|M	76	0.000132901
S|93|A|S	76	0.000132901
S|1222|A|S	76	0.000132901
S|243|AL|-	75	0.000131152
S|470|T|I	74	0.000129403
S|97|K|N	73	0.000127655
S|1172|I|V	72	0.000125906
S|78|R|M	72	0.000125906
S|622|V|I	71	0.000124157
S|1099|G|D	71	0.000124157
S|198|D|Y	71	0.000124157
S|634|R|L	71	0.000124157
S|924|A|S	70	0.000122409
S|24|L|S	70	0.000122409
S|153|M|V	70	0.000122409
S|777|N|S	70	0.000122409
S|829|A|T	69	0.00012066
S|52|QDL|L	69	0.00012066
S|724|T|A	69	0.00012066
S|1084|D|Y	68	0.000118911
S|899|A|S	67	0.000117163
S|932|G|V	67	0.000117163
S|444|K|M	67	0.000117163
S|50|S|L	67	0.000117163
S|1139|D|H	67	0.000117163
S|1113|Q|K	67	0.000117163
S|204|Y|H	67	0.000117163
S|1068|V|F	66	0.000115414
S|142|GVYY|D	66	0.000115414
S|640|S|P	66	0.000115414
S|477|S|N	66	0.000115414
S|1230|V|L	66	0.000115414
S|909|I|V	66	0.000115414
S|1199|D|G	66	0.000115414
S|503|V|F	66	0.000115414
S|72|G|E	66	0.000115414
S|1263|P|R	66	0.000115414
S|680|S|T	66	0.000115414
S|782|F|Y	66	0.000115414
S|45|S|F	66	0.000115414
S|1033|V|A	65	0.000113665
S|785|V|I	65	0.000113665
S|272|P|S	65	0.000113665
S|132|E|G	65	0.000113665
S|46|S|P	65	0.000113665
S|224|E|Q	64	0.000111916
S|162|S|I	64	0.000111916
S|1216|I|V	64	0.000111916
S|446|G|S	64	0.000111916
S|658|N|K	63	0.000110168
S|554|E|Q	63	0.000110168
S|688|A|S	63	0.000110168
S|427|D|Y	63	0.000110168
S|241|LLA|-	62	0.000108419
S|1244|L|F	62	0.000108419
S|1120|T|I	62	0.000108419
S|1185|R|L	62	0.000108419
S|834|I|V	61	0.00010667
S|689|S|I	61	0.00010667
S|1201|Q|K	61	0.00010667
S|1111|E|Q	61	0.00010667
S|871|A|V	61	0.00010667
S|852|A|S	61	0.00010667
S|286|T|I	59	0.000103173
S|64|W|R	59	0.000103173
S|1225|I|V	59	0.000103173
S|121|N|S	59	0.000103173
S|52|Q|H	59	0.000103173
S|484|E|A	59	0.000103173
S|475|A|S	59	0.000103173
S|155|S|I	59	0.000103173
S|15|C|F	59	0.000103173
S|740|M|I	58	0.000101424
S|35|G|V	58	0.000101424
S|64|W|L	58	0.000101424
S|483|V|L	58	0.000101424
S|346|R|K	58	0.000101424
S|68|I|T	58	0.000101424
S|1147|S|L	58	0.000101424
S|788|I|V	58	0.000101424
S|846|A|G	58	0.000101424
S|287|D|H	57	9.96756e-05
S|1171|G|A	57	9.96756e-05
S|19|T|G	57	9.96756e-05
S|474|Q|H	56	9.79269e-05
S|780|E|D	56	9.79269e-05
S|705|V|F	56	9.79269e-05
S|706|A|S	56	9.79269e-05
S|1103|F|L	56	9.79269e-05
S|517|L|F	56	9.79269e-05
S|471|E|Q	56	9.79269e-05
S|319|R|T	55	9.61782e-05
S|373|S|L	55	9.61782e-05
S|96|E|D	55	9.61782e-05
S|1205|K|R	55	9.61782e-05
S|1050|M|I	54	9.44295e-05
S|261|G|D	54	9.44295e-05
S|682|R|L	54	9.44295e-05
S|72|G|V	54	9.44295e-05
S|308|V|I	54	9.44295e-05
S|260|A|V	54	9.44295e-05
S|1238|T|I	54	9.44295e-05
S|1237|M|T	54	9.44295e-05
S|615|V|F	53	9.26808e-05
S|1133|V|I	53	9.26808e-05
S|1164|V|I	53	9.26808e-05
S|434|I|M	53	9.26808e-05
S|670|I|V	52	9.09321e-05
S|1045|K|N	52	9.09321e-05
S|1058|H|Y	52	9.09321e-05
S|815|R|K	52	9.09321e-05
S|765|R|H	52	9.09321e-05
S|209|P|L	52	9.09321e-05
S|561|P|H	52	9.09321e-05
S|186|F|S	51	8.91834e-05
S|373|S|P	51	8.91834e-05
S|111|D|N	51	8.91834e-05
S|141|L|F	50	8.74348e-05
S|708|S|F	49	8.56861e-05
S|852|A|V	49	8.56861e-05
S|1267|G|V	49	8.56861e-05
S|870|I|V	49	8.56861e-05
S|229|L|F	49	8.56861e-05
S|163|A|V	48	8.39374e-05
S|822|L|F	48	8.39374e-05
S|445|V|I	48	8.39374e-05
S|458|K|N	48	8.39374e-05
S|827|T|I	48	8.39374e-05
S|818|I|V	48	8.39374e-05
S|1246|G|V	48	8.39374e-05
S|893|A|S	48	8.39374e-05
S|924|A|T	47	8.21887e-05
S|1195|E|Q	47	8.21887e-05
S|1264|V|F	47	8.21887e-05
S|810|S|A	47	8.21887e-05
S|233|I|V	46	8.044e-05
S|1187|N|H	46	8.044e-05
S|1263|P|S	46	8.044e-05
S|1134|N|Y	46	8.044e-05
S|100|I|K	45	7.86913e-05
S|146|H|Q	45	7.86913e-05
S|356|K|N	45	7.86913e-05
S|1245|K|N	45	7.86913e-05
S|575|A|S	45	7.86913e-05
S|1076|T|I	45	7.86913e-05
S|859|T|N	45	7.86913e-05
S|444|K|R	45	7.86913e-05
S|82|P|T	45	7.86913e-05
S|34|R|L	45	7.86913e-05
S|144|Y|S	45	7.86913e-05
S|145|Y|N	45	7.86913e-05
S|1200|L|I	45	7.86913e-05
S|189|L|F	45	7.86913e-05
S|936|D|E	45	7.86913e-05
S|1038|K|T	44	7.69426e-05
S|1144|E|Q	44	7.69426e-05
S|577|R|L	44	7.69426e-05
S|123|A|S	44	7.69426e-05
S|490|F|L	44	7.69426e-05
S|156|EFR|*	44	7.69426e-05
S|772|V|I	44	7.69426e-05
S|961|T|M	44	7.69426e-05
S|153|M|T	44	7.69426e-05
S|352|A|V	43	7.51939e-05
S|1181|K|R	43	7.51939e-05
S|646|R|L	43	7.51939e-05
S|1112|P|L	43	7.51939e-05
S|1265|L|I	43	7.51939e-05
S|213|V|M	43	7.51939e-05
S|171|V|F	43	7.51939e-05
S|1246|G|C	43	7.51939e-05
S|793|P|S	42	7.34452e-05
S|1266|K|R	42	7.34452e-05
S|413|G|R	42	7.34452e-05
S|177|M|T	42	7.34452e-05
S|1260|D|A	42	7.34452e-05
S|460|N|S	42	7.34452e-05
S|903|A|S	41	7.16965e-05
S|372|A|S	41	7.16965e-05
S|1165|D|Y	41	7.16965e-05
S|1188|E|D	41	7.16965e-05
S|445|V|A	41	7.16965e-05
S|95|T|N	41	7.16965e-05
S|576|V|I	41	7.16965e-05
S|857|G|C	41	7.16965e-05
S|367|V|I	40	6.99478e-05
S|1065|V|L	40	6.99478e-05
S|90|V|F	40	6.99478e-05
S|1073|K|M	40	6.99478e-05
S|529|K|N	40	6.99478e-05
S|219|G|S	40	6.99478e-05
S|330|P|L	40	6.99478e-05
S|372|A|V	40	6.99478e-05
S|433|V|I	40	6.99478e-05
S|1199|D|H	40	6.99478e-05
S|809|P|L	40	6.99478e-05
S|484|E|V	40	6.99478e-05
S|178|D|H	40	6.99478e-05
S|836|Q|E	40	6.99478e-05
S|70|V|G	40	6.99478e-05
S|1128|V|L	39	6.81991e-05
S|335|L|F	39	6.81991e-05
S|1151|E|D	39	6.81991e-05
S|522|A|P	39	6.81991e-05
S|565|F|L	39	6.81991e-05
S|783|A|S	39	6.81991e-05
S|172|S|F	39	6.81991e-05
S|685|R|L	39	6.81991e-05
S|675|Q|R	39	6.81991e-05
S|1165|D|A	39	6.81991e-05
S|136|C|F	39	6.81991e-05
S|788|I|L	39	6.81991e-05
S|150|K|I	39	6.81991e-05
S|1085|G|V	38	6.64504e-05
S|684|A|S	38	6.64504e-05
S|433|V|F	38	6.64504e-05
S|476|G|C	38	6.64504e-05
S|672|A|S	38	6.64504e-05
S|983|R|L	38	6.64504e-05
S|490|F|S	38	6.64504e-05
S|239|T|-	38	6.64504e-05
S|427|D|G	38	6.64504e-05
S|1189|V|I	38	6.64504e-05
S|434|I|V	38	6.64504e-05
S|532|N|S	37	6.47017e-05
S|261|G|C	37	6.47017e-05
S|124|T|I	37	6.47017e-05
S|673|S|T	37	6.47017e-05
S|127|V|F	37	6.47017e-05
S|211|N|K	37	6.47017e-05
S|214|R|Y	37	6.47017e-05
S|33|T|S	37	6.47017e-05
S|111|D|E	36	6.2953e-05
S|1102|W|L	36	6.2953e-05
S|1182|E|Q	36	6.2953e-05
S|259|T|I	36	6.2953e-05
S|247|S|N	36	6.2953e-05
S|570|A|V	36	6.2953e-05
S|88|D|Y	36	6.2953e-05
S|1227|I|M	36	6.2953e-05
S|554|E|D	36	6.2953e-05
S|97|K|R	36	6.2953e-05
S|794|I|N	35	6.12043e-05
S|735|S|L	35	6.12043e-05
S|1146|D|Y	35	6.12043e-05
S|211|NL|I	35	6.12043e-05
S|459|S|F	35	6.12043e-05
S|183|Q|H	35	6.12043e-05
S|218|Q|L	35	6.12043e-05
S|1262|E|K	35	6.12043e-05
S|372|A|P	35	6.12043e-05
S|75|G|R	35	6.12043e-05
S|813|S|N	34	5.94556e-05
S|318|F|C	34	5.94556e-05
S|177|M|V	34	5.94556e-05
S|1073|K|E	34	5.94556e-05
S|61|NVTWFHAIHVSGT|-	34	5.94556e-05
S|266|Y|C	34	5.94556e-05
S|798|G|S	34	5.94556e-05
S|152|W|R	34	5.94556e-05
S|264|A|V	34	5.94556e-05
S|184|G|S	34	5.94556e-05
S|163|A|E	34	5.94556e-05
S|190|R|S	33	5.77069e-05
S|105|I|V	33	5.77069e-05
S|1195|E|G	33	5.77069e-05
S|157|FR|_	33	5.77069e-05
S|672|A|V	33	5.77069e-05
S|78|R|K	33	5.77069e-05
S|452|L|Q	33	5.77069e-05
S|1072|E|Q	33	5.77069e-05
S|52|Q|R	33	5.77069e-05
S|464|F|L	33	5.77069e-05
S|166|C|F	33	5.77069e-05
S|186|K|-	33	5.77069e-05
S|588|T|I	33	5.77069e-05
S|660|Y|H	33	5.77069e-05
S|1199|D|N	33	5.77069e-05
S|1216|I|T	33	5.77069e-05
S|20|T|A	33	5.77069e-05
S|913|Q|H	32	5.59582e-05
S|94|S|F	32	5.59582e-05
S|1247|C|Y	32	5.59582e-05
S|651|I|V	32	5.59582e-05
S|769|G|A	32	5.59582e-05
S|622|V|A	32	5.59582e-05
S|9|P|S	32	5.59582e-05
S|1183|I|V	32	5.59582e-05
S|932|G|S	32	5.59582e-05
S|836|Q|L	32	5.59582e-05
S|42|V|I	32	5.59582e-05
S|717|N|T	32	5.59582e-05
S|1246|G|S	32	5.59582e-05
S|440|N|K	31	5.42095e-05
S|178|D|Y	31	5.42095e-05
S|879|A|T	31	5.42095e-05
S|246|R|T	31	5.42095e-05
S|262|A|T	31	5.42095e-05
S|626|A|V	31	5.42095e-05
S|346|R|S	31	5.42095e-05
S|1247|C|S	31	5.42095e-05
S|188|N|K	31	5.42095e-05
S|337|P|S	31	5.42095e-05
S|1086|K|R	30	5.24609e-05
S|262|A|V	30	5.24609e-05
S|1071|Q|K	30	5.24609e-05
S|1083|H|Y	30	5.24609e-05
S|445|V|F	30	5.24609e-05
S|1231|T|I	30	5.24609e-05
S|499|P|R	30	5.24609e-05
S|837|Y|H	30	5.24609e-05
S|1210|I|V	30	5.24609e-05
S|252|G|S	30	5.24609e-05
S|59|F|S	30	5.24609e-05
S|713|A|S	30	5.24609e-05
S|915|V|I	30	5.24609e-05
S|619|E|K	30	5.24609e-05
S|1174|A|V	29	5.07122e-05
S|440|N|T	29	5.07122e-05
S|263|A|T	29	5.07122e-05
S|80|D|G	29	5.07122e-05
S|604|T|I	29	5.07122e-05
S|200|Y|H	29	5.07122e-05
S|82|P|L	29	5.07122e-05
S|143|V|I	29	5.07122e-05
S|284|T|I	29	5.07122e-05
S|378|K|N	29	5.07122e-05
S|199|G|V	29	5.07122e-05
S|792|P|L	29	5.07122e-05
S|341|V|I	28	4.89635e-05
S|427|D|H	28	4.89635e-05
S|102|R|G	28	4.89635e-05
S|1047|Y|H	28	4.89635e-05
S|77|K|N	28	4.89635e-05
S|932|G|C	28	4.89635e-05
S|654|E|Q	28	4.89635e-05
S|79|F|L	28	4.89635e-05
S|870|I|T	28	4.89635e-05
S|1104|V|I	28	4.89635e-05
S|64|W|C	28	4.89635e-05
S|62|V|I	28	4.89635e-05
S|1254|C|F	28	4.89635e-05
S|344|A|T	28	4.89635e-05
S|1233|M|V	28	4.89635e-05
S|263|A|V	28	4.89635e-05
S|27|A|T	28	4.89635e-05
S|874|T|I	28	4.89635e-05
S|583|E|K	28	4.89635e-05
S|761|T|I	28	4.89635e-05
S|963|V|A	28	4.89635e-05
S|732|T|A	27	4.72148e-05
S|59|F|L	27	4.72148e-05
S|9|P|L	27	4.72148e-05
S|1195|E|D	27	4.72148e-05
S|78|R|G	27	4.72148e-05
S|482|G|V	27	4.72148e-05
S|337|P|L	27	4.72148e-05
S|688|A|T	27	4.72148e-05
S|556|N|K	27	4.72148e-05
S|128|I|V	27	4.72148e-05
S|748|E|Q	27	4.72148e-05
S|1251|G|E	27	4.72148e-05
S|1251|G|R	27	4.72148e-05
S|427|D|V	27	4.72148e-05
S|869|M|I	27	4.72148e-05
S|613|Q|E	27	4.72148e-05
S|723|T|I	27	4.72148e-05
S|778|T|I	26	4.54661e-05
S|796|D|H	26	4.54661e-05
S|156|E|G	26	4.54661e-05
S|23|Q|H	26	4.54661e-05
S|893|A|V	26	4.54661e-05
S|1096|V|I	26	4.54661e-05
S|237|R|K	26	4.54661e-05
S|1153|D|H	26	4.54661e-05
S|1231|T|A	26	4.54661e-05
S|166|C|S	26	4.54661e-05
S|384|P|S	26	4.54661e-05
S|585|L|F	26	4.54661e-05
S|1261|S|F	26	4.54661e-05
S|288|A|S	26	4.54661e-05
S|793|P|T	26	4.54661e-05
S|96|E|Q	26	4.54661e-05
S|839|D|Y	25	4.37174e-05
S|702|E|V	25	4.37174e-05
S|934|I|V	25	4.37174e-05
S|1242|S|N	25	4.37174e-05
S|253|D|Y	25	4.37174e-05
S|346|R|I	25	4.37174e-05
S|263|A|S	25	4.37174e-05
S|247|S|I	25	4.37174e-05
S|183|Q|R	25	4.37174e-05
S|212|L|V	25	4.37174e-05
S|73|T|I	25	4.37174e-05
S|3|V|F	25	4.37174e-05
S|484|E|D	25	4.37174e-05
S|561|P|L	25	4.37174e-05
S|180|E|V	25	4.37174e-05
S|208|T|K	25	4.37174e-05
S|860|V|I	25	4.37174e-05
S|678|T|N	25	4.37174e-05
S|359|S|N	25	4.37174e-05
S|273|R|K	24	4.19687e-05
S|235|I|V	24	4.19687e-05
S|242|L|F	24	4.19687e-05
S|262|A|D	24	4.19687e-05
S|812|P|Q	24	4.19687e-05
S|1085|G|A	24	4.19687e-05
S|1224|L|F	24	4.19687e-05
S|179|L|F	24	4.19687e-05
S|1157|K|N	24	4.19687e-05
S|684|A|T	24	4.19687e-05
S|303|L|F	24	4.19687e-05
S|503|V|I	24	4.19687e-05
S|6|V|I	24	4.19687e-05
S|606|N|T	24	4.19687e-05
S|885|G|S	24	4.19687e-05
S|834|I|T	24	4.19687e-05
S|190|R|W	24	4.19687e-05
S|246|R|I	24	4.19687e-05
S|896|I|T	24	4.19687e-05
S|912|T|A	24	4.19687e-05
S|587|I|V	24	4.19687e-05
S|458|K|R	23	4.022e-05
S|20|T|N	23	4.022e-05
S|1170|S|F	23	4.022e-05
S|1065|V|A	23	4.022e-05
S|1124|G|C	23	4.022e-05
S|702|E|Q	23	4.022e-05
S|251|P|H	23	4.022e-05
S|217|P|S	23	4.022e-05
S|1073|K|T	23	4.022e-05
S|185|N|S	23	4.022e-05
S|273|R|M	23	4.022e-05
S|791|T|K	23	4.022e-05
S|456|F|L	23	4.022e-05
S|574|D|N	23	4.022e-05
S|272|P|L	23	4.022e-05
S|96|E|G	23	4.022e-05
S|805|I|M	23	4.022e-05
S|1201|Q|H	23	4.022e-05
S|144|Y|H	23	4.022e-05
S|16|V|A	23	4.022e-05
S|322|P|S	23	4.022e-05
S|507|P|S	23	4.022e-05
S|50|S|P	23	4.022e-05
S|779|Q|R	23	4.022e-05
S|479|P|R	23	4.022e-05
S|499|P|S	23	4.022e-05
S|549|T|S	22	3.84713e-05
S|100|I|T	22	3.84713e-05
S|1022|A|S	22	3.84713e-05
S|1049|L|I	22	3.84713e-05
S|213|V|G	22	3.84713e-05
S|1149|K|R	22	3.84713e-05
S|1252|S|P	22	3.84713e-05
S|68|I|L	22	3.84713e-05
S|339|G|D	22	3.84713e-05
S|375|S|F	22	3.84713e-05
S|260|A|S	22	3.84713e-05
S|877|L|M	22	3.84713e-05
S|227|V|I	22	3.84713e-05
S|697|M|I	22	3.84713e-05
S|19|T|K	22	3.84713e-05
S|1165|D|E	22	3.84713e-05
S|574|D|H	22	3.84713e-05
S|226|L|F	22	3.84713e-05
S|252|G|V	22	3.84713e-05
S|838|G|S	22	3.84713e-05
S|1143|P|L	22	3.84713e-05
S|883|T|I	22	3.84713e-05
S|21|R|S	22	3.84713e-05
S|957|Q|L	22	3.84713e-05
S|58|FF|-	22	3.84713e-05
S|13|S|T	22	3.84713e-05
S|679|N|S	22	3.84713e-05
S|232|G|V	22	3.84713e-05
S|638|T|I	22	3.84713e-05
S|278|K|N	22	3.84713e-05
S|198|D|G	21	3.67226e-05
S|102|R|I	21	3.67226e-05
S|83|V|L	21	3.67226e-05
S|1069|P|S	21	3.67226e-05
S|1144|E|V	21	3.67226e-05
S|90|V|I	21	3.67226e-05
S|257|G|D	21	3.67226e-05
S|779|Q|K	21	3.67226e-05
S|1233|M|L	21	3.67226e-05
S|1077|T|I	21	3.67226e-05
S|138|D|G	21	3.67226e-05
S|1100|T|K	21	3.67226e-05
S|137|N|K	21	3.67226e-05
S|299|T|A	21	3.67226e-05
S|783|A|V	21	3.67226e-05
S|62|V|L	21	3.67226e-05
S|1116|T|N	21	3.67226e-05
S|414|Q|R	21	3.67226e-05
S|174|P|L	21	3.67226e-05
S|411|A|V	21	3.67226e-05
S|249|L|F	21	3.67226e-05
S|1223|G|V	21	3.67226e-05
S|292|A|S	21	3.67226e-05
S|135|F|L	21	3.67226e-05
S|13|S|I	21	3.67226e-05
S|703|N|Y	21	3.67226e-05
S|72|G|W	21	3.67226e-05
S|1005|Q|H	20	3.49739e-05
S|596|S|I	20	3.49739e-05
S|1237|M|V	20	3.49739e-05
S|1042|F|L	20	3.49739e-05
S|1052|F|L	20	3.49739e-05
S|1132|I|V	20	3.49739e-05
S|1221|I|V	20	3.49739e-05
S|958|A|S	20	3.49739e-05
S|252|G|D	20	3.49739e-05
S|625|H|R	20	3.49739e-05
S|1080|A|S	20	3.49739e-05
S|619|E|D	20	3.49739e-05
S|584|I|V	20	3.49739e-05
S|182|K|R	20	3.49739e-05
S|1127|D|Y	20	3.49739e-05
S|184|G|V	20	3.49739e-05
S|465|E|A	20	3.49739e-05
S|1226|A|S	20	3.49739e-05
S|1228|V|A	20	3.49739e-05
S|79|F|S	20	3.49739e-05
S|34|R|P	20	3.49739e-05
S|521|P|S	20	3.49739e-05
S|512|V|I	20	3.49739e-05
S|306|F|L	19	3.32252e-05
S|654|E|V	19	3.32252e-05
S|1084|D|G	19	3.32252e-05
S|1163|D|G	19	3.32252e-05
S|250|T|A	19	3.32252e-05
S|691|S|P	19	3.32252e-05
S|850|I|V	19	3.32252e-05
S|1084|D|E	19	3.32252e-05
S|119|I|V	19	3.32252e-05
S|17|N|K	19	3.32252e-05
S|132|E|Q	19	3.32252e-05
S|190|R|K	19	3.32252e-05
S|237|R|M	19	3.32252e-05
S|321|Q|L	19	3.32252e-05
S|646|R|H	19	3.32252e-05
S|745|D|G	19	3.32252e-05
S|485|G|V	19	3.32252e-05
S|83|V|I	19	3.32252e-05
S|1130|I|M	19	3.32252e-05
S|1168|D|G	19	3.32252e-05
S|1174|A|S	19	3.32252e-05
S|282|N|K	19	3.32252e-05
S|25|P|H	19	3.32252e-05
S|258|W|C	19	3.32252e-05
S|931|I|V	19	3.32252e-05
S|768|T|I	19	3.32252e-05
S|435|A|S	19	3.32252e-05
S|493|Q|L	19	3.32252e-05
S|342|F|L	18	3.14765e-05
S|179|L|I	18	3.14765e-05
S|126|V|A	18	3.14765e-05
S|1099|G|S	18	3.14765e-05
S|1035|G|V	18	3.14765e-05
S|213|V|A	18	3.14765e-05
S|147|K|N	18	3.14765e-05
S|77|K|R	18	3.14765e-05
S|534|V|F	18	3.14765e-05
S|257|G|S	18	3.14765e-05
S|1162|P|A	18	3.14765e-05
S|142|G|Y	18	3.14765e-05
S|253|D|N	18	3.14765e-05
S|845|A|T	18	3.14765e-05
S|1153|D|G	18	3.14765e-05
S|178|D|G	18	3.14765e-05
S|547|T|K	18	3.14765e-05
S|900|M|I	18	3.14765e-05
S|1242|S|G	18	3.14765e-05
S|1260|D|N	18	3.14765e-05
S|82|P|S	18	3.14765e-05
S|839|D|N	18	3.14765e-05
S|1187|N|Y	18	3.14765e-05
S|244|LH|Y	18	3.14765e-05
S|133|F|S	18	3.14765e-05
S|1217|W|L	18	3.14765e-05
S|1255|K|T	18	3.14765e-05
S|821|L|V	18	3.14765e-05
S|190|R|M	18	3.14765e-05
S|210|I|F	18	3.14765e-05
S|260|A|T	18	3.14765e-05
S|339|G|C	18	3.14765e-05
S|190|R|N	18	3.14765e-05
S|1006|T|I	17	2.97278e-05
S|146|H|R	17	2.97278e-05
S|1014|R|T	17	2.97278e-05
S|1024|L|F	17	2.97278e-05
S|1058|H|R	17	2.97278e-05
S|134|Q|L	17	2.97278e-05
S|1068|V|I	17	2.97278e-05
S|164|N|I	17	2.97278e-05
S|23|Q|R	17	2.97278e-05
S|654|E|K	17	2.97278e-05
S|938|L|I	17	2.97278e-05
S|1149|K|N	17	2.97278e-05
S|475|A|V	17	2.97278e-05
S|941|T|A	17	2.97278e-05
S|12|S|C	17	2.97278e-05
S|58|F|L	17	2.97278e-05
S|75|G|S	17	2.97278e-05
S|1141|L|F	17	2.97278e-05
S|1164|V|F	17	2.97278e-05
S|978|N|S	17	2.97278e-05
S|805|I|V	17	2.97278e-05
S|1111|E|G	17	2.97278e-05
S|569|I|V	17	2.97278e-05
S|949|Q|E	17	2.97278e-05
S|1129|V|I	17	2.97278e-05
S|623|A|T	17	2.97278e-05
S|325|S|F	17	2.97278e-05
S|1142|Q|L	17	2.97278e-05
S|114|T|A	17	2.97278e-05
S|1160|T|I	17	2.97278e-05
S|843|D|G	17	2.97278e-05
S|513|L|F	17	2.97278e-05
S|627|D|Y	17	2.97278e-05
S|47|V|F	17	2.97278e-05
S|410|I|V	17	2.97278e-05
S|485|G|R	17	2.97278e-05
S|551|V|F	17	2.97278e-05
S|844|I|V	17	2.97278e-05
S|222|A|P	17	2.97278e-05
S|430|T|I	17	2.97278e-05
S|552|L|F	17	2.97278e-05
S|61|NV|-	17	2.97278e-05
S|717|N|S	16	2.79791e-05
S|1026|A|S	16	2.79791e-05
S|158|R|S	16	2.79791e-05
S|403|R|K	16	2.79791e-05
S|159|V|F	16	2.79791e-05
S|580|Q|H	16	2.79791e-05
S|1228|V|I	16	2.79791e-05
S|16|V|I	16	2.79791e-05
S|1266|K|N	16	2.79791e-05
S|1085|G|L	16	2.79791e-05
S|1229|M|L	16	2.79791e-05
S|797|F|C	16	2.79791e-05
S|539|V|I	16	2.79791e-05
S|1179|I|V	16	2.79791e-05
S|1113|Q|R	16	2.79791e-05
S|6|V|L	16	2.79791e-05
S|483|V|A	16	2.79791e-05
S|1181|K|N	16	2.79791e-05
S|1229|M|T	16	2.79791e-05
S|151|S|C	16	2.79791e-05
S|85|P|S	16	2.79791e-05
S|262|A|G	16	2.79791e-05
S|219|G|D	16	2.79791e-05
S|632|T|N	16	2.79791e-05
S|52|QDLF|L	16	2.79791e-05
S|1264|V|M	16	2.79791e-05
S|751|N|D	16	2.79791e-05
S|62|V|G	16	2.79791e-05
S|173|Q|R	16	2.79791e-05
S|452|L|W	16	2.79791e-05
S|499|P|L	16	2.79791e-05
S|188|N|S	16	2.79791e-05
S|198|D|H	16	2.79791e-05
S|535|K|R	16	2.79791e-05
S|214|R|P	16	2.79791e-05
S|256|S|P	16	2.79791e-05
S|2|F|L	16	2.79791e-05
S|338|F|L	16	2.79791e-05
S|491|P|S	16	2.79791e-05
S|66|H|N	16	2.79791e-05
S|87|N|Y	16	2.79791e-05
S|697|M|L	16	2.79791e-05
S|228|D|N	15	2.62304e-05
S|1016|A|S	15	2.62304e-05
S|551|V|I	15	2.62304e-05
S|149|N|K	15	2.62304e-05
S|210|I|V	15	2.62304e-05
S|528|K|R	15	2.62304e-05
S|572|T|S	15	2.62304e-05
S|883|T|S	15	2.62304e-05
S|1101|H|Q	15	2.62304e-05
S|1107|R|S	15	2.62304e-05
S|157|F|C	15	2.62304e-05
S|1168|D|Y	15	2.62304e-05
S|351|Y|F	15	2.62304e-05
S|860|V|F	15	2.62304e-05
S|998|T|I	15	2.62304e-05
S|339|G|S	15	2.62304e-05
S|1112|P|Q	15	2.62304e-05
S|14|Q|R	15	2.62304e-05
S|952|V|F	15	2.62304e-05
S|937|S|L	15	2.62304e-05
S|53|D|N	15	2.62304e-05
S|1167|G|S	15	2.62304e-05
S|357|R|K	15	2.62304e-05
S|658|N|Y	15	2.62304e-05
S|75|G|D	15	2.62304e-05
S|1264|V|A	15	2.62304e-05
S|754|L|F	15	2.62304e-05
S|170|Y|H	15	2.62304e-05
S|346|R|G	15	2.62304e-05
S|184|G|D	15	2.62304e-05
S|374|F|L	15	2.62304e-05
S|230|P|L	15	2.62304e-05
S|261|G|A	15	2.62304e-05
S|642|V|F	15	2.62304e-05
S|677|Q|P	15	2.62304e-05
S|793|P|L	15	2.62304e-05
S|41|K|N	15	2.62304e-05
S|719|T|S	15	2.62304e-05
S|493|Q|H	14	2.44817e-05
S|858|L|F	14	2.44817e-05
S|405|D|N	14	2.44817e-05
S|780|E|A	14	2.44817e-05
S|1030|S|A	14	2.44817e-05
S|1040|V|F	14	2.44817e-05
S|163|A|S	14	2.44817e-05
S|1122|V|M	14	2.44817e-05
S|1071|Q|E	14	2.44817e-05
S|561|P|S	14	2.44817e-05
S|67|A|T	14	2.44817e-05
S|413|G|V	14	2.44817e-05
S|78|R|S	14	2.44817e-05
S|1249|S|F	14	2.44817e-05
S|183|Q|P	14	2.44817e-05
S|891|G|D	14	2.44817e-05
S|175|F|L	14	2.44817e-05
S|780|E|Q	14	2.44817e-05
S|737|D|Y	14	2.44817e-05
S|203|I|L	14	2.44817e-05
S|275|F|S	14	2.44817e-05
S|1185|R|C	14	2.44817e-05
S|1195|E|K	14	2.44817e-05
S|661|E|Q	14	2.44817e-05
S|490|F|V	14	2.44817e-05
S|484|E|G	14	2.44817e-05
S|1112|P|S	14	2.44817e-05
S|1168|D|H	14	2.44817e-05
S|768|T|N	14	2.44817e-05
S|1233|M|T	14	2.44817e-05
S|1180|Q|K	14	2.44817e-05
S|157|F|S	14	2.44817e-05
S|647|A|V	14	2.44817e-05
S|534|V|L	14	2.44817e-05
S|1255|K|N	14	2.44817e-05
S|936|D|G	14	2.44817e-05
S|243|A|V	14	2.44817e-05
S|96|E|A	14	2.44817e-05
S|501|N|S	14	2.44817e-05
S|632|T|I	14	2.44817e-05
S|912|T|I	14	2.44817e-05
S|340|E|A	14	2.44817e-05
S|186|F|L	14	2.44817e-05
S|197|I|V	14	2.44817e-05
S|405|D|Y	14	2.44817e-05
S|220|F|L	14	2.44817e-05
S|86|F|L	14	2.44817e-05
S|324|E|Q	14	2.44817e-05
S|932|G|D	14	2.44817e-05
S|27|A|E	14	2.44817e-05
S|407|V|I	14	2.44817e-05
S|470|T|N	14	2.44817e-05
S|504|G|N	14	2.44817e-05
S|504|G|S	14	2.44817e-05
S|807|P|L	14	2.44817e-05
S|842|G|V	14	2.44817e-05
S|59|FS|-	14	2.44817e-05
S|532|N|H	14	2.44817e-05
S|1014|R|K	13	2.2733e-05
S|1021|S|F	13	2.2733e-05
S|271|Q|K	13	2.2733e-05
S|133|F|C	13	2.2733e-05
S|31|S|F	13	2.2733e-05
S|1208|Q|E	13	2.2733e-05
S|1055|S|L	13	2.2733e-05
S|62|V|F	13	2.2733e-05
S|1070|A|T	13	2.2733e-05
S|180|E|G	13	2.2733e-05
S|888|F|L	13	2.2733e-05
S|157|F|L	13	2.2733e-05
S|66|H|R	13	2.2733e-05
S|1198|I|V	13	2.2733e-05
S|1233|M|I	13	2.2733e-05
S|1234|L|F	13	2.2733e-05
S|747|T|N	13	2.2733e-05
S|807|P|S	13	2.2733e-05
S|1202|E|K	13	2.2733e-05
S|17|N|S	13	2.2733e-05
S|521|P|L	13	2.2733e-05
S|1078|A|T	13	2.2733e-05
S|979|D|Y	13	2.2733e-05
S|813|S|G	13	2.2733e-05
S|1128|V|I	13	2.2733e-05
S|256|S|A	13	2.2733e-05
S|264|A|S	13	2.2733e-05
S|209|P|S	13	2.2733e-05
S|80|D|N	13	2.2733e-05
S|1152|L|F	13	2.2733e-05
S|728|P|S	13	2.2733e-05
S|827|T|S	13	2.2733e-05
S|1159|H|Y	13	2.2733e-05
S|1189|V|A	13	2.2733e-05
S|712|I|V	13	2.2733e-05
S|1273|T|I	13	2.2733e-05
S|493|Q|P	13	2.2733e-05
S|199|G|S	13	2.2733e-05
S|466|R|I	13	2.2733e-05
S|479|P|H	13	2.2733e-05
S|722|V|I	13	2.2733e-05
S|28|Y|N	13	2.2733e-05
S|100|I|M	12	2.09843e-05
S|133|F|L	12	2.09843e-05
S|100|I|V	12	2.09843e-05
S|417|K|T	12	2.09843e-05
S|113|K|N	12	2.09843e-05
S|1208|Q|K	12	2.09843e-05
S|413|G|W	12	2.09843e-05
S|159|V|A	12	2.09843e-05
S|1267|G|R	12	2.09843e-05
S|257|G|V	12	2.09843e-05
S|262|A|DGSDKS	12	2.09843e-05
S|32|F|S	12	2.09843e-05
S|847|R|T	12	2.09843e-05
S|7|L|F	12	2.09843e-05
S|123|A|T	12	2.09843e-05
S|82|P|H	12	2.09843e-05
S|251|P|T	12	2.09843e-05
S|941|T|I	12	2.09843e-05
S|111|D|C	12	2.09843e-05
S|132|E|D	12	2.09843e-05
S|1101|H|R	12	2.09843e-05
S|677|Q|R	12	2.09843e-05
S|1114|I|F	12	2.09843e-05
S|18|L|P	12	2.09843e-05
S|607|Q|H	12	2.09843e-05
S|111|D|G	12	2.09843e-05
S|344|A|V	12	2.09843e-05
S|1232|I|T	12	2.09843e-05
S|689|S|N	12	2.09843e-05
S|849|L|F	12	2.09843e-05
S|867|D|N	12	2.09843e-05
S|680|S|Y	12	2.09843e-05
S|553|T|N	12	2.09843e-05
S|323|T|K	12	2.09843e-05
S|1169|I|F	12	2.09843e-05
S|1171|G|S	12	2.09843e-05
S|1188|E|V	12	2.09843e-05
S|787|Q|K	12	2.09843e-05
S|246|R|S	12	2.09843e-05
S|976|V|F	12	2.09843e-05
S|882|I|V	12	2.09843e-05
S|1202|E|D	12	2.09843e-05
S|824|N|Y	12	2.09843e-05
S|68|I|V	12	2.09843e-05
S|907|N|S	12	2.09843e-05
S|215|D|N	12	2.09843e-05
S|868|E|A	12	2.09843e-05
S|886|W|L	12	2.09843e-05
S|427|D|N	12	2.09843e-05
S|13|S|N	12	2.09843e-05
S|130|V|-	12	2.09843e-05
S|331|N|Y	12	2.09843e-05
S|829|A|V	12	2.09843e-05
S|146|H|L	12	2.09843e-05
S|254|S|Y	12	2.09843e-05
S|282|N|S	12	2.09843e-05
S|356|K|R	12	2.09843e-05
S|182|K|I	12	2.09843e-05
S|213|V|E	12	2.09843e-05
S|397|A|S	12	2.09843e-05
S|222|A|I	12	2.09843e-05
S|726|I|T	12	2.09843e-05
S|337|P|R	12	2.09843e-05
S|444|K|T	12	2.09843e-05
S|465|E|D	12	2.09843e-05
S|84|L|I	12	2.09843e-05
S|841|L|I	12	2.09843e-05
S|987|V|F	12	2.09843e-05
S|786|K|E	12	2.09843e-05
S|170|Y|S	12	2.09843e-05
S|890|A|T	11	1.92356e-05
S|1243|C|S	11	1.92356e-05
S|124|T|S	11	1.92356e-05
S|477|S|T	11	1.92356e-05
S|118|L|I	11	1.92356e-05
S|1065|V|M	11	1.92356e-05
S|868|E|D	11	1.92356e-05
S|501|N|T	11	1.92356e-05
S|890|A|V	11	1.92356e-05
S|61|N|K	11	1.92356e-05
S|245|H|R	11	1.92356e-05
S|11|V|F	11	1.92356e-05
S|108|T|N	11	1.92356e-05
S|171|V|I	11	1.92356e-05
S|10|L|I	11	1.92356e-05
S|860|V|L	11	1.92356e-05
S|251|P|S	11	1.92356e-05
S|36|V|I	11	1.92356e-05
S|675|Q|K	11	1.92356e-05
S|784|Q|L	11	1.92356e-05
S|1108|N|S	11	1.92356e-05
S|1110|Y|H	11	1.92356e-05
S|1111|E|V	11	1.92356e-05
S|1143|P|S	11	1.92356e-05
S|88|D|E	11	1.92356e-05
S|924|A|V	11	1.92356e-05
S|405|D|G	11	1.92356e-05
S|94|S|A	11	1.92356e-05
S|482|G|D	11	1.92356e-05
S|35|G|C	11	1.92356e-05
S|1158|N|D	11	1.92356e-05
S|333|T|A	11	1.92356e-05
S|839|D|E	11	1.92356e-05
S|1162|P|T	11	1.92356e-05
S|324|E|D	11	1.92356e-05
S|588|T|A	11	1.92356e-05
S|169|E|D	11	1.92356e-05
S|1187|N|D	11	1.92356e-05
S|613|Q|R	11	1.92356e-05
S|849|L|I	11	1.92356e-05
S|142|G|N	11	1.92356e-05
S|1251|G|A	11	1.92356e-05
S|709|N|S	11	1.92356e-05
S|32|F|L	11	1.92356e-05
S|81|N|K	11	1.92356e-05
S|307|T|A	11	1.92356e-05
S|856|N|S	11	1.92356e-05
S|390|L|F	11	1.92356e-05
S|264|A|T	11	1.92356e-05
S|154|E|G	11	1.92356e-05
S|155|S|R	11	1.92356e-05
S|814|K|T	11	1.92356e-05
S|203|I|M	11	1.92356e-05
S|206|K|R	11	1.92356e-05
S|498|Q|R	11	1.92356e-05
S|312|I|V	11	1.92356e-05
S|630|T|A	11	1.92356e-05
S|265|Y|F	11	1.92356e-05
S|342|F|I	11	1.92356e-05
S|354|N|H	11	1.92356e-05
S|504|G|D	11	1.92356e-05
S|567|R|I	11	1.92356e-05
S|591|S|F	11	1.92356e-05
S|679|N|Y	11	1.92356e-05
S|706|A|G	11	1.92356e-05
S|70|V|L	11	1.92356e-05
S|120|V|I	10	1.7487e-05
S|1016|A|V	10	1.7487e-05
S|101|I|T	10	1.7487e-05
S|233|I|T	10	1.7487e-05
S|742|I|V	10	1.7487e-05
S|1045|K|R	10	1.7487e-05
S|318|F|L	10	1.7487e-05
S|185|N|K	10	1.7487e-05
S|1066|T|N	10	1.7487e-05
S|1085|G|R	10	1.7487e-05
S|164|N|S	10	1.7487e-05
S|772|V|F	10	1.7487e-05
S|371|S|F	10	1.7487e-05
S|1079|P|T	10	1.7487e-05
S|1085|G|E	10	1.7487e-05
S|1091|R|C	10	1.7487e-05
S|1094|V|I	10	1.7487e-05
S|147|K|E	10	1.7487e-05
S|779|Q|E	10	1.7487e-05
S|293|L|F	10	1.7487e-05
S|65|F|L	10	1.7487e-05
S|110|L|_	10	1.7487e-05
S|183|Q|L	10	1.7487e-05
S|1227|I|V	10	1.7487e-05
S|227|V|A	10	1.7487e-05
S|476|G|D	10	1.7487e-05
S|1133|V|A	10	1.7487e-05
S|859|T|S	10	1.7487e-05
S|810|S|L	10	1.7487e-05
S|1150|E|Q	10	1.7487e-05
S|1150|E|V	10	1.7487e-05
S|87|N|S	10	1.7487e-05
S|162|S|R	10	1.7487e-05
S|174|P|H	10	1.7487e-05
S|1260|D|H	10	1.7487e-05
S|1225|I|S	10	1.7487e-05
S|772|V|A	10	1.7487e-05
S|1244|L|P	10	1.7487e-05
S|263|A|P	10	1.7487e-05
S|1263|P|Q	10	1.7487e-05
S|829|A|S	10	1.7487e-05
S|151|SW|-	10	1.7487e-05
S|471|E|G	10	1.7487e-05
S|705|V|L	10	1.7487e-05
S|549|T|I	10	1.7487e-05
S|518|L|P	10	1.7487e-05
S|639|G|V	10	1.7487e-05
S|139|P|S	10	1.7487e-05
S|150|K|R	10	1.7487e-05
S|155|S|T	10	1.7487e-05
S|168|F|L	10	1.7487e-05
S|736|V|I	10	1.7487e-05
S|60|S|F	10	1.7487e-05
S|211|N|D	10	1.7487e-05
S|850|I|T	10	1.7487e-05
S|520|A|V	10	1.7487e-05
S|62|V|A	10	1.7487e-05
S|658|N|D	10	1.7487e-05
S|68|I|M	10	1.7487e-05
S|702|E|D	10	1.7487e-05
S|714|I|V	10	1.7487e-05
S|740|M|V	10	1.7487e-05
S|814|K|M	10	1.7487e-05
S|833|F|V	10	1.7487e-05
S|935|Q|R	10	1.7487e-05
S|19|T|S	10	1.7487e-05
S|867|D|A	10	1.7487e-05
S|579|P|S	9	1.57383e-05
S|1241|C|S	9	1.57383e-05
S|1074|N|K	9	1.57383e-05
S|63|T|N	9	1.57383e-05
S|164|N|T	9	1.57383e-05
S|287|D|G	9	1.57383e-05
S|280|N|S	9	1.57383e-05
S|1238|T|N	9	1.57383e-05
S|158|R|I	9	1.57383e-05
S|483|V|I	9	1.57383e-05
S|668|A|S	9	1.57383e-05
S|207|H|R	9	1.57383e-05
S|627|D|A	9	1.57383e-05
S|375|S|A	9	1.57383e-05
S|154|E|Q	9	1.57383e-05
S|109|T|I	9	1.57383e-05
S|145|Y|D	9	1.57383e-05
S|127|V|I	9	1.57383e-05
S|138|D|N	9	1.57383e-05
S|598|I|V	9	1.57383e-05
S|200|Y|C	9	1.57383e-05
S|481|N|K	9	1.57383e-05
S|821|L|I	9	1.57383e-05
S|142|GVY|D	9	1.57383e-05
S|684|A|E	9	1.57383e-05
S|1155|Y|H	9	1.57383e-05
S|46|S|L	9	1.57383e-05
S|1261|S|P	9	1.57383e-05
S|709|N|K	9	1.57383e-05
S|843|D|N	9	1.57383e-05
S|1181|K|E	9	1.57383e-05
S|1225|I|T	9	1.57383e-05
S|340|E|K	9	1.57383e-05
S|72|G|R	9	1.57383e-05
S|1245|K|R	9	1.57383e-05
S|1248|C|Y	9	1.57383e-05
S|1254|C|_	9	1.57383e-05
S|428|D|Y	9	1.57383e-05
S|621|P|L	9	1.57383e-05
S|813|S|R	9	1.57383e-05
S|967|S|T	9	1.57383e-05
S|180|E|K	9	1.57383e-05
S|69|H|P	9	1.57383e-05
S|307|T|N	9	1.57383e-05
S|132|E|K	9	1.57383e-05
S|253|D|V	9	1.57383e-05
S|85|P|Q	9	1.57383e-05
S|218|Q|E	9	1.57383e-05
S|354|N|D	9	1.57383e-05
S|715|P|S	9	1.57383e-05
S|74|N|Y	9	1.57383e-05
S|243|A|G	9	1.57383e-05
S|402|I|V	9	1.57383e-05
S|352|A|T	9	1.57383e-05
S|353|W|F	9	1.57383e-05
S|378|K|M	9	1.57383e-05
S|401|V|I	9	1.57383e-05
S|566|G|S	9	1.57383e-05
S|641|N|S	9	1.57383e-05
S|703|N|S	9	1.57383e-05
S|808|D|H	9	1.57383e-05
S|954|Q|L	9	1.57383e-05
S|318|F|S	9	1.57383e-05
S|1012|L|S	8	1.39896e-05
S|1047|Y|_	8	1.39896e-05
S|65|F|Y	8	1.39896e-05
S|867|D|E	8	1.39896e-05
S|101|I|M	8	1.39896e-05
S|1020|A|D	8	1.39896e-05
S|1023|N|S	8	1.39896e-05
S|1024|L|H	8	1.39896e-05
S|839|D|V	8	1.39896e-05
S|682|R|W	8	1.39896e-05
S|1050|M|L	8	1.39896e-05
S|1239|S|T	8	1.39896e-05
S|1076|T|S	8	1.39896e-05
S|146|H|-	8	1.39896e-05
S|22|T|S	8	1.39896e-05
S|111|D|H	8	1.39896e-05
S|1144|E|D	8	1.39896e-05
S|124|T|A	8	1.39896e-05
S|287|D|N	8	1.39896e-05
S|243|A|T	8	1.39896e-05
S|327|V|I	8	1.39896e-05
S|24|LPPA|S	8	1.39896e-05
S|376|T|A	8	1.39896e-05
S|309|E|K	8	1.39896e-05
S|109|T|AVMS	8	1.39896e-05
S|752|L|F	8	1.39896e-05
S|1100|T|I	8	1.39896e-05
S|465|E|G	8	1.39896e-05
S|1076|T|A	8	1.39896e-05
S|470|T|S	8	1.39896e-05
S|1083|H|R	8	1.39896e-05
S|110|L|V	8	1.39896e-05
S|845|A|D	8	1.39896e-05
S|1168|D|E	8	1.39896e-05
S|549|T|A	8	1.39896e-05
S|222|A|F	8	1.39896e-05
S|1221|I|M	8	1.39896e-05
S|1240|C|F	8	1.39896e-05
S|641|N|D	8	1.39896e-05
S|318|F|N	8	1.39896e-05
S|110|L|F	8	1.39896e-05
S|117|L|I	8	1.39896e-05
S|130|V|G	8	1.39896e-05
S|1116|T|I	8	1.39896e-05
S|1146|D|E	8	1.39896e-05
S|486|F|L	8	1.39896e-05
S|441|L|F	8	1.39896e-05
S|529|K|R	8	1.39896e-05
S|515|F|L	8	1.39896e-05
S|21|R|K	8	1.39896e-05
S|785|V|A	8	1.39896e-05
S|1131|G|A	8	1.39896e-05
S|1131|G|R	8	1.39896e-05
S|218|Q|R	8	1.39896e-05
S|1144|E|A	8	1.39896e-05
S|239|Q|R	8	1.39896e-05
S|1163|D|A	8	1.39896e-05
S|1167|G|D	8	1.39896e-05
S|1197|L|F	8	1.39896e-05
S|227|V|L	8	1.39896e-05
S|1204|G|E	8	1.39896e-05
S|151|S|T	8	1.39896e-05
S|1210|I|T	8	1.39896e-05
S|554|E|V	8	1.39896e-05
S|1222|A|T	8	1.39896e-05
S|1223|G|C	8	1.39896e-05
S|1224|L|V	8	1.39896e-05
S|1239|S|I	8	1.39896e-05
S|930|A|V	8	1.39896e-05
S|154|ES|-	8	1.39896e-05
S|23|Q|L	8	1.39896e-05
S|29|T|S	8	1.39896e-05
S|678|T|A	8	1.39896e-05
S|52|Q|L	8	1.39896e-05
S|319|R|L	8	1.39896e-05
S|17|N|D	8	1.39896e-05
S|583|E|A	8	1.39896e-05
S|95|T|S	8	1.39896e-05
S|367|V|A	8	1.39896e-05
S|794|I|V	8	1.39896e-05
S|770|I|V	8	1.39896e-05
S|842|G|D	8	1.39896e-05
S|862|P|S	8	1.39896e-05
S|22|T|N	8	1.39896e-05
S|646|R|S	8	1.39896e-05
S|26|P|H	8	1.39896e-05
S|340|E|D	8	1.39896e-05
S|393|T|I	8	1.39896e-05
S|439|N|K	8	1.39896e-05
S|468|I|V	8	1.39896e-05
S|519|H|Y	8	1.39896e-05
S|566|G|A	8	1.39896e-05
S|572|T|N	8	1.39896e-05
S|627|D|T	8	1.39896e-05
S|655|H|R	8	1.39896e-05
S|667|G|S	8	1.39896e-05
S|744|G|D	8	1.39896e-05
S|73|T|N	8	1.39896e-05
S|797|F|L	8	1.39896e-05
S|827|T|A	8	1.39896e-05
S|847|R|I	8	1.39896e-05
S|855|F|L	8	1.39896e-05
S|884|S|C	8	1.39896e-05
S|937|S|A	8	1.39896e-05
S|990|E|D	8	1.39896e-05
S|324|E|G	8	1.39896e-05
S|35|G|R	8	1.39896e-05
S|331|N|K	8	1.39896e-05
S|410|EFR|-	8	1.39896e-05
S|688|A|D	8	1.39896e-05
S|219|G|V	8	1.39896e-05
S|81|N|D	8	1.39896e-05
S|366|S|T	8	1.39896e-05
S|678|T|S	8	1.39896e-05
S|49|H|L	8	1.39896e-05
S|1001|L|F	7	1.22409e-05
S|858|L|I	7	1.22409e-05
S|468|I|F	7	1.22409e-05
S|1214|W|G	7	1.22409e-05
S|68|IH|N	7	1.22409e-05
S|1178|N|H	7	1.22409e-05
S|119|I|-	7	1.22409e-05
S|446|G|D	7	1.22409e-05
S|1023|N|K	7	1.22409e-05
S|625|H|Y	7	1.22409e-05
S|1030|S|L	7	1.22409e-05
S|297|S|L	7	1.22409e-05
S|1062|F|L	7	1.22409e-05
S|161|S|F	7	1.22409e-05
S|106|F|L	7	1.22409e-05
S|1163|D|H	7	1.22409e-05
S|660|Y|F	7	1.22409e-05
S|126|V|I	7	1.22409e-05
S|211|N|S	7	1.22409e-05
S|594|G|V	7	1.22409e-05
S|408|R|S	7	1.22409e-05
S|206|K|M	7	1.22409e-05
S|97|K|T	7	1.22409e-05
S|1071|Q|R	7	1.22409e-05
S|406|E|Q	7	1.22409e-05
S|1074|N|D	7	1.22409e-05
S|14|QCV|-	7	1.22409e-05
S|370|N|K	7	1.22409e-05
S|131|C|F	7	1.22409e-05
S|63|T|A	7	1.22409e-05
S|324|E|A	7	1.22409e-05
S|1081|I|V	7	1.22409e-05
S|108|T|I	7	1.22409e-05
S|108|T|S	7	1.22409e-05
S|856|N|K	7	1.22409e-05
S|394|N|I	7	1.22409e-05
S|1101|H|N	7	1.22409e-05
S|937|S|T	7	1.22409e-05
S|619|E|A	7	1.22409e-05
S|1102|W|C	7	1.22409e-05
S|1103|F|S	7	1.22409e-05
S|629|L|V	7	1.22409e-05
S|580|Q|K	7	1.22409e-05
S|834|I|F	7	1.22409e-05
S|616|N|K	7	1.22409e-05
S|122|N|K	7	1.22409e-05
S|279|Y|F	7	1.22409e-05
S|676|T|N	7	1.22409e-05
S|618|T|S	7	1.22409e-05
S|142|G|V	7	1.22409e-05
S|114|T|I	7	1.22409e-05
S|1252|S|Y	7	1.22409e-05
S|403|R|I	7	1.22409e-05
S|567|R|K	7	1.22409e-05
S|155|SEF|I	7	1.22409e-05
S|1150|E|A	7	1.22409e-05
S|689|S|R	7	1.22409e-05
S|1153|D|A	7	1.22409e-05
S|942|A|T	7	1.22409e-05
S|115|QS|-	7	1.22409e-05
S|116|S|P	7	1.22409e-05
S|376|T|S	7	1.22409e-05
S|637|S|F	7	1.22409e-05
S|358|I|V	7	1.22409e-05
S|1171|G|D	7	1.22409e-05
S|642|V|A	7	1.22409e-05
S|238|F|L	7	1.22409e-05
S|577|R|C	7	1.22409e-05
S|397|A|T	7	1.22409e-05
S|1186|L|I	7	1.22409e-05
S|12|S|Y	7	1.22409e-05
S|135|F|V	7	1.22409e-05
S|120|V|A	7	1.22409e-05
S|359|S|G	7	1.22409e-05
S|647|A|T	7	1.22409e-05
S|1230|V|M	7	1.22409e-05
S|1232|I|V	7	1.22409e-05
S|273|R|T	7	1.22409e-05
S|1237|M|L	7	1.22409e-05
S|1243|C|Y	7	1.22409e-05
S|1248|C|S	7	1.22409e-05
S|274|T|N	7	1.22409e-05
S|1262|E|D	7	1.22409e-05
S|451|Y|H	7	1.22409e-05
S|354|N|S	7	1.22409e-05
S|704|S|P	7	1.22409e-05
S|152|W|C	7	1.22409e-05
S|6|V|A	7	1.22409e-05
S|69|HV|L	7	1.22409e-05
S|63|T|S	7	1.22409e-05
S|260|A|D	7	1.22409e-05
S|169|E|Q	7	1.22409e-05
S|209|P|T	7	1.22409e-05
S|76|T|N	7	1.22409e-05
S|406|E|D	7	1.22409e-05
S|88|D|H	7	1.22409e-05
S|369|Y|C	7	1.22409e-05
S|540|N|D	7	1.22409e-05
S|642|V|G	7	1.22409e-05
S|666|I|V	7	1.22409e-05
S|701|A|T	7	1.22409e-05
S|228|D|G	7	1.22409e-05
S|315|T|I	7	1.22409e-05
S|705|V|I	7	1.22409e-05
S|820|D|H	7	1.22409e-05
S|261|G|R	7	1.22409e-05
S|890|A|S	7	1.22409e-05
S|362|V|L	7	1.22409e-05
S|389|D|G	7	1.22409e-05
S|428|D|E	7	1.22409e-05
S|472|I|V	7	1.22409e-05
S|485|G|S	7	1.22409e-05
S|502|G|S	7	1.22409e-05
S|89|G|C	7	1.22409e-05
S|606|N|D	7	1.22409e-05
S|854|K|E	7	1.22409e-05
S|659|S|L	7	1.22409e-05
S|687|V|L	7	1.22409e-05
S|769|G|R	7	1.22409e-05
S|932|G|R	7	1.22409e-05
S|88|D|N	7	1.22409e-05
S|943|S|I	7	1.22409e-05
S|63|T|I	7	1.22409e-05
S|969|N|K	7	1.22409e-05
S|176|L|I	7	1.22409e-05
S|309|E|G	7	1.22409e-05
S|34|R|H	7	1.22409e-05
S|67|A|P	7	1.22409e-05
S|258|W|F	7	1.22409e-05
S|1250|C|S	6	1.04922e-05
S|100|I|L	6	1.04922e-05
S|1153|D|V	6	1.04922e-05
S|716|T|S	6	1.04922e-05
S|817|F|Y	6	1.04922e-05
S|499|P|H	6	1.04922e-05
S|979|D|H	6	1.04922e-05
S|121|N|K	6	1.04922e-05
S|1016|A|T	6	1.04922e-05
S|28|Y|F	6	1.04922e-05
S|727|L|I	6	1.04922e-05
S|1027|T|A	6	1.04922e-05
S|148|N|D	6	1.04922e-05
S|156|EFR|-	6	1.04922e-05
S|18|L|R	6	1.04922e-05
S|89|G|S	6	1.04922e-05
S|93|A|D	6	1.04922e-05
S|1038|K|Q	6	1.04922e-05
S|785|V|F	6	1.04922e-05
S|943|S|N	6	1.04922e-05
S|1069|P|T	6	1.04922e-05
S|918|E|D	6	1.04922e-05
S|786|K|R	6	1.04922e-05
S|1084|D|H	6	1.04922e-05
S|691|S|T	6	1.04922e-05
S|321|Q|K	6	1.04922e-05
S|112|S|P	6	1.04922e-05
S|258|W|S	6	1.04922e-05
S|348|A|T	6	1.04922e-05
S|445|V|AVSYTHL	6	1.04922e-05
S|911|V|I	6	1.04922e-05
S|778|T|N	6	1.04922e-05
S|1107|R|K	6	1.04922e-05
S|1248|C|R	6	1.04922e-05
S|141|LGV|-	6	1.04922e-05
S|216|L|I	6	1.04922e-05
S|1077|T|N	6	1.04922e-05
S|1081|I|L	6	1.04922e-05
S|1086|K|Q	6	1.04922e-05
S|1114|I|L	6	1.04922e-05
S|182|K|E	6	1.04922e-05
S|146|H|N	6	1.04922e-05
S|124|T|N	6	1.04922e-05
S|1092|E|D	6	1.04922e-05
S|111|D|V	6	1.04922e-05
S|946|G|R	6	1.04922e-05
S|132|EF|D	6	1.04922e-05
S|233|I|L	6	1.04922e-05
S|737|D|V	6	1.04922e-05
S|822|L|-	6	1.04922e-05
S|78|R|E	6	1.04922e-05
S|1102|W|S	6	1.04922e-05
S|828|L|F	6	1.04922e-05
S|499|P|T	6	1.04922e-05
S|313|Y|_	6	1.04922e-05
S|1108|N|H	6	1.04922e-05
S|119|I|S	6	1.04922e-05
S|115|Q|L	6	1.04922e-05
S|1115|I|T	6	1.04922e-05
S|1165|D|G	6	1.04922e-05
S|795|K|E	6	1.04922e-05
S|1119|N|T	6	1.04922e-05
S|1169|I|L	6	1.04922e-05
S|1121|F|L	6	1.04922e-05
S|730|S|F	6	1.04922e-05
S|836|Q|H	6	1.04922e-05
S|125|N|S	6	1.04922e-05
S|11|V|I	6	1.04922e-05
S|1222|A|V	6	1.04922e-05
S|255|S|P	6	1.04922e-05
S|234|N|K	6	1.04922e-05
S|235|I|S	6	1.04922e-05
S|212|L|S	6	1.04922e-05
S|122|N|D	6	1.04922e-05
S|604|T|N	6	1.04922e-05
S|272|P|H	6	1.04922e-05
S|1158|N|Y	6	1.04922e-05
S|1167|G|A	6	1.04922e-05
S|1163|D|N	6	1.04922e-05
S|1167|G|R	6	1.04922e-05
S|231|I|T	6	1.04922e-05
S|1184|D|N	6	1.04922e-05
S|67|A|D	6	1.04922e-05
S|394|N|S	6	1.04922e-05
S|1185|R|H	6	1.04922e-05
S|1187|N|S	6	1.04922e-05
S|133|F|I	6	1.04922e-05
S|460|N|T	6	1.04922e-05
S|1192|N|D	6	1.04922e-05
S|1194|N|S	6	1.04922e-05
S|1201|Q|L	6	1.04922e-05
S|1214|W|L	6	1.04922e-05
S|838|G|D	6	1.04922e-05
S|20|T|K	6	1.04922e-05
S|1224|L|S	6	1.04922e-05
S|1229|M|V	6	1.04922e-05
S|87|N|D	6	1.04922e-05
S|1247|C|G	6	1.04922e-05
S|88|D|G	6	1.04922e-05
S|262|A|EVA	6	1.04922e-05
S|1250|C|Y	6	1.04922e-05
S|157|FR|-	6	1.04922e-05
S|65|F|C	6	1.04922e-05
S|129|K|R	6	1.04922e-05
S|259|T|A	6	1.04922e-05
S|536|N|K	6	1.04922e-05
S|80|D|H	6	1.04922e-05
S|143|VYY|D	6	1.04922e-05
S|94|S|T	6	1.04922e-05
S|126|V|F	6	1.04922e-05
S|1270|L|V	6	1.04922e-05
S|77|K|M	6	1.04922e-05
S|138|D|A	6	1.04922e-05
S|87|N|K	6	1.04922e-05
S|162|S|T	6	1.04922e-05
S|172|S|Y	6	1.04922e-05
S|17|NL|-	6	1.04922e-05
S|183|Q|E	6	1.04922e-05
S|189|L|I	6	1.04922e-05
S|320|V|I	6	1.04922e-05
S|209|P|H	6	1.04922e-05
S|20|T|-	6	1.04922e-05
S|926|Q|H	6	1.04922e-05
S|219|G|C	6	1.04922e-05
S|857|G|S	6	1.04922e-05
S|607|Q|R	6	1.04922e-05
S|244|LH|F	6	1.04922e-05
S|337|P|H	6	1.04922e-05
S|41|K|E	6	1.04922e-05
S|271|Q|R	6	1.04922e-05
S|836|QY|H	6	1.04922e-05
S|805|I|L	6	1.04922e-05
S|326|I|V	6	1.04922e-05
S|359|S|I	6	1.04922e-05
S|360|N|Y	6	1.04922e-05
S|686|S|N	6	1.04922e-05
S|500|T|S	6	1.04922e-05
S|51|T|S	6	1.04922e-05
S|540|N|Y	6	1.04922e-05
S|569|I|L	6	1.04922e-05
S|678|T|P	6	1.04922e-05
S|64|W|_	6	1.04922e-05
S|85|P|L	6	1.04922e-05
S|835|K|R	6	1.04922e-05
S|727|L|V	6	1.04922e-05
S|759|F|S	6	1.04922e-05
S|874|T|N	6	1.04922e-05
S|914|N|Y	6	1.04922e-05
S|969|N|S	6	1.04922e-05
S|177|M|K	6	1.04922e-05
S|580|Q|L	6	1.04922e-05
S|518|L|Q	6	1.04922e-05
S|787|Q|L	6	1.04922e-05
S|799|G|V	6	1.04922e-05
S|281|E|D	6	1.04922e-05
S|532|N|I	6	1.04922e-05
S|182|K|N	6	1.04922e-05
S|517|L|H	6	1.04922e-05
S|596|S|R	6	1.04922e-05
S|581|T|S	6	1.04922e-05
S|589|P|T	6	1.04922e-05
S|997|I|T	5	8.74348e-06
S|1039|R|S	5	8.74348e-06
S|771|A|D	5	8.74348e-06
S|1017|E|D	5	8.74348e-06
S|1018|I|V	5	8.74348e-06
S|416|G|R	5	8.74348e-06
S|1099|G|V	5	8.74348e-06
S|948|L|I	5	8.74348e-06
S|1023|N|I	5	8.74348e-06
S|1024|L|I	5	8.74348e-06
S|108|T|A	5	8.74348e-06
S|86|F|V	5	8.74348e-06
S|98|S|A	5	8.74348e-06
S|411|A|T	5	8.74348e-06
S|323|T|R	5	8.74348e-06
S|397|A|V	5	8.74348e-06
S|1050|M|V	5	8.74348e-06
S|1046|G|S	5	8.74348e-06
S|975|S|N	5	8.74348e-06
S|1060|V|I	5	8.74348e-06
S|641|N|T	5	8.74348e-06
S|329|F|L	5	8.74348e-06
S|833|F|S	5	8.74348e-06
S|657|N|K	5	8.74348e-06
S|143|VY|D	5	8.74348e-06
S|485|G|A	5	8.74348e-06
S|242|L|-	5	8.74348e-06
S|61|N|I	5	8.74348e-06
S|783|A|T	5	8.74348e-06
S|151|S|R	5	8.74348e-06
S|1224|L|M	5	8.74348e-06
S|368|L|I	5	8.74348e-06
S|1073|K|R	5	8.74348e-06
S|1097|S|L	5	8.74348e-06
S|1241|C|F	5	8.74348e-06
S|795|K|R	5	8.74348e-06
S|215|D|A	5	8.74348e-06
S|428|D|G	5	8.74348e-06
S|176|L|P	5	8.74348e-06
S|1075|F|C	5	8.74348e-06
S|300|K|Q	5	8.74348e-06
S|122|N|S	5	8.74348e-06
S|582|L|F	5	8.74348e-06
S|1084|D|N	5	8.74348e-06
S|180|E|D	5	8.74348e-06
S|1090|P|L	5	8.74348e-06
S|914|N|I	5	8.74348e-06
S|1092|E|G	5	8.74348e-06
S|1094|V|F	5	8.74348e-06
S|1095|F|L	5	8.74348e-06
S|109|TL|I	5	8.74348e-06
S|111|D|Y	5	8.74348e-06
S|109|T|S	5	8.74348e-06
S|87|N|I	5	8.74348e-06
S|541|F|L	5	8.74348e-06
S|23|Q|P	5	8.74348e-06
S|1265|L|P	5	8.74348e-06
S|147|K|R	5	8.74348e-06
S|950|D|S	5	8.74348e-06
S|495|Y|H	5	8.74348e-06
S|460|N|I	5	8.74348e-06
S|761|T|A	5	8.74348e-06
S|175|F|V	5	8.74348e-06
S|1109|F|L	5	8.74348e-06
S|1111|E|A	5	8.74348e-06
S|125|N|H	5	8.74348e-06
S|734|T|I	5	8.74348e-06
S|85|P|T	5	8.74348e-06
S|190|R|G	5	8.74348e-06
S|635|V|F	5	8.74348e-06
S|1125|N|I	5	8.74348e-06
S|1125|N|K	5	8.74348e-06
S|1128|V|F	5	8.74348e-06
S|144|Y|_	5	8.74348e-06
S|478|T|R	5	8.74348e-06
S|1188|E|G	5	8.74348e-06
S|1215|Y|H	5	8.74348e-06
S|137|N|D	5	8.74348e-06
S|686|S|G	5	8.74348e-06
S|758|S|I	5	8.74348e-06
S|230|P|Q	5	8.74348e-06
S|278|K|E	5	8.74348e-06
S|1137|V|I	5	8.74348e-06
S|794|I|T	5	8.74348e-06
S|638|T|K	5	8.74348e-06
S|614|D|S	5	8.74348e-06
S|1147|S|A	5	8.74348e-06
S|30|N|Y	5	8.74348e-06
S|333|T|I	5	8.74348e-06
S|1151|E|V	5	8.74348e-06
S|1157|K|R	5	8.74348e-06
S|475|A|T	5	8.74348e-06
S|1161|S|P	5	8.74348e-06
S|1173|N|S	5	8.74348e-06
S|215|D|E	5	8.74348e-06
S|47|V|I	5	8.74348e-06
S|384|P|H	5	8.74348e-06
S|1176|V|I	5	8.74348e-06
S|1178|N|K	5	8.74348e-06
S|1178|N|Y	5	8.74348e-06
S|1181|K|Q	5	8.74348e-06
S|368|L|P	5	8.74348e-06
S|674|Y|F	5	8.74348e-06
S|121|N|I	5	8.74348e-06
S|92|F|L	5	8.74348e-06
S|1202|E|_	5	8.74348e-06
S|779|Q|L	5	8.74348e-06
S|724|T|I	5	8.74348e-06
S|1219|G|S	5	8.74348e-06
S|248|Y|C	5	8.74348e-06
S|679|N|K	5	8.74348e-06
S|1226|A|T	5	8.74348e-06
S|864|L|F	5	8.74348e-06
S|691|S|Y	5	8.74348e-06
S|1236|C|S	5	8.74348e-06
S|1248|C|G	5	8.74348e-06
S|1249|S|Y	5	8.74348e-06
S|506|Q|K	5	8.74348e-06
S|517|L|I	5	8.74348e-06
S|1253|C|Y	5	8.74348e-06
S|1259|D|V	5	8.74348e-06
S|151|S|G	5	8.74348e-06
S|417|K|R	5	8.74348e-06
S|507|P|L	5	8.74348e-06
S|812|P|T	5	8.74348e-06
S|472|I|M	5	8.74348e-06
S|1271|H|Y	5	8.74348e-06
S|235|I|T	5	8.74348e-06
S|780|E|K	5	8.74348e-06
S|393|T|S	5	8.74348e-06
S|143|V|A	5	8.74348e-06
S|68|I|K	5	8.74348e-06
S|482|G|R	5	8.74348e-06
S|159|V|I	5	8.74348e-06
S|178|D|E	5	8.74348e-06
S|182|K|T	5	8.74348e-06
S|198|D|N	5	8.74348e-06
S|205|S|F	5	8.74348e-06
S|208|T|S	5	8.74348e-06
[truncated: 2,186 more rows]

## Sheet: ORF3a
All mutations frequency details of orf3a protein during 6th March-24th July,2021 (Outside Assam)
AA Mutation	count	percent
ORF3a|26|S|L	568566	0.994249
ORF3a|239|E|Q	14550	0.0254435
ORF3a|104|P|S	4751	0.00830805
ORF3a|238|D|Y	4040	0.00706473
ORF3a|224|G|C	3797	0.0066398
ORF3a|235|K|T	3543	0.00619563
ORF3a|27|D|Y	3313	0.00579343
ORF3a|110|A|S	3044	0.00532303
ORF3a|155|D|Y	2213	0.00386986
ORF3a|85|L|F	2093	0.00366002
ORF3a|57|Q|R	1542	0.00269649
ORF3a|41|L|F	1299	0.00227156
ORF3a|77|V|F	1275	0.00222959
ORF3a|23|A|S	1243	0.00217363
ORF3a|130|S|-	1190	0.00208095
ORF3a|88|V|L	1165	0.00203723
ORF3a|49|G|V	1137	0.00198827
ORF3a|131|W|C	1069	0.00186936
ORF3a|31|A|T	996	0.0017417
ORF3a|240|P|L	991	0.00173296
ORF3a|100|G|C	988	0.00172771
ORF3a|47|I|T	958	0.00167525
ORF3a|42|P|S	947	0.00165601
ORF3a|53|L|F	915	0.00160006
ORF3a|18|G|V	897	0.00156858
ORF3a|69|W|C	870	0.00152137
ORF3a|221|T|K	856	0.00149688
ORF3a|202|V|L	803	0.0014042
ORF3a|16|K|T	798	0.00139546
ORF3a|108|L|F	775	0.00135524
ORF3a|90|V|F	749	0.00130977
ORF3a|185|Q|H	740	0.00129403
ORF3a|54|A|S	692	0.0012101
ORF3a|33|A|S	686	0.00119961
ORF3a|217|T|I	685	0.00119786
ORF3a|171|S|L	666	0.00116463
ORF3a|23|A|V	585	0.00102299
ORF3a|175|T|I	579	0.00101249
ORF3a|78|H|Y	573	0.001002
ORF3a|268|T|M	540	0.000944295
ORF3a|128|W|L	536	0.000937301
ORF3a|172|G|C	514	0.000898829
ORF3a|64|T|I	508	0.000888337
ORF3a|210|D|A	497	0.000869101
ORF3a|116|Q|H	485	0.000848117
ORF3a|219|L|F	480	0.000839374
ORF3a|68|R|I	474	0.000828881
ORF3a|165|S|F	471	0.000823635
ORF3a|89|T|I	458	0.000800902
ORF3a|239|E|D	456	0.000797405
ORF3a|99|A|V	449	0.000785164
ORF3a|25|P|L	445	0.000778169
ORF3a|94|L|F	436	0.000762431
ORF3a|140|L|F	429	0.00075019
ORF3a|223|T|I	425	0.000743195
ORF3a|74|S|F	421	0.000736201
ORF3a|106|L|F	416	0.000727457
ORF3a|13|V|L	396	0.000692483
ORF3a|99|A|S	389	0.000680242
ORF3a|112|V|F	370	0.000647017
ORF3a|172|G|R	361	0.000631279
ORF3a|260|M|I	356	0.000622535
ORF3a|225|V|F	350	0.000612043
ORF3a|240|P|S	349	0.000610295
ORF3a|42|P|L	349	0.000610295
ORF3a|259|V|L	344	0.000601551
ORF3a|45|W|L	342	0.000598054
ORF3a|21|K|N	341	0.000596305
ORF3a|134|R|L	321	0.000561331
ORF3a|93|H|Y	320	0.000559582
ORF3a|67|K|N	316	0.000552588
ORF3a|40|S|L	314	0.00054909
ORF3a|100|G|V	312	0.000545593
ORF3a|176|T|I	311	0.000543844
ORF3a|16|K|N	305	0.000533352
ORF3a|54|A|V	305	0.000533352
ORF3a|134|R|C	299	0.00052286
ORF3a|147|L|F	296	0.000517614
ORF3a|273|V|L	292	0.000510619
ORF3a|63|I|T	285	0.000498378
ORF3a|180|S|F	284	0.000496629
ORF3a|142|D|G	283	0.000494881
ORF3a|255|V|-	282	0.000493132
ORF3a|110|A|V	276	0.00048264
ORF3a|275|L|F	275	0.000480891
ORF3a|269|T|M	275	0.000480891
ORF3a|47|I|V	266	0.000465153
ORF3a|50|V|I	255	0.000445917
ORF3a|172|G|V	254	0.000444169
ORF3a|86|L|F	254	0.000444169
ORF3a|52|L|F	252	0.000440671
ORF3a|151|T|I	251	0.000438922
ORF3a|110|A|T	250	0.000437174
ORF3a|60|S|F	241	0.000421436
ORF3a|92|S|L	234	0.000409195
ORF3a|155|D|H	229	0.000400451
ORF3a|55|V|F	228	0.000398702
ORF3a|14|T|I	225	0.000393456
ORF3a|269|T|S	222	0.00038821
ORF3a|166|S|L	221	0.000386462
ORF3a|131|W|L	214	0.000374221
ORF3a|95|L|F	213	0.000372472
ORF3a|22|D|N	213	0.000372472
ORF3a|46|L|F	210	0.000367226
ORF3a|270|T|I	208	0.000363729
ORF3a|189|Y|C	206	0.000360231
ORF3a|103|A|S	205	0.000358482
ORF3a|21|K|I	205	0.000358482
ORF3a|245|Q|K	202	0.000353236
ORF3a|24|T|I	200	0.000349739
ORF3a|35|I|T	197	0.000344493
ORF3a|245|Q|_	194	0.000339247
ORF3a|83|L|F	192	0.000335749
ORF3a|254|G|_	188	0.000328755
ORF3a|100|G|D	179	0.000313016
ORF3a|69|W|L	179	0.000313016
ORF3a|19|E|G	172	0.000300776
ORF3a|31|A|S	171	0.000299027
ORF3a|256|V|F	169	0.000295529
ORF3a|25|P|S	168	0.000293781
ORF3a|15|L|F	166	0.000290283
ORF3a|255|V|F	160	0.000279791
ORF3a|104|P|L	158	0.000276294
ORF3a|57|Q|H	157	0.000274545
ORF3a|72|A|S	155	0.000271048
ORF3a|101|L|I	154	0.000269299
ORF3a|257|N|D	153	0.00026755
ORF3a|18|G|C	149	0.000260556
ORF3a|101|L|F	147	0.000257058
ORF3a|181|E|V	144	0.000251812
ORF3a|102|E|Q	138	0.00024132
ORF3a|126|R|M	137	0.000239571
ORF3a|125|M|I	136	0.000237823
ORF3a|182|H|Y	134	0.000234325
ORF3a|12|T|I	134	0.000234325
ORF3a|205|S|N	134	0.000234325
ORF3a|97|V|I	133	0.000232576
ORF3a|65|L|F	131	0.000229079
ORF3a|81|C|F	128	0.000223833
ORF3a|254|G|R	128	0.000223833
ORF3a|59|A|V	127	0.000222084
ORF3a|95|L|S	126	0.000220336
ORF3a|37|I|T	124	0.000216838
ORF3a|34|T|M	124	0.000216838
ORF3a|134|R|H	122	0.000213341
ORF3a|229|T|I	121	0.000211592
ORF3a|213|Q|K	117	0.000204597
ORF3a|44|G|V	115	0.0002011
ORF3a|102|E|V	114	0.000199351
ORF3a|215|Y|C	112	0.000195854
ORF3a|49|G|C	108	0.000188859
ORF3a|92|S|P	107	0.00018711
ORF3a|254|G|V	106	0.000185362
ORF3a|30|R|L	106	0.000185362
ORF3a|131|W|S	105	0.000183613
ORF3a|107|Y|H	104	0.000181864
ORF3a|129|L|F	103	0.000180116
ORF3a|19|E|D	100	0.00017487
ORF3a|126|R|S	98	0.000171372
ORF3a|174|G|V	98	0.000171372
ORF3a|128|W|C	96	0.000167875
ORF3a|45|W|R	96	0.000167875
ORF3a|83|L|V	95	0.000166126
ORF3a|75|K|N	94	0.000164377
ORF3a|120|F|C	91	0.000159131
ORF3a|22|D|Y	89	0.000155634
ORF3a|127|L|F	89	0.000155634
ORF3a|97|V|F	89	0.000155634
ORF3a|260|M|K	86	0.000150388
ORF3a|26|SDFV|*	85	0.000148639
ORF3a|120|F|V	85	0.000148639
ORF3a|173|D|G	85	0.000148639
ORF3a|112|V|A	84	0.00014689
ORF3a|44|G|R	84	0.00014689
ORF3a|32|T|I	82	0.000143393
ORF3a|232|I|M	82	0.000143393
ORF3a|103|A|V	81	0.000141644
ORF3a|77|V|I	80	0.000139896
ORF3a|267|P|L	80	0.000139896
ORF3a|103|A|T	79	0.000138147
ORF3a|262|P|S	78	0.000136398
ORF3a|40|S|P	78	0.000136398
ORF3a|5|M|V	78	0.000136398
ORF3a|258|P|L	77	0.00013465
ORF3a|48|V|F	76	0.000132901
ORF3a|221|T|I	72	0.000125906
ORF3a|224|G|R	72	0.000125906
ORF3a|224|G|V	71	0.000124157
ORF3a|174|G|D	70	0.000122409
ORF3a|58|S|N	69	0.00012066
ORF3a|28|F|L	68	0.000118911
ORF3a|222|D|Y	68	0.000118911
ORF3a|252|S|L	67	0.000117163
ORF3a|20|I|M	67	0.000117163
ORF3a|27|D|N	67	0.000117163
ORF3a|50|V|F	66	0.000115414
ORF3a|143|A|T	66	0.000115414
ORF3a|29|V|F	65	0.000113665
ORF3a|182|H|L	64	0.000111916
ORF3a|159|P|S	63	0.000110168
ORF3a|177|S|I	63	0.000110168
ORF3a|27|D|H	60	0.000104922
ORF3a|100|G|S	59	0.000103173
ORF3a|3|L|F	59	0.000103173
ORF3a|72|A|T	59	0.000103173
ORF3a|225|V|I	59	0.000103173
ORF3a|210|D|Y	58	0.000101424
ORF3a|98|A|V	58	0.000101424
ORF3a|178|P|L	58	0.000101424
ORF3a|59|A|S	57	9.96756e-05
ORF3a|58|S|I	56	9.79269e-05
ORF3a|32|T|A	55	9.61782e-05
ORF3a|62|I|T	55	9.61782e-05
ORF3a|271|T|A	54	9.44295e-05
ORF3a|272|S|G	53	9.26808e-05
ORF3a|118|I|V	53	9.26808e-05
ORF3a|150|H|Y	53	9.26808e-05
ORF3a|117|S|I	53	9.26808e-05
ORF3a|274|P|S	53	9.26808e-05
ORF3a|30|R|C	53	9.26808e-05
ORF3a|118|I|T	51	8.91834e-05
ORF3a|11|G|R	51	8.91834e-05
ORF3a|122|R|I	51	8.91834e-05
ORF3a|2|D|Y	51	8.91834e-05
ORF3a|263|I|S	51	8.91834e-05
ORF3a|96|L|P	51	8.91834e-05
ORF3a|29|V|I	50	8.74348e-05
ORF3a|73|L|F	50	8.74348e-05
ORF3a|98|A|S	50	8.74348e-05
ORF3a|237|V|F	50	8.74348e-05
ORF3a|61|K|E	50	8.74348e-05
ORF3a|143|A|S	49	8.56861e-05
ORF3a|191|E|Q	49	8.56861e-05
ORF3a|5|M|I	48	8.39374e-05
ORF3a|142|D|H	48	8.39374e-05
ORF3a|96|L|F	48	8.39374e-05
ORF3a|200|C|F	48	8.39374e-05
ORF3a|227|H|R	48	8.39374e-05
ORF3a|262|P|L	47	8.21887e-05
ORF3a|100|G|R	47	8.21887e-05
ORF3a|55|V|A	47	8.21887e-05
ORF3a|231|F|S	46	8.044e-05
ORF3a|163|V|L	46	8.044e-05
ORF3a|6|R|T	46	8.044e-05
ORF3a|59|A|T	46	8.044e-05
ORF3a|256|V|I	46	8.044e-05
ORF3a|25|P|H	45	7.86913e-05
ORF3a|41|L|I	45	7.86913e-05
ORF3a|43|F|L	44	7.69426e-05
ORF3a|63|I|L	44	7.69426e-05
ORF3a|235|K|I	42	7.34452e-05
ORF3a|162|S|G	42	7.34452e-05
ORF3a|150|H|R	42	7.34452e-05
ORF3a|109|Y|C	42	7.34452e-05
ORF3a|1|M|I	42	7.34452e-05
ORF3a|197|V|L	42	7.34452e-05
ORF3a|183|D|Y	42	7.34452e-05
ORF3a|241|E|_	42	7.34452e-05
ORF3a|65|L|H	42	7.34452e-05
ORF3a|270|T|N	41	7.16965e-05
ORF3a|70|Q|R	41	7.16965e-05
ORF3a|17|Q|L	41	7.16965e-05
ORF3a|187|G|S	41	7.16965e-05
ORF3a|30|R|H	41	7.16965e-05
ORF3a|41|L|P	40	6.99478e-05
ORF3a|251|G|C	40	6.99478e-05
ORF3a|44|G|_	40	6.99478e-05
ORF3a|33|A|T	40	6.99478e-05
ORF3a|18|G|D	40	6.99478e-05
ORF3a|266|E|K	40	6.99478e-05
ORF3a|156|Y|C	40	6.99478e-05
ORF3a|256|VN|D	40	6.99478e-05
ORF3a|241|E|Q	40	6.99478e-05
ORF3a|67|K|R	40	6.99478e-05
ORF3a|9|T|R	40	6.99478e-05
ORF3a|271|T|I	39	6.81991e-05
ORF3a|250|D|Y	39	6.81991e-05
ORF3a|195|S|F	39	6.81991e-05
ORF3a|1|M|V	39	6.81991e-05
ORF3a|196|G|V	39	6.81991e-05
ORF3a|243|H|R	39	6.81991e-05
ORF3a|13|V|I	38	6.64504e-05
ORF3a|106|L|P	38	6.64504e-05
ORF3a|174|G|C	38	6.64504e-05
ORF3a|177|S|N	38	6.64504e-05
ORF3a|206|Y|H	38	6.64504e-05
ORF3a|235|K|N	38	6.64504e-05
ORF3a|252|S|A	38	6.64504e-05
ORF3a|253|S|P	37	6.47017e-05
ORF3a|193|W|R	37	6.47017e-05
ORF3a|21|K|R	37	6.47017e-05
ORF3a|38|Q|K	37	6.47017e-05
ORF3a|91|Y|H	37	6.47017e-05
ORF3a|105|F|S	36	6.2953e-05
ORF3a|121|V|L	36	6.2953e-05
ORF3a|27|D|G	36	6.2953e-05
ORF3a|242|E|_	36	6.2953e-05
ORF3a|38|Q|L	36	6.2953e-05
ORF3a|20|I|V	36	6.2953e-05
ORF3a|65|L|I	36	6.2953e-05
ORF3a|55|V|L	36	6.2953e-05
ORF3a|169|I|V	35	6.12043e-05
ORF3a|273|V|M	35	6.12043e-05
ORF3a|39|A|T	35	6.12043e-05
ORF3a|20|I|T	35	6.12043e-05
ORF3a|143|A|V	35	6.12043e-05
ORF3a|10|I|T	34	5.94556e-05
ORF3a|103|A|P	34	5.94556e-05
ORF3a|170|T|I	34	5.94556e-05
ORF3a|99|A|D	34	5.94556e-05
ORF3a|186|I|F	33	5.77069e-05
ORF3a|247|H|Y	33	5.77069e-05
ORF3a|193|W|C	32	5.59582e-05
ORF3a|105|F|L	31	5.42095e-05
ORF3a|258|P|T	31	5.42095e-05
ORF3a|35|I|V	31	5.42095e-05
ORF3a|97|V|L	31	5.42095e-05
ORF3a|43|F|S	30	5.24609e-05
ORF3a|251|G|S	30	5.24609e-05
ORF3a|75|K|R	30	5.24609e-05
ORF3a|76|G|S	29	5.07122e-05
ORF3a|36|PIQASLPFGWL|-	29	5.07122e-05
ORF3a|8|FTIG|L	29	5.07122e-05
ORF3a|211|Y|H	29	5.07122e-05
ORF3a|80|V|F	29	5.07122e-05
ORF3a|88|V|I	29	5.07122e-05
ORF3a|113|Y|H	28	4.89635e-05
ORF3a|51|A|S	28	4.89635e-05
ORF3a|199|D|Y	28	4.89635e-05
ORF3a|179|I|T	28	4.89635e-05
ORF3a|51|A|V	28	4.89635e-05
ORF3a|80|V|I	28	4.89635e-05
ORF3a|65|L|P	28	4.89635e-05
ORF3a|67|K|M	28	4.89635e-05
ORF3a|102|E|K	27	4.72148e-05
ORF3a|174|G|S	27	4.72148e-05
ORF3a|261|E|_	27	4.72148e-05
ORF3a|144|N|K	27	4.72148e-05
ORF3a|246|I|V	27	4.72148e-05
ORF3a|260|M|V	27	4.72148e-05
ORF3a|78|H|R	27	4.72148e-05
ORF3a|116|Q|L	26	4.54661e-05
ORF3a|19|E|K	26	4.54661e-05
ORF3a|104|P|H	26	4.54661e-05
ORF3a|222|D|N	26	4.54661e-05
ORF3a|115|L|F	26	4.54661e-05
ORF3a|124|I|T	26	4.54661e-05
ORF3a|32|T|S	26	4.54661e-05
ORF3a|180|S|Y	26	4.54661e-05
ORF3a|210|D|G	26	4.54661e-05
ORF3a|227|H|Y	26	4.54661e-05
ORF3a|144|N|S	25	4.37174e-05
ORF3a|191|E|D	25	4.37174e-05
ORF3a|24|T|S	25	4.37174e-05
ORF3a|257|NPVM|-	25	4.37174e-05
ORF3a|259|V|A	25	4.37174e-05
ORF3a|181|E|G	24	4.19687e-05
ORF3a|187|G|C	24	4.19687e-05
ORF3a|87|F|L	24	4.19687e-05
ORF3a|11|GTVTL|V	24	4.19687e-05
ORF3a|202|V|A	24	4.19687e-05
ORF3a|133|C|S	24	4.19687e-05
ORF3a|193|W|L	24	4.19687e-05
ORF3a|188|G|C	24	4.19687e-05
ORF3a|194|E|K	24	4.19687e-05
ORF3a|257|NPV|-	24	4.19687e-05
ORF3a|218|Q|R	24	4.19687e-05
ORF3a|257|NPVMEPI|-	24	4.19687e-05
ORF3a|262|P|T	24	4.19687e-05
ORF3a|94|L|P	24	4.19687e-05
ORF3a|9|T|K	24	4.19687e-05
ORF3a|99|A|T	23	4.022e-05
ORF3a|112|V|L	23	4.022e-05
ORF3a|158|I|T	23	4.022e-05
ORF3a|107|YL|-	23	4.022e-05
ORF3a|39|A|S	23	4.022e-05
ORF3a|11|G|A	23	4.022e-05
ORF3a|130|C|S	23	4.022e-05
ORF3a|134|R|S	23	4.022e-05
ORF3a|18|G|S	23	4.022e-05
ORF3a|265|D|N	23	4.022e-05
ORF3a|240|P|H	23	4.022e-05
ORF3a|256|VNPVMEPIY|D	23	4.022e-05
ORF3a|264|Y|_	23	4.022e-05
ORF3a|38|Q|R	23	4.022e-05
ORF3a|55|V|G	23	4.022e-05
ORF3a|24|T|P	22	3.84713e-05
ORF3a|66|K|N	22	3.84713e-05
ORF3a|148|C|F	22	3.84713e-05
ORF3a|149|W|L	22	3.84713e-05
ORF3a|37|I|L	22	3.84713e-05
ORF3a|68|R|T	22	3.84713e-05
ORF3a|232|I|V	22	3.84713e-05
ORF3a|243|H|Y	22	3.84713e-05
ORF3a|82|N|Y	22	3.84713e-05
ORF3a|89|T|A	21	3.67226e-05
ORF3a|90|V|L	21	3.67226e-05
ORF3a|47|I|-	21	3.67226e-05
ORF3a|43|FGWLI|-	21	3.67226e-05
ORF3a|153|C|Y	21	3.67226e-05
ORF3a|183|D|N	21	3.67226e-05
ORF3a|184|Y|N	21	3.67226e-05
ORF3a|194|E|D	21	3.67226e-05
ORF3a|93|H|N	21	3.67226e-05
ORF3a|172|G|S	20	3.49739e-05
ORF3a|200|C|Y	20	3.49739e-05
ORF3a|106|L|V	20	3.49739e-05
ORF3a|216|S|L	20	3.49739e-05
ORF3a|261|E|K	20	3.49739e-05
ORF3a|69|W|S	20	3.49739e-05
ORF3a|150|H|L	20	3.49739e-05
ORF3a|224|G|A	20	3.49739e-05
ORF3a|213|Q|R	20	3.49739e-05
ORF3a|260|M|L	19	3.32252e-05
ORF3a|194|E|G	19	3.32252e-05
ORF3a|267|P|S	19	3.32252e-05
ORF3a|261|E|G	19	3.32252e-05
ORF3a|256|V|A	19	3.32252e-05
ORF3a|23|A|P	19	3.32252e-05
ORF3a|73|L|I	19	3.32252e-05
ORF3a|67|K|T	18	3.14765e-05
ORF3a|186|I|T	18	3.14765e-05
ORF3a|37|I|V	18	3.14765e-05
ORF3a|188|G|D	18	3.14765e-05
ORF3a|190|T|I	18	3.14765e-05
ORF3a|81|C|Y	18	3.14765e-05
ORF3a|44|G|E	17	2.97278e-05
ORF3a|144|N|Y	17	2.97278e-05
ORF3a|71|L|I	17	2.97278e-05
ORF3a|31|A|V	17	2.97278e-05
ORF3a|98|A|T	17	2.97278e-05
ORF3a|69|W|R	17	2.97278e-05
ORF3a|26|SDFV|F	17	2.97278e-05
ORF3a|48|V|-	17	2.97278e-05
ORF3a|54|A|T	17	2.97278e-05
ORF3a|5|M|T	17	2.97278e-05
ORF3a|260|M|T	16	2.79791e-05
ORF3a|49|G|S	16	2.79791e-05
ORF3a|106|LYLY|-	16	2.79791e-05
ORF3a|29|V|-	16	2.79791e-05
ORF3a|125|M|T	16	2.79791e-05
ORF3a|158|I|V	16	2.79791e-05
ORF3a|226|E|K	16	2.79791e-05
ORF3a|181|E|K	16	2.79791e-05
ORF3a|43|F|C	16	2.79791e-05
ORF3a|196|G|R	16	2.79791e-05
ORF3a|1|M|-	16	2.79791e-05
ORF3a|1|M|T	16	2.79791e-05
ORF3a|241|E|K	16	2.79791e-05
ORF3a|231|F|L	16	2.79791e-05
ORF3a|40|S|A	16	2.79791e-05
ORF3a|60|S|A	16	2.79791e-05
ORF3a|65|L|V	16	2.79791e-05
ORF3a|213|Q|H	15	2.62304e-05
ORF3a|238|D|G	15	2.62304e-05
ORF3a|102|E|G	15	2.62304e-05
ORF3a|149|W|C	15	2.62304e-05
ORF3a|172|G|D	15	2.62304e-05
ORF3a|36|P|L	15	2.62304e-05
ORF3a|123|I|T	15	2.62304e-05
ORF3a|126|R|K	15	2.62304e-05
ORF3a|142|D|N	15	2.62304e-05
ORF3a|26|SD|-	15	2.62304e-05
ORF3a|191|E|G	15	2.62304e-05
ORF3a|221|T|A	15	2.62304e-05
ORF3a|237|V|I	15	2.62304e-05
ORF3a|257|NPVMEP|-	15	2.62304e-05
ORF3a|257|N|K	15	2.62304e-05
ORF3a|55|V|I	15	2.62304e-05
ORF3a|9|T|I	15	2.62304e-05
ORF3a|241|E|V	14	2.44817e-05
ORF3a|11|G|E	14	2.44817e-05
ORF3a|197|V|A	14	2.44817e-05
ORF3a|45|W|C	14	2.44817e-05
ORF3a|142|D|E	14	2.44817e-05
ORF3a|263|I|L	14	2.44817e-05
ORF3a|168|V|I	14	2.44817e-05
ORF3a|56|F|L	14	2.44817e-05
ORF3a|82|N|K	14	2.44817e-05
ORF3a|178|P|H	14	2.44817e-05
ORF3a|186|I|V	14	2.44817e-05
ORF3a|20|I|F	14	2.44817e-05
ORF3a|224|G|S	14	2.44817e-05
ORF3a|229|T|S	14	2.44817e-05
ORF3a|62|I|F	14	2.44817e-05
ORF3a|27|D|V	14	2.44817e-05
ORF3a|61|K|N	14	2.44817e-05
ORF3a|33|A|E	14	2.44817e-05
ORF3a|7|I|T	14	2.44817e-05
ORF3a|51|A|T	14	2.44817e-05
ORF3a|207|F|S	13	2.2733e-05
ORF3a|94|L|I	13	2.2733e-05
ORF3a|188|G|V	13	2.2733e-05
ORF3a|109|Y|F	13	2.2733e-05
ORF3a|126|R|G	13	2.2733e-05
ORF3a|163|V|A	13	2.2733e-05
ORF3a|131|W|R	13	2.2733e-05
ORF3a|97|V|A	13	2.2733e-05
ORF3a|57|Q|L	13	2.2733e-05
ORF3a|152|N|S	13	2.2733e-05
ORF3a|216|S|P	13	2.2733e-05
ORF3a|230|F|L	13	2.2733e-05
ORF3a|60|S|P	13	2.2733e-05
ORF3a|177|S|T	13	2.2733e-05
ORF3a|219|L|S	13	2.2733e-05
ORF3a|222|D|G	13	2.2733e-05
ORF3a|264|Y|C	13	2.2733e-05
ORF3a|34|T|A	13	2.2733e-05
ORF3a|49|G|F	13	2.2733e-05
ORF3a|96|L|I	13	2.2733e-05
ORF3a|99|A|G	13	2.2733e-05
ORF3a|239|E|_	13	2.2733e-05
ORF3a|244|V|F	13	2.2733e-05
ORF3a|258|P|S	13	2.2733e-05
ORF3a|48|V|I	13	2.2733e-05
ORF3a|54|A|D	13	2.2733e-05
ORF3a|54|A|P	13	2.2733e-05
ORF3a|10|I|V	12	2.09843e-05
ORF3a|141|Y|C	12	2.09843e-05
ORF3a|121|V|I	12	2.09843e-05
ORF3a|93|H|Q	12	2.09843e-05
ORF3a|242|E|Q	12	2.09843e-05
ORF3a|143|A|D	12	2.09843e-05
ORF3a|155|D|E	12	2.09843e-05
ORF3a|167|I|V	12	2.09843e-05
ORF3a|175|T|A	12	2.09843e-05
ORF3a|18|G|A	12	2.09843e-05
ORF3a|202|V|I	12	2.09843e-05
ORF3a|35|I|L	12	2.09843e-05
ORF3a|218|Q|Y	12	2.09843e-05
ORF3a|220|S|I	12	2.09843e-05
ORF3a|42|P|H	12	2.09843e-05
ORF3a|256|VNPV|-	12	2.09843e-05
ORF3a|241|E|D	12	2.09843e-05
ORF3a|245|Q|H	12	2.09843e-05
ORF3a|260|MEPI|-	12	2.09843e-05
ORF3a|266|E|G	12	2.09843e-05
ORF3a|66|K|I	12	2.09843e-05
ORF3a|80|V|L	12	2.09843e-05
ORF3a|75|K|M	12	2.09843e-05
ORF3a|264|Y|H	11	1.92356e-05
ORF3a|46|L|I	11	1.92356e-05
ORF3a|137|N|K	11	1.92356e-05
ORF3a|179|I|V	11	1.92356e-05
ORF3a|229|T|A	11	1.92356e-05
ORF3a|31|A|P	11	1.92356e-05
ORF3a|12|T|A	11	1.92356e-05
ORF3a|198|K|R	11	1.92356e-05
ORF3a|222|D|E	11	1.92356e-05
ORF3a|238|D|V	11	1.92356e-05
ORF3a|155|D|G	11	1.92356e-05
ORF3a|161|N|Y	11	1.92356e-05
ORF3a|16|K|R	11	1.92356e-05
ORF3a|232|I|T	11	1.92356e-05
ORF3a|17|Q|_	11	1.92356e-05
ORF3a|201|V|I	11	1.92356e-05
ORF3a|188|G|S	11	1.92356e-05
ORF3a|52|L|I	11	1.92356e-05
ORF3a|195|S|Y	11	1.92356e-05
ORF3a|202|V|-	11	1.92356e-05
ORF3a|214|L|M	11	1.92356e-05
ORF3a|23|A|G	11	1.92356e-05
ORF3a|234|N|Y	11	1.92356e-05
ORF3a|236|I|T	11	1.92356e-05
ORF3a|239|E|V	11	1.92356e-05
ORF3a|249|I|T	11	1.92356e-05
ORF3a|253|S|F	11	1.92356e-05
ORF3a|263|I|M	11	1.92356e-05
ORF3a|66|K|R	11	1.92356e-05
ORF3a|6|R|I	11	1.92356e-05
ORF3a|87|F|S	11	1.92356e-05
ORF3a|96|L|R	11	1.92356e-05
ORF3a|183|D|E	10	1.7487e-05
ORF3a|184|Y|H	10	1.7487e-05
ORF3a|88|V|A	10	1.7487e-05
ORF3a|119|N|Y	10	1.7487e-05
ORF3a|10|I|S	10	1.7487e-05
ORF3a|154|Y|C	10	1.7487e-05
ORF3a|189|Y|H	10	1.7487e-05
ORF3a|114|F|L	10	1.7487e-05
ORF3a|132|K|T	10	1.7487e-05
ORF3a|39|A|D	10	1.7487e-05
ORF3a|223|T|N	10	1.7487e-05
ORF3a|153|C|R	10	1.7487e-05
ORF3a|155|D|N	10	1.7487e-05
ORF3a|170|T|A	10	1.7487e-05
ORF3a|248|T|A	10	1.7487e-05
ORF3a|183|D|G	10	1.7487e-05
ORF3a|63|I|V	10	1.7487e-05
ORF3a|255|V|A	10	1.7487e-05
ORF3a|75|K|E	10	1.7487e-05
ORF3a|21|K|M	10	1.7487e-05
ORF3a|229|T|N	10	1.7487e-05
ORF3a|36|P|Q	10	1.7487e-05
ORF3a|265|D|Y	10	1.7487e-05
ORF3a|60|S|Y	10	1.7487e-05
ORF3a|252|S|P	10	1.7487e-05
ORF3a|261|E|V	10	1.7487e-05
ORF3a|41|LPF|-	10	1.7487e-05
ORF3a|56|F|S	10	1.7487e-05
ORF3a|48|V|A	10	1.7487e-05
ORF3a|106|L|I	9	1.57383e-05
ORF3a|109|YA|S	9	1.57383e-05
ORF3a|256|VNPVMEPI|-	9	1.57383e-05
ORF3a|84|L|M	9	1.57383e-05
ORF3a|111|L|S	9	1.57383e-05
ORF3a|113|Y|C	9	1.57383e-05
ORF3a|119|N|D	9	1.57383e-05
ORF3a|11|GTV|-	9	1.57383e-05
ORF3a|11|G|V	9	1.57383e-05
ORF3a|173|D|N	9	1.57383e-05
ORF3a|54|AV|-	9	1.57383e-05
ORF3a|136|K|E	9	1.57383e-05
ORF3a|13|V|A	9	1.57383e-05
ORF3a|145|Y|H	9	1.57383e-05
ORF3a|154|Y|H	9	1.57383e-05
ORF3a|156|Y|H	9	1.57383e-05
ORF3a|160|Y|C	9	1.57383e-05
ORF3a|168|V|A	9	1.57383e-05
ORF3a|175|T|K	9	1.57383e-05
ORF3a|178|P|S	9	1.57383e-05
ORF3a|47|I|F	9	1.57383e-05
ORF3a|186|I|L	9	1.57383e-05
ORF3a|195|S|P	9	1.57383e-05
ORF3a|196|G|E	9	1.57383e-05
ORF3a|225|V|G	9	1.57383e-05
ORF3a|22|D|G	9	1.57383e-05
ORF3a|38|Q|H	9	1.57383e-05
ORF3a|72|A|P	9	1.57383e-05
ORF3a|241|E|G	9	1.57383e-05
ORF3a|24|T|N	9	1.57383e-05
ORF3a|38|Q|E	9	1.57383e-05
ORF3a|78|H|Q	9	1.57383e-05
ORF3a|61|K|L	9	1.57383e-05
ORF3a|64|T|S	9	1.57383e-05
ORF3a|66|K|E	9	1.57383e-05
ORF3a|108|L|P	8	1.39896e-05
ORF3a|109|Y|H	8	1.39896e-05
ORF3a|119|N|K	8	1.39896e-05
ORF3a|145|Y|F	8	1.39896e-05
ORF3a|123|I|M	8	1.39896e-05
ORF3a|123|I|V	8	1.39896e-05
ORF3a|199|D|G	8	1.39896e-05
ORF3a|128|W|R	8	1.39896e-05
ORF3a|94|L|R	8	1.39896e-05
ORF3a|180|S|P	8	1.39896e-05
ORF3a|149|S|-	8	1.39896e-05
ORF3a|29|V|D	8	1.39896e-05
ORF3a|161|N|D	8	1.39896e-05
ORF3a|182|H|Q	8	1.39896e-05
ORF3a|99|A|P	8	1.39896e-05
ORF3a|220|S|R	8	1.39896e-05
ORF3a|224|G|D	8	1.39896e-05
ORF3a|237|V|A	8	1.39896e-05
ORF3a|72|A|V	8	1.39896e-05
ORF3a|85|L|S	8	1.39896e-05
ORF3a|272|S|I	8	1.39896e-05
ORF3a|272|S|R	8	1.39896e-05
ORF3a|274|P|L	8	1.39896e-05
ORF3a|62|I|V	8	1.39896e-05
ORF3a|41|LP|-	8	1.39896e-05
ORF3a|48|V|G	8	1.39896e-05
ORF3a|90|V|I	8	1.39896e-05
ORF3a|61|K|I	8	1.39896e-05
ORF3a|61|K|R	8	1.39896e-05
ORF3a|68|R|K	8	1.39896e-05
ORF3a|73|L|P	8	1.39896e-05
ORF3a|79|F|V	8	1.39896e-05
ORF3a|94|L|H	7	1.22409e-05
ORF3a|161|N|S	7	1.22409e-05
ORF3a|22|D|-	7	1.22409e-05
ORF3a|33|A|V	7	1.22409e-05
ORF3a|107|Y|C	7	1.22409e-05
ORF3a|264|Y|N	7	1.22409e-05
ORF3a|17|Q|H	7	1.22409e-05
ORF3a|122|R|G	7	1.22409e-05
ORF3a|132|K|Q	7	1.22409e-05
ORF3a|144|N|D	7	1.22409e-05
ORF3a|145|Y|C	7	1.22409e-05
ORF3a|159|P|L	7	1.22409e-05
ORF3a|199|D|N	7	1.22409e-05
ORF3a|162|S|R	7	1.22409e-05
ORF3a|201|V|F	7	1.22409e-05
ORF3a|182|H|R	7	1.22409e-05
ORF3a|187|G|D	7	1.22409e-05
ORF3a|18|G|R	7	1.22409e-05
ORF3a|225|V|A	7	1.22409e-05
ORF3a|25|P|T	7	1.22409e-05
ORF3a|211|Y|F	7	1.22409e-05
ORF3a|208|T|I	7	1.22409e-05
ORF3a|209|S|L	7	1.22409e-05
ORF3a|77|V|A	7	1.22409e-05
ORF3a|263|I|V	7	1.22409e-05
ORF3a|22|D|H	7	1.22409e-05
ORF3a|232|I|F	7	1.22409e-05
ORF3a|236|I|V	7	1.22409e-05
ORF3a|245|Q|L	7	1.22409e-05
ORF3a|257|N|Y	7	1.22409e-05
ORF3a|261|E|A	7	1.22409e-05
ORF3a|63|I|M	7	1.22409e-05
ORF3a|6|R|K	7	1.22409e-05
ORF3a|79|F|L	7	1.22409e-05
ORF3a|95|L|W	7	1.22409e-05
ORF3a|97|V|G	7	1.22409e-05
ORF3a|155|D|A	6	1.04922e-05
ORF3a|101|L|P	6	1.04922e-05
ORF3a|199|D|H	6	1.04922e-05
ORF3a|122|R|K	6	1.04922e-05
ORF3a|152|N|D	6	1.04922e-05
ORF3a|19|EIK|-	6	1.04922e-05
ORF3a|165|S|Y	6	1.04922e-05
ORF3a|16|K|M	6	1.04922e-05
ORF3a|171|S|P	6	1.04922e-05
ORF3a|191|E|V	6	1.04922e-05
ORF3a|173|D|V	6	1.04922e-05
ORF3a|173|D|Y	6	1.04922e-05
ORF3a|185|Q|R	6	1.04922e-05
ORF3a|191|E|S	6	1.04922e-05
ORF3a|192|K|Q	6	1.04922e-05
ORF3a|195|S|C	6	1.04922e-05
ORF3a|197|V|I	6	1.04922e-05
ORF3a|19|E|V	6	1.04922e-05
ORF3a|19|E|_	6	1.04922e-05
ORF3a|21|K|E	6	1.04922e-05
ORF3a|204|H|L	6	1.04922e-05
ORF3a|207|F|L	6	1.04922e-05
ORF3a|225|V|L	6	1.04922e-05
ORF3a|239|E|G	6	1.04922e-05
ORF3a|239|E|K	6	1.04922e-05
ORF3a|84|L|P	6	1.04922e-05
ORF3a|23|A|D	6	1.04922e-05
ORF3a|243|H|L	6	1.04922e-05
ORF3a|6|R|G	6	1.04922e-05
ORF3a|252|S|T	6	1.04922e-05
ORF3a|272|S|N	6	1.04922e-05
ORF3a|36|P|S	6	1.04922e-05
ORF3a|49|G|A	6	1.04922e-05
ORF3a|49|G|D	6	1.04922e-05
ORF3a|52|L|P	6	1.04922e-05
ORF3a|53|L|V	6	1.04922e-05
ORF3a|66|K|T	6	1.04922e-05
ORF3a|67|K|E	6	1.04922e-05
ORF3a|75|K|Q	6	1.04922e-05
ORF3a|74|S|P	6	1.04922e-05
ORF3a|79|F|C	6	1.04922e-05
ORF3a|83|L|S	6	1.04922e-05
ORF3a|99|A|F	6	1.04922e-05
ORF3a|158|I|M	5	8.74348e-06
ORF3a|102|E|D	5	8.74348e-06
ORF3a|7|I|V	5	8.74348e-06
ORF3a|108|L|I	5	8.74348e-06
ORF3a|109|YA|-	5	8.74348e-06
ORF3a|110|A|P	5	8.74348e-06
ORF3a|218|Q|P	5	8.74348e-06
ORF3a|112|V|I	5	8.74348e-06
ORF3a|123|I|L	5	8.74348e-06
ORF3a|200|C|R	5	8.74348e-06
ORF3a|147|L|I	5	8.74348e-06
ORF3a|164|T|A	5	8.74348e-06
ORF3a|164|T|P	5	8.74348e-06
ORF3a|166|S|P	5	8.74348e-06
ORF3a|16|K|Q	5	8.74348e-06
ORF3a|70|Q|P	5	8.74348e-06
ORF3a|266|E|A	5	8.74348e-06
ORF3a|17|Q|K	5	8.74348e-06
ORF3a|206|Y|C	5	8.74348e-06
ORF3a|191|E|A	5	8.74348e-06
ORF3a|192|K|N	5	8.74348e-06
ORF3a|19|E|Q	5	8.74348e-06
ORF3a|41|L|R	5	8.74348e-06
ORF3a|205|S|G	5	8.74348e-06
ORF3a|207|F|C	5	8.74348e-06
ORF3a|209|S|A	5	8.74348e-06
ORF3a|210|D|N	5	8.74348e-06
ORF3a|215|Y|H	5	8.74348e-06
ORF3a|68|R|S	5	8.74348e-06
ORF3a|223|T|S	5	8.74348e-06
ORF3a|226|E|A	5	8.74348e-06
ORF3a|226|E|G	5	8.74348e-06
ORF3a|234|N|S	5	8.74348e-06
ORF3a|236|I|-	5	8.74348e-06
ORF3a|64|T|A	5	8.74348e-06
ORF3a|41|L|V	5	8.74348e-06
ORF3a|44|GWLIV|-	5	8.74348e-06
ORF3a|23|A|T	5	8.74348e-06
ORF3a|246|I|T	5	8.74348e-06
ORF3a|248|T|I	5	8.74348e-06
ORF3a|42|P|T	5	8.74348e-06
ORF3a|50|V|A	5	8.74348e-06
ORF3a|54|A|F	5	8.74348e-06
ORF3a|64|T|N	5	8.74348e-06
ORF3a|91|Y|C	5	8.74348e-06
ORF3a|102|E|A	4	6.99478e-06
ORF3a|104|P|R	4	6.99478e-06
ORF3a|106|L|H	4	6.99478e-06
ORF3a|24|T|A	4	6.99478e-06
ORF3a|140|L|I	4	6.99478e-06
ORF3a|136|K|I	4	6.99478e-06
ORF3a|267|P|T	4	6.99478e-06
ORF3a|257|N|H	4	6.99478e-06
ORF3a|135|S|C	4	6.99478e-06
ORF3a|137|N|Y	4	6.99478e-06
ORF3a|139|L|I	4	6.99478e-06
ORF3a|146|F|-	4	6.99478e-06
ORF3a|147|L|P	4	6.99478e-06
ORF3a|14|T|N	4	6.99478e-06
ORF3a|151|T|N	4	6.99478e-06
ORF3a|152|N|Y	4	6.99478e-06
ORF3a|217|T|N	4	6.99478e-06
ORF3a|29|V|A	4	6.99478e-06
ORF3a|162|S|N	4	6.99478e-06
ORF3a|163|V|I	4	6.99478e-06
ORF3a|165|S|C	4	6.99478e-06
ORF3a|169|I|F	4	6.99478e-06
ORF3a|179|I|F	4	6.99478e-06
ORF3a|180|S|A	4	6.99478e-06
ORF3a|183|D|A	4	6.99478e-06
ORF3a|190|T|N	4	6.99478e-06
ORF3a|198|K|Q	4	6.99478e-06
ORF3a|20|I|L	4	6.99478e-06
ORF3a|211|Y|C	4	6.99478e-06
ORF3a|213|Q|L	4	6.99478e-06
ORF3a|217|T|A	4	6.99478e-06
ORF3a|220|S|G	4	6.99478e-06
ORF3a|77|V|L	4	6.99478e-06
ORF3a|228|V|A	4	6.99478e-06
ORF3a|234|N|T	4	6.99478e-06
ORF3a|236|IVDE|-	4	6.99478e-06
ORF3a|238|D|A	4	6.99478e-06
ORF3a|238|D|H	4	6.99478e-06
ORF3a|259|V|I	4	6.99478e-06
ORF3a|53|L|I	4	6.99478e-06
ORF3a|31|A|G	4	6.99478e-06
ORF3a|240|P|R	4	6.99478e-06
ORF3a|263|I|N	4	6.99478e-06
ORF3a|268|T|S	4	6.99478e-06
ORF3a|251|G|V	4	6.99478e-06
ORF3a|256|VNPVMEP|-	4	6.99478e-06
ORF3a|258|PVMEPIY|-	4	6.99478e-06
ORF3a|259|V|Q	4	6.99478e-06
ORF3a|265|D|G	4	6.99478e-06
ORF3a|267|P|Q	4	6.99478e-06
ORF3a|2|D|G	4	6.99478e-06
ORF3a|35|I|K	4	6.99478e-06
ORF3a|37|I|K	4	6.99478e-06
ORF3a|37|I|M	4	6.99478e-06
ORF3a|46|L|P	4	6.99478e-06
ORF3a|51|A|E	4	6.99478e-06
ORF3a|58|S|G	4	6.99478e-06
ORF3a|74|S|C	4	6.99478e-06
ORF3a|81|C|R	4	6.99478e-06
ORF3a|89|T|S	4	6.99478e-06
ORF3a|103|A|D	3	5.24609e-06
ORF3a|52|L|-	3	5.24609e-06
ORF3a|104|-|P	3	5.24609e-06
ORF3a|110|A|D	3	5.24609e-06
ORF3a|250|D|N	3	5.24609e-06
ORF3a|106|LY|-	3	5.24609e-06
ORF3a|106|L|R	3	5.24609e-06
ORF3a|107|Y|N	3	5.24609e-06
ORF3a|107|Y|S	3	5.24609e-06
ORF3a|242|E|K	3	5.24609e-06
ORF3a|234|N|K	3	5.24609e-06
ORF3a|243|H|Q	3	5.24609e-06
ORF3a|228|V|G	3	5.24609e-06
ORF3a|43|F|V	3	5.24609e-06
ORF3a|80|V|A	3	5.24609e-06
ORF3a|115|L|S	3	5.24609e-06
ORF3a|116|Q|P	3	5.24609e-06
ORF3a|118|I|L	3	5.24609e-06
ORF3a|11|G|_	3	5.24609e-06
ORF3a|124|I|L	3	5.24609e-06
ORF3a|126|R|T	3	5.24609e-06
ORF3a|190|T|A	3	5.24609e-06
ORF3a|12|T|S	3	5.24609e-06
ORF3a|82|N|S	3	5.24609e-06
ORF3a|135|S|A	3	5.24609e-06
ORF3a|137|N|S	3	5.24609e-06
ORF3a|142|D|Y	3	5.24609e-06
ORF3a|146|F|Y	3	5.24609e-06
ORF3a|148|C|S	3	5.24609e-06
ORF3a|152|N|T	3	5.24609e-06
ORF3a|153|C|F	3	5.24609e-06
ORF3a|261|EPI|V	3	5.24609e-06
ORF3a|15|L|S	3	5.24609e-06
ORF3a|160|Y|H	3	5.24609e-06
ORF3a|234|N|I	3	5.24609e-06
ORF3a|162|S|I	3	5.24609e-06
ORF3a|231|F|Y	3	5.24609e-06
ORF3a|165|S|P	3	5.24609e-06
ORF3a|181|E|Q	3	5.24609e-06
ORF3a|61|K|Q	3	5.24609e-06
ORF3a|173|D|E	3	5.24609e-06
ORF3a|177|S|R	3	5.24609e-06
ORF3a|180|S|N	3	5.24609e-06
ORF3a|181|E|A	3	5.24609e-06
ORF3a|58|S|C	3	5.24609e-06
ORF3a|192|K|E	3	5.24609e-06
ORF3a|198|K|E	3	5.24609e-06
ORF3a|198|K|N	3	5.24609e-06
ORF3a|19|E|A	3	5.24609e-06
ORF3a|207|F|V	3	5.24609e-06
ORF3a|26|S|F	3	5.24609e-06
ORF3a|218|Q|L	3	5.24609e-06
ORF3a|220|S|N	3	5.24609e-06
ORF3a|223|T|A	3	5.24609e-06
ORF3a|22|D|V	3	5.24609e-06
ORF3a|230|F|V	3	5.24609e-06
ORF3a|235|KIVD|N	3	5.24609e-06
ORF3a|236|I|L	3	5.24609e-06
ORF3a|238|D|N	3	5.24609e-06
ORF3a|76|G|V	3	5.24609e-06
ORF3a|78|H|D	3	5.24609e-06
ORF3a|247|H|Q	3	5.24609e-06
ORF3a|251|G|D	3	5.24609e-06
ORF3a|263|I|T	3	5.24609e-06
ORF3a|265|D|E	3	5.24609e-06
ORF3a|265|D|H	3	5.24609e-06
ORF3a|272|S|C	3	5.24609e-06
ORF3a|275|L|S	3	5.24609e-06
ORF3a|27|D|A	3	5.24609e-06
ORF3a|2|D|N	3	5.24609e-06
ORF3a|30|RATATIPIQASLPFGW|-	3	5.24609e-06
ORF3a|34|T|K	3	5.24609e-06
ORF3a|38|QASLPFGWLIV|-	3	5.24609e-06
ORF3a|44|GWLI|-	3	5.24609e-06
ORF3a|46|L|H	3	5.24609e-06
ORF3a|48|VGVALL|-	3	5.24609e-06
ORF3a|49|G|R	3	5.24609e-06
ORF3a|4|F|L	3	5.24609e-06
ORF3a|60|S|T	3	5.24609e-06
ORF3a|69|W|_	3	5.24609e-06
ORF3a|70|Q|L	3	5.24609e-06
ORF3a|74|S|A	3	5.24609e-06
ORF3a|77|A|-	3	5.24609e-06
ORF3a|7|I|L	3	5.24609e-06
ORF3a|7|I|M	3	5.24609e-06
ORF3a|82|N|D	3	5.24609e-06
ORF3a|94|L|V	3	5.24609e-06
ORF3a|95|L|M	3	5.24609e-06
ORF3a|100|G|A	2	3.49739e-06
ORF3a|96|L|H	2	3.49739e-06
ORF3a|32|T|N	2	3.49739e-06
ORF3a|179|I|M	2	3.49739e-06
ORF3a|184|Y|_	2	3.49739e-06
ORF3a|268|T|I	2	3.49739e-06
ORF3a|271|T|S	2	3.49739e-06
ORF3a|105|F|V	2	3.49739e-06
ORF3a|107|YLYAL|_	2	3.49739e-06
ORF3a|239|E|L	2	3.49739e-06
ORF3a|108|L|H	2	3.49739e-06
ORF3a|108|L|V	2	3.49739e-06
ORF3a|109|Y|S	2	3.49739e-06
ORF3a|10|I|F	2	3.49739e-06
ORF3a|10|I|L	2	3.49739e-06
ORF3a|110|A|F	2	3.49739e-06
ORF3a|110|A|G	2	3.49739e-06
ORF3a|133|C|F	2	3.49739e-06
ORF3a|218|Q|E	2	3.49739e-06
ORF3a|233|Y|_	2	3.49739e-06
ORF3a|248|T|K	2	3.49739e-06
ORF3a|250|D|E	2	3.49739e-06
ORF3a|262|P|Q	2	3.49739e-06
ORF3a|46|L|R	2	3.49739e-06
ORF3a|69|W|F	2	3.49739e-06
ORF3a|111|L|F	2	3.49739e-06
ORF3a|117|S|G	2	3.49739e-06
ORF3a|119|N|H	2	3.49739e-06
ORF3a|121|V|A	2	3.49739e-06
ORF3a|122|R|S	2	3.49739e-06
ORF3a|125|M|V	2	3.49739e-06
ORF3a|12|TVTLKQGEI|-	2	3.49739e-06
ORF3a|131|S|-	2	3.49739e-06
ORF3a|231|F|C	2	3.49739e-06
ORF3a|132|K|N	2	3.49739e-06
ORF3a|173|D|A	2	3.49739e-06
ORF3a|135|A|-	2	3.49739e-06
ORF3a|135|S|T	2	3.49739e-06
ORF3a|136|K|L	2	3.49739e-06
ORF3a|136|K|N	2	3.49739e-06
ORF3a|137|N|D	2	3.49739e-06
ORF3a|137|N|H	2	3.49739e-06
ORF3a|171|S|A	2	3.49739e-06
ORF3a|141|Y|H	2	3.49739e-06
ORF3a|143|A|P	2	3.49739e-06
ORF3a|148|G|-	2	3.49739e-06
ORF3a|151|T|A	2	3.49739e-06
ORF3a|151|T|P	2	3.49739e-06
ORF3a|152|N|K	2	3.49739e-06
ORF3a|154|Y|F	2	3.49739e-06
ORF3a|155|D|V	2	3.49739e-06
ORF3a|39|A|V	2	3.49739e-06
ORF3a|157|C|S	2	3.49739e-06
ORF3a|175|T|S	2	3.49739e-06
ORF3a|161|N|I	2	3.49739e-06
ORF3a|161|N|K	2	3.49739e-06
ORF3a|168|V|L	2	3.49739e-06
ORF3a|16|K|E	2	3.49739e-06
ORF3a|22|D|A	2	3.49739e-06
ORF3a|170|T|S	2	3.49739e-06
ORF3a|228|V|F	2	3.49739e-06
ORF3a|92|S|A	2	3.49739e-06
ORF3a|176|T|P	2	3.49739e-06
ORF3a|177|S|C	2	3.49739e-06
ORF3a|179|I|S	2	3.49739e-06
ORF3a|17|Q|E	2	3.49739e-06
ORF3a|17|Q|R	2	3.49739e-06
ORF3a|185|Q|K	2	3.49739e-06
ORF3a|187|G|R	2	3.49739e-06
ORF3a|189|Y|N	2	3.49739e-06
ORF3a|192|K|R	2	3.49739e-06
ORF3a|193|W|S	2	3.49739e-06
ORF3a|41|L|H	2	3.49739e-06
ORF3a|1|M|L	2	3.49739e-06
ORF3a|201|V|A	2	3.49739e-06
ORF3a|57|Q|K	2	3.49739e-06
ORF3a|204|G|-	2	3.49739e-06
ORF3a|204|H|R	2	3.49739e-06
ORF3a|204|H|Y	2	3.49739e-06
ORF3a|206|Y|-	2	3.49739e-06
ORF3a|208|T|A	2	3.49739e-06
ORF3a|208|T|N	2	3.49739e-06
ORF3a|209|S|T	2	3.49739e-06
ORF3a|210|D|E	2	3.49739e-06
ORF3a|213|Q|E	2	3.49739e-06
ORF3a|218|Q|H	2	3.49739e-06
ORF3a|218|Q|_	2	3.49739e-06
ORF3a|222|D|A	2	3.49739e-06
ORF3a|227|H|L	2	3.49739e-06
ORF3a|230|F|S	2	3.49739e-06
ORF3a|235|K|-	2	3.49739e-06
ORF3a|235|K|E	2	3.49739e-06
ORF3a|236|I|S	2	3.49739e-06
ORF3a|237|V|L	2	3.49739e-06
ORF3a|239|E|A	2	3.49739e-06
ORF3a|273|V|E	2	3.49739e-06
ORF3a|36|PIQASLPFGWLI|-	2	3.49739e-06
ORF3a|8|F|L	2	3.49739e-06
ORF3a|240|P|T	2	3.49739e-06
ORF3a|241|E|A	2	3.49739e-06
ORF3a|243|H|D	2	3.49739e-06
ORF3a|244|V|I	2	3.49739e-06
ORF3a|245|Q|R	2	3.49739e-06
ORF3a|246|I|L	2	3.49739e-06
ORF3a|246|I|N	2	3.49739e-06
ORF3a|247|H|R	2	3.49739e-06
ORF3a|250|D|G	2	3.49739e-06
ORF3a|250|D|H	2	3.49739e-06
ORF3a|250|D|V	2	3.49739e-06
ORF3a|252|S|_	2	3.49739e-06
ORF3a|254|G|E	2	3.49739e-06
ORF3a|256|S|-	2	3.49739e-06
ORF3a|257|N|T	2	3.49739e-06
ORF3a|71|L|V	2	3.49739e-06
ORF3a|261|E|D	2	3.49739e-06
ORF3a|261|E|Q	2	3.49739e-06
ORF3a|37|IQASLPFGWLI|-	2	3.49739e-06
ORF3a|266|E|_	2	3.49739e-06
ORF3a|268|T|A	2	3.49739e-06
ORF3a|268|T|P	2	3.49739e-06
ORF3a|273|V|A	2	3.49739e-06
ORF3a|28|F|Y	2	3.49739e-06
ORF3a|28|F|V	2	3.49739e-06
ORF3a|2|D|H	2	3.49739e-06
ORF3a|36|PIQASLPF|-	2	3.49739e-06
ORF3a|36|PIQAS|-	2	3.49739e-06
ORF3a|36|P|T	2	3.49739e-06
ORF3a|40|S|T	2	3.49739e-06
ORF3a|44|G|A	2	3.49739e-06
ORF3a|52|L|V	2	3.49739e-06
ORF3a|58|S|R	2	3.49739e-06
ORF3a|58|S|T	2	3.49739e-06
ORF3a|62|I|L	2	3.49739e-06
ORF3a|62|I|S	2	3.49739e-06
ORF3a|6|R|S	2	3.49739e-06
ORF3a|71|L|Q	2	3.49739e-06
ORF3a|78|H|L	2	3.49739e-06
ORF3a|93|H|D	2	3.49739e-06
ORF3a|88|VTV|-	2	3.49739e-06
ORF3a|93|H|R	2	3.49739e-06
ORF3a|98|A|-	2	3.49739e-06
ORF3a|27|DFV|-	2	3.49739e-06
ORF3a|100|G|F	1	1.7487e-06
ORF3a|101|L|V	1	1.7487e-06
ORF3a|102|E|L	1	1.7487e-06
ORF3a|102|E|_	1	1.7487e-06
ORF3a|104|P|A	1	1.7487e-06
ORF3a|171|S|T	1	1.7487e-06
ORF3a|105|F|C	1	1.7487e-06
ORF3a|105|F|I	1	1.7487e-06
ORF3a|107|YLYA|S	1	1.7487e-06
ORF3a|107|Y|D	1	1.7487e-06
ORF3a|107|Y|F	1	1.7487e-06
ORF3a|107|Y|_	1	1.7487e-06
ORF3a|8|F|C	1	1.7487e-06
ORF3a|10|I|-	1	1.7487e-06
ORF3a|10|I|M	1	1.7487e-06
ORF3a|242|E|V	1	1.7487e-06
ORF3a|114|F|S	1	1.7487e-06
ORF3a|244|V|A	1	1.7487e-06
ORF3a|116|Q|_	1	1.7487e-06
ORF3a|120|F|L	1	1.7487e-06
ORF3a|121|V|E	1	1.7487e-06
ORF3a|124|I|V	1	1.7487e-06
ORF3a|125|M|K	1	1.7487e-06
ORF3a|125|M|L	1	1.7487e-06
ORF3a|127|LW|-	1	1.7487e-06
ORF3a|70|Q|_	1	1.7487e-06
ORF3a|127|L|I	1	1.7487e-06
ORF3a|127|L|V	1	1.7487e-06
ORF3a|128|W|G	1	1.7487e-06
ORF3a|128|W|_	1	1.7487e-06
ORF3a|129|L|I	1	1.7487e-06
ORF3a|12|T|N	1	1.7487e-06
ORF3a|130|C|F	1	1.7487e-06
ORF3a|131|W|F	1	1.7487e-06
ORF3a|131|W|G	1	1.7487e-06
ORF3a|194|E|A	1	1.7487e-06
ORF3a|131|W|Y	1	1.7487e-06
ORF3a|131|W|_	1	1.7487e-06
ORF3a|132|K|E	1	1.7487e-06
ORF3a|132|K|I	1	1.7487e-06
ORF3a|133|C|_	1	1.7487e-06
ORF3a|133|V|-	1	1.7487e-06
ORF3a|134|R|G	1	1.7487e-06
ORF3a|134|R|P	1	1.7487e-06
ORF3a|142|D|A	1	1.7487e-06
ORF3a|138|P|S	1	1.7487e-06
ORF3a|136|K|R	1	1.7487e-06
ORF3a|136|K|T	1	1.7487e-06
ORF3a|137|N|T	1	1.7487e-06
ORF3a|13|VTL|-	1	1.7487e-06
ORF3a|13|V|G	1	1.7487e-06
ORF3a|140|L|P	1	1.7487e-06
ORF3a|141|Y|S	1	1.7487e-06
ORF3a|145|Y|N	1	1.7487e-06
ORF3a|145|Y|S	1	1.7487e-06
ORF3a|146|FL|-	1	1.7487e-06
ORF3a|147|L|V	1	1.7487e-06
ORF3a|148|C|R	1	1.7487e-06
ORF3a|149|W|G	1	1.7487e-06
ORF3a|149|W|_	1	1.7487e-06
ORF3a|14|TLK|-	1	1.7487e-06
ORF3a|150|H|P	1	1.7487e-06
ORF3a|151|T|S	1	1.7487e-06
ORF3a|154|Y|D	1	1.7487e-06
ORF3a|156|Y|S	1	1.7487e-06
ORF3a|234|N|-	1	1.7487e-06
ORF3a|164|T|S	1	1.7487e-06
ORF3a|167|I|F	1	1.7487e-06
ORF3a|167|I|L	1	1.7487e-06
ORF3a|169|I|L	1	1.7487e-06
ORF3a|169|I|T	1	1.7487e-06
ORF3a|16|KQGE|-	1	1.7487e-06
ORF3a|18|G|F	1	1.7487e-06
ORF3a|173|W|-	1	1.7487e-06
ORF3a|87|FVTV|-	1	1.7487e-06
ORF3a|176|T|A	1	1.7487e-06
ORF3a|176|T|R	1	1.7487e-06
ORF3a|177|S|G	1	1.7487e-06
ORF3a|178|S|-	1	1.7487e-06
ORF3a|179|I|N	1	1.7487e-06
ORF3a|17|Q|P	1	1.7487e-06
ORF3a|181|V|-	1	1.7487e-06
ORF3a|184|Y|C	1	1.7487e-06
ORF3a|184|Y|F	1	1.7487e-06
ORF3a|187|G|V	1	1.7487e-06
ORF3a|26|S|_	1	1.7487e-06
ORF3a|193|W|M	1	1.7487e-06
ORF3a|193|W|_	1	1.7487e-06
ORF3a|198|K|T	1	1.7487e-06
ORF3a|19|EIKDATPSDF|-	1	1.7487e-06
ORF3a|19|EIKDATPSDF|V	1	1.7487e-06
ORF3a|19|E|Y	1	1.7487e-06
ORF3a|1|M|R	1	1.7487e-06
ORF3a|200|L|-	1	1.7487e-06
ORF3a|7|I|F	1	1.7487e-06
ORF3a|203|L|S	1	1.7487e-06
ORF3a|205|S|T	1	1.7487e-06
ORF3a|209|S|P	1	1.7487e-06
ORF3a|20|I|S	1	1.7487e-06
ORF3a|211|Y|D	1	1.7487e-06
ORF3a|212|Y|F	1	1.7487e-06
ORF3a|213|Q|_	1	1.7487e-06
ORF3a|214|L|Q	1	1.7487e-06
ORF3a|217|T|S	1	1.7487e-06
ORF3a|21|K|T	1	1.7487e-06
ORF3a|8|FTIGTV|L	1	1.7487e-06
ORF3a|9|T|A	1	1.7487e-06
ORF3a|225|V|D	1	1.7487e-06
ORF3a|226|E|D	1	1.7487e-06
ORF3a|226|E|Q	1	1.7487e-06
ORF3a|226|E|V	1	1.7487e-06
ORF3a|231|F|V	1	1.7487e-06
ORF3a|235|KIV|I	1	1.7487e-06
ORF3a|235|K|Q	1	1.7487e-06
ORF3a|235|K|R	1	1.7487e-06
ORF3a|237|V|G	1	1.7487e-06
ORF3a|28|F|S	1	1.7487e-06
ORF3a|237|V|-	1	1.7487e-06
ORF3a|238|D|E	1	1.7487e-06
ORF3a|253|S|C	1	1.7487e-06
ORF3a|246|I|F	1	1.7487e-06
ORF3a|258|P|A	1	1.7487e-06
ORF3a|34|T|P	1	1.7487e-06
ORF3a|50|V|G	1	1.7487e-06
ORF3a|264|Y|F	1	1.7487e-06
ORF3a|253|S|T	1	1.7487e-06
ORF3a|242|E|G	1	1.7487e-06
ORF3a|246|I|M	1	1.7487e-06
ORF3a|247|H|L	1	1.7487e-06
ORF3a|247|H|P	1	1.7487e-06
ORF3a|253|S|A	1	1.7487e-06
ORF3a|255|V|I	1	1.7487e-06
ORF3a|256|VNPVM|-	1	1.7487e-06
ORF3a|257|N|S	1	1.7487e-06
ORF3a|258|P|-	1	1.7487e-06
ORF3a|259|V|-	1	1.7487e-06
ORF3a|263|I|F	1	1.7487e-06
ORF3a|270|T|S	1	1.7487e-06
ORF3a|272|S|T	1	1.7487e-06
ORF3a|274|P|H	1	1.7487e-06
ORF3a|35|I|M	1	1.7487e-06
ORF3a|275|L|_	1	1.7487e-06
ORF3a|27|D|-	1	1.7487e-06
ORF3a|27|D|E	1	1.7487e-06
ORF3a|28|FVRAT|S	1	1.7487e-06
ORF3a|29|V|L	1	1.7487e-06
ORF3a|2|D|E	1	1.7487e-06
ORF3a|2|D|V	1	1.7487e-06
ORF3a|30|R|P	1	1.7487e-06
ORF3a|32|T|P	1	1.7487e-06
ORF3a|38|Q|_	1	1.7487e-06
ORF3a|43|FG|L	1	1.7487e-06
ORF3a|48|VGVALLAV|-	1	1.7487e-06
ORF3a|54|A|G	1	1.7487e-06
ORF3a|56|F|Y	1	1.7487e-06
ORF3a|57|Q|Y	1	1.7487e-06
ORF3a|58|S|K	1	1.7487e-06
ORF3a|5|MRIFTIGTVTLK|-	1	1.7487e-06
ORF3a|61|K|T	1	1.7487e-06
ORF3a|63|I|K	1	1.7487e-06
ORF3a|66|K|Q	1	1.7487e-06
ORF3a|66|K|_	1	1.7487e-06
ORF3a|68|R|G	1	1.7487e-06
ORF3a|71|L|P	1	1.7487e-06
ORF3a|74|S|Y	1	1.7487e-06
ORF3a|75|K|T	1	1.7487e-06
ORF3a|76|G|C	1	1.7487e-06
ORF3a|77|V|G	1	1.7487e-06
ORF3a|79|F|I	1	1.7487e-06
ORF3a|79|F|S	1	1.7487e-06
ORF3a|82|N|T	1	1.7487e-06
ORF3a|84|L|V	1	1.7487e-06
ORF3a|85|L|-	1	1.7487e-06
ORF3a|86|LFVTVYSHL|-	1	1.7487e-06
ORF3a|86|LFVTV|-	1	1.7487e-06
ORF3a|86|LF|-	1	1.7487e-06
ORF3a|86|L|S	1	1.7487e-06
ORF3a|8|F|I	1	1.7487e-06
ORF3a|90|V|A	1	1.7487e-06
ORF3a|91|YSHL|-	1	1.7487e-06
ORF3a|95|LLV|-	1	1.7487e-06
ORF3a|98|A|D	1	1.7487e-06
ORF3a|28|F|-	1	1.7487e-06
ORF3a|29|S|-	1	1.7487e-06
ORF3a|38|QASLPFGWLI|-	1	1.7487e-06
ORF3a|73|L|V	1	1.7487e-06

## Sheet: M
All mutations frequency details of M protein during 6th March-24th July,2021 (Outside Assam)
AA Mutation	count	percent
M|82|I|T	558751	0.977085
M|82|I|S	6012	0.0105132
M|197|S|N	3290	0.00575321
M|2|A|S	1232	0.00215439
M|81|A|S	1035	0.0018099
M|94|S|G	682	0.00119261
M|30|T|I	668	0.00116813
M|29|L|F	634	0.00110867
M|15|K|N	582	0.00101774
M|2|A|V	549	0.000960034
M|23|V|L	526	0.000919814
M|125|H|Y	437	0.00076418
M|109|M|I	436	0.000762431
M|209|D|Y	363	0.000634776
M|69|A|S	344	0.000601551
M|85|A|V	341	0.000596305
M|70|V|F	312	0.000545593
M|63|A|V	251	0.000438922
M|183|ASQR|G	246	0.000430179
M|212|S|G	235	0.000410943
M|85|A|S	230	0.0004022
M|34|L|F	220	0.000384713
M|155|H|Y	202	0.000353236
M|66|V|L	186	0.000325257
M|3|D|G	176	0.00030777
M|207|N|K	172	0.000300776
M|185|Q|H	170	0.000297278
M|98|A|S	167	0.000292032
M|64|C|F	156	0.000272796
M|46|L|F	151	0.000264053
M|212|S|I	151	0.000264053
M|86|C|F	148	0.000258807
M|124|L|F	147	0.000257058
M|79|G|V	134	0.000234325
M|76|I|V	132	0.000230828
M|78|G|C	129	0.000225582
M|7|T|I	124	0.000216838
M|4|S|F	118	0.000206346
M|214|S|I	112	0.000195854
M|208|T|I	110	0.000192356
M|158|R|L	103	0.000180116
M|17|L|F	101	0.000176618
M|33|C|F	89	0.000155634
M|162|K|N	88	0.000153885
M|175|T|M	87	0.000152136
M|40|A|S	86	0.000150388
M|3|D|Y	86	0.000150388
M|136|S|N	79	0.000138147
M|84|M|I	78	0.000136398
M|107|R|L	77	0.00013465
M|94|S|T	77	0.00013465
M|98|A|V	77	0.00013465
M|83|A|S	75	0.000131152
M|69|A|V	69	0.00012066
M|75|W|L	68	0.000118911
M|167|E|Q	65	0.000113665
M|38|A|S	62	0.000108419
M|142|A|V	61	0.00010667
M|10|V|I	60	0.000104922
M|52|I|T	59	0.000103173
M|3|D|H	58	0.000101424
M|127|T|N	56	9.79269e-05
M|63|A|S	56	9.79269e-05
M|76|I|T	56	9.79269e-05
M|121|N|K	53	9.26808e-05
M|10|V|F	50	8.74348e-05
M|174|R|L	50	8.74348e-05
M|6|G|C	50	8.74348e-05
M|155|H|R	50	8.74348e-05
M|158|R|C	50	8.74348e-05
M|160|D|Y	50	8.74348e-05
M|146|R|L	49	8.56861e-05
M|167|E|D	47	8.21887e-05
M|60|V|L	45	7.86913e-05
M|6|G|V	43	7.51939e-05
M|139|V|L	42	7.34452e-05
M|122|V|L	41	7.16965e-05
M|146|R|H	41	7.16965e-05
M|87|L|F	41	7.16965e-05
M|186|R|L	40	6.99478e-05
M|209|D|H	40	6.99478e-05
M|105|R|L	38	6.64504e-05
M|141|G|_	38	6.64504e-05
M|150|R|L	38	6.64504e-05
M|198|R|L	38	6.64504e-05
M|107|R|H	37	6.47017e-05
M|44|R|K	36	6.2953e-05
M|186|R|C	35	6.12043e-05
M|80|I|V	35	6.12043e-05
M|89|G|S	35	6.12043e-05
M|131|R|I	33	5.77069e-05
M|84|M|L	33	5.77069e-05
M|2|A|T	31	5.42095e-05
M|68|A|S	31	5.42095e-05
M|12|E|D	29	5.07122e-05
M|201|I|V	29	5.07122e-05
M|208|T|K	27	4.72148e-05
M|64|C|S	27	4.72148e-05
M|123|P|S	26	4.54661e-05
M|129|L|F	25	4.37174e-05
M|71|Y|C	25	4.37174e-05
M|174|R|Q	24	4.19687e-05
M|55|W|C	24	4.19687e-05
M|6|G|D	24	4.19687e-05
M|70|V|I	24	4.19687e-05
M|78|G|S	24	4.19687e-05
M|91|M|L	24	4.19687e-05
M|190|D|E	23	4.022e-05
M|42|R|K	23	4.022e-05
M|83|A|T	22	3.84713e-05
M|89|G|C	22	3.84713e-05
M|48|I|V	21	3.67226e-05
M|10|V|A	20	3.49739e-05
M|33|C|S	20	3.49739e-05
M|128|I|V	20	3.49739e-05
M|85|A|T	20	3.49739e-05
M|84|M|T	20	3.49739e-05
M|90|L|F	20	3.49739e-05
M|103|F|L	19	3.32252e-05
M|155|H|N	18	3.14765e-05
M|15|K|Q	18	3.14765e-05
M|19|Q|H_VP	18	3.14765e-05
M|222|Q|E	17	2.97278e-05
M|88|V|L	17	2.97278e-05
M|125|H|N	16	2.79791e-05
M|129|L|M	16	2.79791e-05
M|139|V|I	16	2.79791e-05
M|148|H|Y	16	2.79791e-05
M|151|I|V	16	2.79791e-05
M|204|Y|H	16	2.79791e-05
M|188|A|S	16	2.79791e-05
M|31|W|C	16	2.79791e-05
M|93|L|I	16	2.79791e-05
M|126|G|S	15	2.62304e-05
M|158|R|H	15	2.62304e-05
M|3|D|N	15	2.62304e-05
M|57|L|S	15	2.62304e-05
M|87|L|I	15	2.62304e-05
M|91|M|V	15	2.62304e-05
M|124|L|I	14	2.44817e-05
M|144|I|V	14	2.44817e-05
M|173|S|K	14	2.44817e-05
M|215|D|Y	14	2.44817e-05
M|6|G|S	14	2.44817e-05
M|82|I|A	14	2.44817e-05
M|104|A|V	13	2.2733e-05
M|109|M|V	13	2.2733e-05
M|123|P|T	13	2.2733e-05
M|128|I|T	13	2.2733e-05
M|181|L|F	13	2.2733e-05
M|67|L|F	13	2.2733e-05
M|48|I|M	13	2.2733e-05
M|127|T|I	12	2.09843e-05
M|148|H|R	12	2.09843e-05
M|145|L|F	11	1.92356e-05
M|126|G|C	10	1.7487e-05
M|127|T|S	10	1.7487e-05
M|143|V|L	10	1.7487e-05
M|168|I|V	10	1.7487e-05
M|175|T|K	10	1.7487e-05
M|8|I|T	10	1.7487e-05
M|209|D|N	10	1.7487e-05
M|66|V|M	10	1.7487e-05
M|84|M|V	10	1.7487e-05
M|94|S|I	10	1.7487e-05
M|98|A|T	10	1.7487e-05
M|100|F|S	9	1.57383e-05
M|11|E|D	9	1.57383e-05
M|19|Q|H	9	1.57383e-05
M|154|H|Y	9	1.57383e-05
M|42|R|S	9	1.57383e-05
M|44|R|S	9	1.57383e-05
M|73|I|L	9	1.57383e-05
M|117|N|K	8	1.39896e-05
M|126|G|D	8	1.39896e-05
M|129|L|V	8	1.39896e-05
M|132|P|S	8	1.39896e-05
M|136|S|G	8	1.39896e-05
M|19|Q|R	8	1.39896e-05
M|205|K|R	8	1.39896e-05
M|20|W|R	8	1.39896e-05
M|26|F|C	8	1.39896e-05
M|31|W|L	8	1.39896e-05
M|43|N|S	8	1.39896e-05
M|44|R|M	8	1.39896e-05
M|49|I|V	8	1.39896e-05
M|8|I|F	8	1.39896e-05
M|97|I|F	8	1.39896e-05
M|210|H|Y	7	1.22409e-05
M|197|S|I	7	1.22409e-05
M|120|L|I	7	1.22409e-05
M|125|H|R	7	1.22409e-05
M|129|L|P	7	1.22409e-05
M|142|A|S	7	1.22409e-05
M|197|S|T	7	1.22409e-05
M|207|N|S	7	1.22409e-05
M|210|H|R	7	1.22409e-05
M|55|W|L	7	1.22409e-05
M|73|I|V	7	1.22409e-05
M|125|H|L	6	1.04922e-05
M|144|I|T	6	1.04922e-05
M|15|K|R	6	1.04922e-05
M|161|I|V	6	1.04922e-05
M|163|D|E	6	1.04922e-05
M|166|K|R	6	1.04922e-05
M|178|Y|F	6	1.04922e-05
M|214|S|G	6	1.04922e-05
M|222|Q|H	6	1.04922e-05
M|23|V|A	6	1.04922e-05
M|24|I|V	6	1.04922e-05
M|26|F|Y	6	1.04922e-05
M|52|I|F	6	1.04922e-05
M|77|T|I	6	1.04922e-05
M|83|A|V	6	1.04922e-05
M|86|C|S	6	1.04922e-05
M|90|L|S	6	1.04922e-05
M|93|L|F	6	1.04922e-05
M|9|-|TVEELKKLLEH_VPLFKELFKLFNGNS	6	1.04922e-05
M|101|R|K	5	8.74348e-06
M|109|M|L	5	8.74348e-06
M|117|N|D	5	8.74348e-06
M|123|P|L	5	8.74348e-06
M|207|N|Y	5	8.74348e-06
M|134|L|I	5	8.74348e-06
M|135|E|D	5	8.74348e-06
M|138|L|I	5	8.74348e-06
M|152|A|S	5	8.74348e-06
M|15|K|E	5	8.74348e-06
M|163|D|N	5	8.74348e-06
M|23|V|I	5	8.74348e-06
M|188|A|T	5	8.74348e-06
M|189|G|S	5	8.74348e-06
M|189|G|V	5	8.74348e-06
M|20|W|C	5	8.74348e-06
M|213|S|G	5	8.74348e-06
M|26|F|L	5	8.74348e-06
M|48|I|T	5	8.74348e-06
M|5|N|S	5	8.74348e-06
M|62|L|I	5	8.74348e-06
M|70|V|L	5	8.74348e-06
M|74|N|D	5	8.74348e-06
M|91|M|I	5	8.74348e-06
M|91|M|T	5	8.74348e-06
M|94|S|C	5	8.74348e-06
M|97|I|V	5	8.74348e-06
M|100|F|L	4	6.99478e-06
M|105|R|H	4	6.99478e-06
M|113|N|K	4	6.99478e-06
M|14|K|N	4	6.99478e-06
M|179|Y|F	4	6.99478e-06
M|209|D|V	4	6.99478e-06
M|53|F|I	4	6.99478e-06
M|120|L|F	4	6.99478e-06
M|40|A|V	4	6.99478e-06
M|138|L|P	4	6.99478e-06
M|159|C|F	4	6.99478e-06
M|167|E|V	4	6.99478e-06
M|16|L|F	4	6.99478e-06
M|17|L|I	4	6.99478e-06
M|185|Q|L	4	6.99478e-06
M|186|R|H	4	6.99478e-06
M|189|G|C	4	6.99478e-06
M|190|D|N	4	6.99478e-06
M|194|A|V	4	6.99478e-06
M|199|Y|F	4	6.99478e-06
M|19|Q|E	4	6.99478e-06
M|75|W|R	4	6.99478e-06
M|204|YKL|_	4	6.99478e-06
M|211|S|F	4	6.99478e-06
M|212|S|C	4	6.99478e-06
M|25|G|C	4	6.99478e-06
M|25|G|S	4	6.99478e-06
M|26|F|V	4	6.99478e-06
M|28|F|L	4	6.99478e-06
M|28|F|S	4	6.99478e-06
M|97|I|T	4	6.99478e-06
M|72|R|I	4	6.99478e-06
M|33|C|L	4	6.99478e-06
M|41|N|Y	4	6.99478e-06
M|4|S|P	4	6.99478e-06
M|4|S|Y	4	6.99478e-06
M|52|I|V	4	6.99478e-06
M|69|A|T	4	6.99478e-06
M|70|V|A	4	6.99478e-06
M|74|N|S	4	6.99478e-06
M|75|W|C	4	6.99478e-06
M|76|I|L	4	6.99478e-06
M|80|I|T	4	6.99478e-06
M|8|I|V	4	6.99478e-06
M|147|G|V	3	5.24609e-06
M|72|R|T	3	5.24609e-06
M|122|V|A	3	5.24609e-06
M|135|E|G	3	5.24609e-06
M|135|E|V	3	5.24609e-06
M|148|H|Q	3	5.24609e-06
M|149|L|F	3	5.24609e-06
M|154|H|Q	3	5.24609e-06
M|156|L|I	3	5.24609e-06
M|215|D|E	3	5.24609e-06
M|166|K|N	3	5.24609e-06
M|88|V|I	3	5.24609e-06
M|208|T|R	3	5.24609e-06
M|208|T|S	3	5.24609e-06
M|212|S|R	3	5.24609e-06
M|213|S|I	3	5.24609e-06
M|215|D|G	3	5.24609e-06
M|217|I|F	3	5.24609e-06
M|217|I|V	3	5.24609e-06
M|22|L|I	3	5.24609e-06
M|24|I|T	3	5.24609e-06
M|27|L|I	3	5.24609e-06
M|49|I|T	3	5.24609e-06
M|36|Q|E	3	5.24609e-06
M|72|R|K	3	5.24609e-06
M|53|F|L	3	5.24609e-06
M|3|D|A	3	5.24609e-06
M|41|N|S	3	5.24609e-06
M|78|G|V	3	5.24609e-06
M|7|T|A	3	5.24609e-06
M|81|A|T	3	5.24609e-06
M|9|T|A	3	5.24609e-06
M|104|A|S	2	3.49739e-06
M|111|S|A	2	3.49739e-06
M|11|E|A	2	3.49739e-06
M|11|E|G	2	3.49739e-06
M|11|E|K	2	3.49739e-06
M|121|N|S	2	3.49739e-06
M|122|V|M	2	3.49739e-06
M|169|T|N	2	3.49739e-06
M|124|L|V	2	3.49739e-06
M|12|E|A	2	3.49739e-06
M|12|E|Q	2	3.49739e-06
M|12|E|V	2	3.49739e-06
M|131|R|T	2	3.49739e-06
M|133|L|I	2	3.49739e-06
M|13|L|F	2	3.49739e-06
M|145|L|H	2	3.49739e-06
M|146|R|C	2	3.49739e-06
M|159|C|_	2	3.49739e-06
M|15|KLLE|-	2	3.49739e-06
M|160|D|A	2	3.49739e-06
M|160|D|G	2	3.49739e-06
M|160|D|N	2	3.49739e-06
M|162|K|E	2	3.49739e-06
M|167|E|G	2	3.49739e-06
M|168|I|L	2	3.49739e-06
M|169|T|A	2	3.49739e-06
M|169|T|I	2	3.49739e-06
M|169|T|S	2	3.49739e-06
M|170|V|L	2	3.49739e-06
M|172|T|A	2	3.49739e-06
M|173|S|P	2	3.49739e-06
M|173|S|T	2	3.49739e-06
M|175|T|A	2	3.49739e-06
M|18|E|Q	2	3.49739e-06
M|180|K|R	2	3.49739e-06
M|182|G|E	2	3.49739e-06
M|191|S|L	2	3.49739e-06
M|48|I|L	2	3.49739e-06
M|185|Q|R	2	3.49739e-06
M|188|A|V	2	3.49739e-06
M|189|G|D	2	3.49739e-06
M|190|D|H	2	3.49739e-06
M|198|R|C	2	3.49739e-06
M|63|A|T	2	3.49739e-06
M|1|M|I	2	3.49739e-06
M|2|A|G	2	3.49739e-06
M|20|W|Q	2	3.49739e-06
M|210|H|P	2	3.49739e-06
M|211|S|P	2	3.49739e-06
M|214|S|C	2	3.49739e-06
M|221|V|L	2	3.49739e-06
M|74|N|T	2	3.49739e-06
M|27|L|P	2	3.49739e-06
M|2|A|E	2	3.49739e-06
M|30|T|A	2	3.49739e-06
M|32|I|N	2	3.49739e-06
M|37|F|I	2	3.49739e-06
M|39|Y|_	2	3.49739e-06
M|56|L|P	2	3.49739e-06
M|57|L|_	2	3.49739e-06
M|61|T|A	2	3.49739e-06
M|3|D|E	2	3.49739e-06
M|40|A|P	2	3.49739e-06
M|43|N|K	2	3.49739e-06
M|45|F|S	2	3.49739e-06
M|47|Y|S	2	3.49739e-06
M|49|I|L	2	3.49739e-06
M|50|K|Q	2	3.49739e-06
M|51|L|S	2	3.49739e-06
M|47|Y|H	2	3.49739e-06
M|53|F|S	2	3.49739e-06
M|56|L|Q	2	3.49739e-06
M|60|V|I	2	3.49739e-06
M|65|F|V	2	3.49739e-06
M|66|V|A	2	3.49739e-06
M|69|A|G	2	3.49739e-06
M|71|Y|N	2	3.49739e-06
M|72|R|S	2	3.49739e-06
M|77|T|A	2	3.49739e-06
M|77|T|S	2	3.49739e-06
M|79|G|_	2	3.49739e-06
M|7|T|N	2	3.49739e-06
M|80|I|F	2	3.49739e-06
M|89|G|A	2	3.49739e-06
M|94|S|N	2	3.49739e-06
M|101|R|T	1	1.7487e-06
M|106|T|M	1	1.7487e-06
M|109|M|T	1	1.7487e-06
M|112|F|Y	1	1.7487e-06
M|114|P|L	1	1.7487e-06
M|117|N|S	1	1.7487e-06
M|117|N|Y	1	1.7487e-06
M|118|I|V	1	1.7487e-06
M|11|E|Q	1	1.7487e-06
M|11|E|V	1	1.7487e-06
M|123|P|Q	1	1.7487e-06
M|127|T|A	1	1.7487e-06
M|12|E|G	1	1.7487e-06
M|12|E|K	1	1.7487e-06
M|130|T|A	1	1.7487e-06
M|130|T|I	1	1.7487e-06
M|130|T|N	1	1.7487e-06
M|133|L|V	1	1.7487e-06
M|135|E|A	1	1.7487e-06
M|136|S|I	1	1.7487e-06
M|159|C|S	1	1.7487e-06
M|164|L|P	1	1.7487e-06
M|170|V|A	1	1.7487e-06
M|176|L|P	1	1.7487e-06
M|196|Y|H	1	1.7487e-06
M|139|V|A	1	1.7487e-06
M|18|EQWNLVIGFL|-	1	1.7487e-06
M|13|L|I	1	1.7487e-06
M|147|G|R	1	1.7487e-06
M|148|H|L	1	1.7487e-06
M|149|L|P	1	1.7487e-06
M|14|K|E	1	1.7487e-06
M|14|K|R	1	1.7487e-06
M|151|I|F	1	1.7487e-06
M|152|A|V	1	1.7487e-06
M|155|H|L	1	1.7487e-06
M|159|C|Y	1	1.7487e-06
M|15|K|M	1	1.7487e-06
M|15|K|T	1	1.7487e-06
M|160|D|H	1	1.7487e-06
M|161|I|L	1	1.7487e-06
M|161|I|M	1	1.7487e-06
M|162|K|R	1	1.7487e-06
M|166|K|I	1	1.7487e-06
M|168|I|F	1	1.7487e-06
M|170|V|I	1	1.7487e-06
M|173|S|A	1	1.7487e-06
M|173|S|_	1	1.7487e-06
M|179|Y|_	1	1.7487e-06
M|17|L|V	1	1.7487e-06
M|184|S|A	1	1.7487e-06
M|92|W|C	1	1.7487e-06
M|185|Q|_	1	1.7487e-06
M|187|V|I	1	1.7487e-06
M|18|E|D	1	1.7487e-06
M|194|A|S	1	1.7487e-06
M|195|A|V	1	1.7487e-06
M|198|R|S	1	1.7487e-06
M|199|Y|C	1	1.7487e-06
M|1|M|K	1	1.7487e-06
M|1|M|L	1	1.7487e-06
M|1|M|V	1	1.7487e-06
M|200|R|K	1	1.7487e-06
M|200|R|M	1	1.7487e-06
M|201|I|S	1	1.7487e-06
M|201|I|T	1	1.7487e-06
M|204|Y|F	1	1.7487e-06
M|207|N|H	1	1.7487e-06
M|208|T|A	1	1.7487e-06
M|209|D|G	1	1.7487e-06
M|211|S|T	1	1.7487e-06
M|212|S|N	1	1.7487e-06
M|213|S|C	1	1.7487e-06
M|214|S|N	1	1.7487e-06
M|214|S|T	1	1.7487e-06
M|215|D|N	1	1.7487e-06
M|216|N|D	1	1.7487e-06
M|219|L|F	1	1.7487e-06
M|21|N|K	1	1.7487e-06
M|221|V|I	1	1.7487e-06
M|222|Q|L	1	1.7487e-06
M|24|I|L	1	1.7487e-06
M|25|G|A	1	1.7487e-06
M|29|L|I	1	1.7487e-06
M|2|A|P	1	1.7487e-06
M|36|Q|_	1	1.7487e-06
M|3|D|V	1	1.7487e-06
M|40|A|T	1	1.7487e-06
M|41|N|K	1	1.7487e-06
M|41|N|T	1	1.7487e-06
M|45|F|V	1	1.7487e-06
M|4|S|A	1	1.7487e-06
M|56|L|M	1	1.7487e-06
M|5|N|H	1	1.7487e-06
M|5|N|K	1	1.7487e-06
M|60|V|A	1	1.7487e-06
M|62|L|F	1	1.7487e-06
M|64|C|Y	1	1.7487e-06
M|70|V|G	1	1.7487e-06
M|71|Y|H	1	1.7487e-06
M|73|I|M	1	1.7487e-06
M|77|T|N	1	1.7487e-06
M|78|G|D	1	1.7487e-06
M|78|G|F	1	1.7487e-06
M|80|I|S	1	1.7487e-06
M|86|CLVGLMWLSYFIAS|-	1	1.7487e-06
M|86|C|Y	1	1.7487e-06
M|89|GLMWLSYFIASF|-	1	1.7487e-06
M|93|L|P	1	1.7487e-06
M|97|I|S	1	1.7487e-06
M|98|A|D	1	1.7487e-06

## Sheet: ORF7a
All mutations frequency details of orf7a protein during 6th March-24th July,2021 (Outside Assam)
AA Mutation	count	percent
ORF7a|82|V|A	547637	0.95765
ORF7a|120|T|I	541558	0.94702
ORF7a|116|L|F	41783	0.0730657
ORF7a|45|P|L	13914	0.0243313
ORF7a|58|C|F	5771	0.0100917
ORF7a|79|A|D	5538	0.00968427
ORF7a|71|V|I	2959	0.00517439
ORF7a|118|R|G	2620	0.00458158
ORF7a|73|H|Y	1529	0.00267375
ORF7a|88|I|T	1274	0.00222784
ORF7a|38|G|V	1004	0.00175569
ORF7a|55|A|S	872	0.00152486
ORF7a|119|K|N	833	0.00145666
ORF7a|80|R|I	764	0.001336
ORF7a|24|V|F	741	0.00129578
ORF7a|105|A|V	704	0.00123108
ORF7a|43|N|Y	692	0.0012101
ORF7a|38|G|_	595	0.00104047
ORF7a|105|A|S	594	0.00103873
ORF7a|46|F|L	576	0.00100725
ORF7a|28|T|I	560	0.000979269
ORF7a|62|Q|_	557	0.000974023
ORF7a|89|R|I	546	0.000954787
ORF7a|83|S|L	529	0.00092506
ORF7a|84|P|S	489	0.000855112
ORF7a|34|P|S	469	0.000820138
ORF7a|5|L|P	420	0.000734452
ORF7a|39|T|I	383	0.00066975
ORF7a|32|K|N	375	0.000655761
ORF7a|38|G|R	359	0.000627782
ORF7a|61|T|I	355	0.000620787
ORF7a|45|P|S	354	0.000619038
ORF7a|95|E|_	350	0.000612043
ORF7a|115|T|I	348	0.000608546
ORF7a|99|P|L	333	0.000582315
ORF7a|90|Q|_	303	0.000529855
ORF7a|13|A|T	295	0.000515865
ORF7a|14|T|I	292	0.000510619
ORF7a|25|R|I	287	0.000501875
ORF7a|94|Q|_	286	0.000500127
ORF7a|76|Q|H	278	0.000486137
ORF7a|2|K|R	277	0.000484389
ORF7a|104|V|F	273	0.000477394
ORF7a|34|P|L	269	0.000470399
ORF7a|62|QF|H	249	0.000435425
ORF7a|80|R|T	235	0.000410943
ORF7a|8|A|T	232	0.000405697
ORF7a|93|V|F	232	0.000405697
ORF7a|84|P|L	228	0.000398702
ORF7a|10|I|L	228	0.000398702
ORF7a|78|R|C	224	0.000391708
ORF7a|48|P|S	223	0.000389959
ORF7a|42|G|D	215	0.000375969
ORF7a|121|E|_	211	0.000368975
ORF7a|91|E|_	207	0.00036198
ORF7a|94|Q|K	203	0.000354985
ORF7a|41|E|D	203	0.000354985
ORF7a|81|S|L	198	0.000346242
ORF7a|47|H|Y	197	0.000344493
ORF7a|50|A|S	192	0.000335749
ORF7a|112|L|I	182	0.000318262
ORF7a|64|A|S	182	0.000318262
ORF7a|22|E|D	174	0.000304273
ORF7a|99|P|S	172	0.000300776
ORF7a|29|V|L	168	0.000293781
ORF7a|122|_|L	168	0.000293781
ORF7a|41|E|_	167	0.000292032
ORF7a|48|P|L	159	0.000278043
ORF7a|11|T|I	158	0.000276294
ORF7a|2|K|E	156	0.000272796
ORF7a|17|L|F	155	0.000271048
ORF7a|63|F|L	154	0.000269299
ORF7a|118|R|K	150	0.000262304
ORF7a|4|I|L	149	0.000260556
ORF7a|23|C|F	143	0.000250063
ORF7a|5|L|F	142	0.000248315
ORF7a|37|S|F	138	0.00024132
ORF7a|70|G|C	135	0.000236074
ORF7a|66|A|V	131	0.000229079
ORF7a|95|E|A	128	0.000223833
ORF7a|44|S|L	128	0.000223833
ORF7a|4|I|V	125	0.000218587
ORF7a|76|Q|_	121	0.000211592
ORF7a|78|R|L	117	0.000204597
ORF7a|71|V|L	115	0.0002011
ORF7a|68|P|L	111	0.000194105
ORF7a|94|Q|H	109	0.000190608
ORF7a|105|A|E	105	0.000183613
ORF7a|110|I|T	105	0.000183613
ORF7a|82|V|S	100	0.00017487
ORF7a|54|FALTCFSTQ|-	100	0.00017487
ORF7a|54|FALTCFSTQ|L	95	0.000166126
ORF7a|94|Q|L	94	0.000164377
ORF7a|96|L|F	93	0.000162629
ORF7a|65|F|L	93	0.000162629
ORF7a|60|S|N	92	0.00016088
ORF7a|114|F|C	90	0.000157383
ORF7a|98|S|F	84	0.00014689
ORF7a|59|FSTQFA|-	84	0.00014689
ORF7a|56|L|M	84	0.00014689
ORF7a|49|L|P	82	0.000143393
ORF7a|8|A|V	77	0.00013465
ORF7a|47|H|N	74	0.000129403
ORF7a|92|E|_	71	0.000124157
ORF7a|9|L|P	71	0.000124157
ORF7a|118|R|I	69	0.00012066
ORF7a|101|FL|-	68	0.000118911
ORF7a|51|D|G	68	0.000118911
ORF7a|25|R|T	66	0.000115414
ORF7a|9|L|M	66	0.000115414
ORF7a|91|E|D	65	0.000113665
ORF7a|38|G|A	63	0.000110168
ORF7a|114|F|L	61	0.00010667
ORF7a|102|L|F	60	0.000104922
ORF7a|94|Q|R	59	0.000103173
ORF7a|54|FALTCFSTQFAFACPDGVKHVYQ|-	56	9.79269e-05
ORF7a|99|P|Q	55	9.61782e-05
ORF7a|74|V|F	55	9.61782e-05
ORF7a|13|A|S	54	9.44295e-05
ORF7a|21|Q|H	53	9.26808e-05
ORF7a|103|I|-	52	9.09321e-05
ORF7a|66|A|S	52	9.09321e-05
ORF7a|82|V|L	51	8.91834e-05
ORF7a|66|A|G	50	8.74348e-05
ORF7a|5|L|I	49	8.56861e-05
ORF7a|35|C|F	49	8.56861e-05
ORF7a|106|A|T	47	8.21887e-05
ORF7a|97|Y|C	47	8.21887e-05
ORF7a|75|Y|C	47	8.21887e-05
ORF7a|81|S|P	45	7.86913e-05
ORF7a|95|E|Q	45	7.86913e-05
ORF7a|74|V|I	45	7.86913e-05
ORF7a|62|Q|L	44	7.69426e-05
ORF7a|63|FAFACPDGVKHVYQL|-	43	7.51939e-05
ORF7a|16|E|D	43	7.51939e-05
ORF7a|57|T|P	43	7.51939e-05
ORF7a|16|E|_	42	7.34452e-05
ORF7a|36|S|F	41	7.16965e-05
ORF7a|96|L|P	41	7.16965e-05
ORF7a|59|FSTQ|-	41	7.16965e-05
ORF7a|79|A|S	41	7.16965e-05
ORF7a|100|IFL|-	40	6.99478e-05
ORF7a|89|R|T	40	6.99478e-05
ORF7a|106|A|S	40	6.99478e-05
ORF7a|38|G|E	40	6.99478e-05
ORF7a|83|S|A	39	6.81991e-05
ORF7a|50|A|D	39	6.81991e-05
ORF7a|82|V|T	38	6.64504e-05
ORF7a|32|K|R	38	6.64504e-05
ORF7a|88|I|V	36	6.2953e-05
ORF7a|50|A|T	35	6.12043e-05
ORF7a|25|R|K	34	5.94556e-05
ORF7a|79|A|V	34	5.94556e-05
ORF7a|12|L|F	34	5.94556e-05
ORF7a|53|K|R	34	5.94556e-05
ORF7a|60|S|I	34	5.94556e-05
ORF7a|71|VKH|-	34	5.94556e-05
ORF7a|104|V|I	33	5.77069e-05
ORF7a|110|I|V	33	5.77069e-05
ORF7a|101|F|L	32	5.59582e-05
ORF7a|50|A|V	32	5.59582e-05
ORF7a|69|D|Y	32	5.59582e-05
ORF7a|53|KF|N	32	5.59582e-05
ORF7a|7|L|_	32	5.59582e-05
ORF7a|75|YQL|_	32	5.59582e-05
ORF7a|51|D|Y	31	5.42095e-05
ORF7a|102|LI|-	30	5.24609e-05
ORF7a|121|E|Q	30	5.24609e-05
ORF7a|10|I|T	30	5.24609e-05
ORF7a|110|I|-	30	5.24609e-05
ORF7a|11|T|K	30	5.24609e-05
ORF7a|67|C|F	30	5.24609e-05
ORF7a|97|YSPI|-	29	5.07122e-05
ORF7a|40|Y|H	29	5.07122e-05
ORF7a|70|G|S	29	5.07122e-05
ORF7a|62|Q|E	28	4.89635e-05
ORF7a|109|F|I	28	4.89635e-05
ORF7a|3|I|V	28	4.89635e-05
ORF7a|10|I|V	27	4.72148e-05
ORF7a|55|A|T	27	4.72148e-05
ORF7a|56|L|Q	27	4.72148e-05
ORF7a|69|D|E	27	4.72148e-05
ORF7a|117|K|N	26	4.54661e-05
ORF7a|1|M|I	26	4.54661e-05
ORF7a|70|G|V	26	4.54661e-05
ORF7a|90|Q|K	26	4.54661e-05
ORF7a|3|I|T	26	4.54661e-05
ORF7a|23|C|Y	26	4.54661e-05
ORF7a|117|K|-	25	4.37174e-05
ORF7a|122|_|W	25	4.37174e-05
ORF7a|104|VAAIVFITLCFTL|-	24	4.19687e-05
ORF7a|104|V|A	24	4.19687e-05
ORF7a|111|T|I	24	4.19687e-05
ORF7a|96|L|H	24	4.19687e-05
ORF7a|64|A|V	24	4.19687e-05
ORF7a|21|Q|_	24	4.19687e-05
ORF7a|48|P|T	23	4.022e-05
ORF7a|88|I|F	23	4.022e-05
ORF7a|76|Q|L	23	4.022e-05
ORF7a|78|R|H	22	3.84713e-05
ORF7a|45|P|R	22	3.84713e-05
ORF7a|3|I|S	21	3.67226e-05
ORF7a|24|V|L	21	3.67226e-05
ORF7a|52|N|D	21	3.67226e-05
ORF7a|98|S|P	21	3.67226e-05
ORF7a|98|S|T	21	3.67226e-05
ORF7a|68|P|S	20	3.49739e-05
ORF7a|55|ALTCFSTQFAFACPDGVKHVYQL|-	20	3.49739e-05
ORF7a|82|V|D	20	3.49739e-05
ORF7a|57|T|I	20	3.49739e-05
ORF7a|75|Y|F	20	3.49739e-05
ORF7a|77|L|_	20	3.49739e-05
ORF7a|85|K|_	19	3.32252e-05
ORF7a|33|E|K	19	3.32252e-05
ORF7a|77|L|-	19	3.32252e-05
ORF7a|70|G|D	19	3.32252e-05
ORF7a|103|IV|-	18	3.14765e-05
ORF7a|108|V|L	18	3.14765e-05
ORF7a|54|F|L	18	3.14765e-05
ORF7a|54|F|-	18	3.14765e-05
ORF7a|11|T|A	18	3.14765e-05
ORF7a|86|L|M	18	3.14765e-05
ORF7a|28|T|R	17	2.97278e-05
ORF7a|29|V|A	17	2.97278e-05
ORF7a|66|A|T	17	2.97278e-05
ORF7a|4|I|T	17	2.97278e-05
ORF7a|37|S|C	17	2.97278e-05
ORF7a|77|L|F	17	2.97278e-05
ORF7a|59|F|L	17	2.97278e-05
ORF7a|79|A|T	17	2.97278e-05
ORF7a|69|D|G	16	2.79791e-05
ORF7a|42|G|S	16	2.79791e-05
ORF7a|20|Y|C	16	2.79791e-05
ORF7a|117|K|E	16	2.79791e-05
ORF7a|113|C|F	15	2.62304e-05
ORF7a|71|V|F	15	2.62304e-05
ORF7a|81|S|T	15	2.62304e-05
ORF7a|28|T|A	15	2.62304e-05
ORF7a|37|S|P	15	2.62304e-05
ORF7a|95|E|G	15	2.62304e-05
ORF7a|57|T|N	15	2.62304e-05
ORF7a|77|L|S	15	2.62304e-05
ORF7a|107|I|L	14	2.44817e-05
ORF7a|109|FIT|S	14	2.44817e-05
ORF7a|109|F|L	14	2.44817e-05
ORF7a|30|L|F	14	2.44817e-05
ORF7a|42|G|V	14	2.44817e-05
ORF7a|116|L|P	14	2.44817e-05
ORF7a|35|C|_	14	2.44817e-05
ORF7a|72|K|N	14	2.44817e-05
ORF7a|5|L|V	14	2.44817e-05
ORF7a|83|S|_	14	2.44817e-05
ORF7a|100|I|-	13	2.2733e-05
ORF7a|41|E|K	13	2.2733e-05
ORF7a|103|I|L	13	2.2733e-05
ORF7a|39|T|R	13	2.2733e-05
ORF7a|113|C|R	13	2.2733e-05
ORF7a|71|V|A	13	2.2733e-05
ORF7a|78|R|S	13	2.2733e-05
ORF7a|13|A|V	13	2.2733e-05
ORF7a|15|C|Y	13	2.2733e-05
ORF7a|24|V|I	13	2.2733e-05
ORF7a|39|T|K	13	2.2733e-05
ORF7a|60|STQFAF|I	13	2.2733e-05
ORF7a|6|F|L	13	2.2733e-05
ORF7a|82|V|P	13	2.2733e-05
ORF7a|96|L|I	12	2.09843e-05
ORF7a|104|V|-	12	2.09843e-05
ORF7a|80|R|K	12	2.09843e-05
ORF7a|116|L|I	12	2.09843e-05
ORF7a|17|L|R	12	2.09843e-05
ORF7a|26|G|D	12	2.09843e-05
ORF7a|48|P|H	12	2.09843e-05
ORF7a|67|C|R	12	2.09843e-05
ORF7a|118|R|_	12	2.09843e-05
ORF7a|18|Y|C	12	2.09843e-05
ORF7a|32|K|E	12	2.09843e-05
ORF7a|90|Q|L	12	2.09843e-05
ORF7a|3|I|F	12	2.09843e-05
ORF7a|61|T|N	12	2.09843e-05
ORF7a|60|S|G	12	2.09843e-05
ORF7a|75|YQLRARSV|-	12	2.09843e-05
ORF7a|120|T|V	12	2.09843e-05
ORF7a|100|I|F	11	1.92356e-05
ORF7a|87|F|L	11	1.92356e-05
ORF7a|97|Y|H	11	1.92356e-05
ORF7a|52|N|K	11	1.92356e-05
ORF7a|107|IVF|-	11	1.92356e-05
ORF7a|10|I|M	11	1.92356e-05
ORF7a|43|N|T	11	1.92356e-05
ORF7a|55|ALTCFSTQ|-	11	1.92356e-05
ORF7a|69|D|N	11	1.92356e-05
ORF7a|93|V|I	11	1.92356e-05
ORF7a|33|E|_	11	1.92356e-05
ORF7a|36|S|P	11	1.92356e-05
ORF7a|37|S|A	11	1.92356e-05
ORF7a|56|L|P	11	1.92356e-05
ORF7a|57|TCFSTQFAFACPDGVKHVYQL|-	11	1.92356e-05
ORF7a|100|I|T	10	1.7487e-05
ORF7a|117|K|_	10	1.7487e-05
ORF7a|102|L|P	10	1.7487e-05
ORF7a|107|I|V	10	1.7487e-05
ORF7a|26|G|S	10	1.7487e-05
ORF7a|27|T|I	10	1.7487e-05
ORF7a|53|K|N	10	1.7487e-05
ORF7a|59|FSTQ|L	10	1.7487e-05
ORF7a|34|P|H	10	1.7487e-05
ORF7a|55|ALTCFSTQFAFACPDGV|-	10	1.7487e-05
ORF7a|59|F|Y	10	1.7487e-05
ORF7a|64|A|T	10	1.7487e-05
ORF7a|72|K|E	10	1.7487e-05
ORF7a|89|R|K	10	1.7487e-05
ORF7a|97|Y|_	10	1.7487e-05
ORF7a|103|I|T	9	1.57383e-05
ORF7a|42|G|C	9	1.57383e-05
ORF7a|12|L|I	9	1.57383e-05
ORF7a|44|S|P	9	1.57383e-05
ORF7a|51|D|V	9	1.57383e-05
ORF7a|55|A|V	9	1.57383e-05
ORF7a|122|_|R	9	1.57383e-05
ORF7a|12|L|P	9	1.57383e-05
ORF7a|21|Q|L	9	1.57383e-05
ORF7a|22|E|_	9	1.57383e-05
ORF7a|25|R|_	9	1.57383e-05
ORF7a|35|C|Y	9	1.57383e-05
ORF7a|44|S|A	9	1.57383e-05
ORF7a|80|R|_	9	1.57383e-05
ORF7a|47|H|R	9	1.57383e-05
ORF7a|59|FSTQFAFACPDGVKHVY|-	9	1.57383e-05
ORF7a|68|P|H	9	1.57383e-05
ORF7a|85|K|Q	9	1.57383e-05
ORF7a|103|I|F	8	1.39896e-05
ORF7a|103|IVAAIVF|-	8	1.39896e-05
ORF7a|86|L|P	8	1.39896e-05
ORF7a|64|A|D	8	1.39896e-05
ORF7a|105|A|T	8	1.39896e-05
ORF7a|106|A|V	8	1.39896e-05
ORF7a|107|I|M	8	1.39896e-05
ORF7a|112|L|F	8	1.39896e-05
ORF7a|44|S|_	8	1.39896e-05
ORF7a|113|C|S	8	1.39896e-05
ORF7a|115|T|S	8	1.39896e-05
ORF7a|75|Y|H	8	1.39896e-05
ORF7a|43|N|K	8	1.39896e-05
ORF7a|67|C|Y	8	1.39896e-05
ORF7a|68|PDGVKHVY|-	8	1.39896e-05
ORF7a|92|E|G	8	1.39896e-05
ORF7a|72|K|_	8	1.39896e-05
ORF7a|92|E|K	8	1.39896e-05
ORF7a|119|K|R	8	1.39896e-05
ORF7a|37|S|Y	8	1.39896e-05
ORF7a|23|C|S	8	1.39896e-05
ORF7a|40|Y|_	8	1.39896e-05
ORF7a|44|S|T	8	1.39896e-05
ORF7a|76|Q|R	8	1.39896e-05
ORF7a|57|T|A	8	1.39896e-05
ORF7a|63|F|Y	8	1.39896e-05
ORF7a|81|S|A	8	1.39896e-05
ORF7a|87|F|S	8	1.39896e-05
ORF7a|82|V|G	8	1.39896e-05
ORF7a|100|I|V	7	1.22409e-05
ORF7a|103|I|V	7	1.22409e-05
ORF7a|107|I|T	7	1.22409e-05
ORF7a|113|C|Y	7	1.22409e-05
ORF7a|20|Y|N	7	1.22409e-05
ORF7a|14|T|A	7	1.22409e-05
ORF7a|17|L|P	7	1.22409e-05
ORF7a|27|T|A	7	1.22409e-05
ORF7a|97|YSPIFLI|F	7	1.22409e-05
ORF7a|41|E|G	7	1.22409e-05
ORF7a|62|Q|R	7	1.22409e-05
ORF7a|69|D|A	7	1.22409e-05
ORF7a|74|V|L	7	1.22409e-05
ORF7a|63|FAFACPDGVKHVYQ|-	7	1.22409e-05
ORF7a|43|N|S	7	1.22409e-05
ORF7a|14|T|S	7	1.22409e-05
ORF7a|25|R|G	7	1.22409e-05
ORF7a|83|S|P	7	1.22409e-05
ORF7a|39|T|P	7	1.22409e-05
ORF7a|40|Y|C	7	1.22409e-05
ORF7a|53|K|_	7	1.22409e-05
ORF7a|60|S|C	7	1.22409e-05
ORF7a|80|RSVS|-	7	1.22409e-05
ORF7a|47|H|Q	7	1.22409e-05
ORF7a|53|K|I	7	1.22409e-05
ORF7a|54|FALTCFSTQFAFACPDGVKHVYQ|L	7	1.22409e-05
ORF7a|72|K|R	7	1.22409e-05
ORF7a|73|H|N	7	1.22409e-05
ORF7a|84|P|H	7	1.22409e-05
ORF7a|87|F|Y	7	1.22409e-05
ORF7a|97|YSPIFLIVAAIVFITLCFTLKRKT|-	7	1.22409e-05
ORF7a|102|LIV|-	6	1.04922e-05
ORF7a|103|I|K	6	1.04922e-05
ORF7a|91|E|Q	6	1.04922e-05
ORF7a|105|AAI|-	6	1.04922e-05
ORF7a|19|H|Q	6	1.04922e-05
ORF7a|108|V|A	6	1.04922e-05
ORF7a|110|I|M	6	1.04922e-05
ORF7a|112|L|P	6	1.04922e-05
ORF7a|115|T|A	6	1.04922e-05
ORF7a|20|Y|H	6	1.04922e-05
ORF7a|26|G|C	6	1.04922e-05
ORF7a|47|H|L	6	1.04922e-05
ORF7a|48|P|A	6	1.04922e-05
ORF7a|49|L|V	6	1.04922e-05
ORF7a|52|N|T	6	1.04922e-05
ORF7a|11|T|R	6	1.04922e-05
ORF7a|13|A|D	6	1.04922e-05
ORF7a|43|N|D	6	1.04922e-05
ORF7a|22|E|G	6	1.04922e-05
ORF7a|25|R|S	6	1.04922e-05
ORF7a|34|P|T	6	1.04922e-05
ORF7a|35|C|S	6	1.04922e-05
ORF7a|35|C|R	6	1.04922e-05
ORF7a|41|E|V	6	1.04922e-05
ORF7a|60|S|T	6	1.04922e-05
ORF7a|45|P|Q	6	1.04922e-05
ORF7a|46|FHPLADNK|-	6	1.04922e-05
ORF7a|4|I|S	6	1.04922e-05
ORF7a|55|ALTCFSTQFAFACPDGVKHVY|-	6	1.04922e-05
ORF7a|69|D|H	6	1.04922e-05
ORF7a|78|R|G	6	1.04922e-05
ORF7a|93|V|A	6	1.04922e-05
ORF7a|120|T|M	6	1.04922e-05
ORF7a|102|LIVAAIVFITLCFTLKRK|-	5	8.74348e-06
ORF7a|104|V|L	5	8.74348e-06
ORF7a|75|YQ|_	5	8.74348e-06
ORF7a|111|T|S	5	8.74348e-06
ORF7a|45|P|T	5	8.74348e-06
ORF7a|40|Y|D	5	8.74348e-06
ORF7a|51|D|N	5	8.74348e-06
ORF7a|72|KHVYQL|-	5	8.74348e-06
ORF7a|84|P|R	5	8.74348e-06
ORF7a|118|R|S	5	8.74348e-06
ORF7a|11|T|S	5	8.74348e-06
ORF7a|121|E|V	5	8.74348e-06
ORF7a|15|C|F	5	8.74348e-06
ORF7a|16|E|K	5	8.74348e-06
ORF7a|19|H|L	5	8.74348e-06
ORF7a|21|Q|R	5	8.74348e-06
ORF7a|75|Y|D	5	8.74348e-06
ORF7a|28|T|K	5	8.74348e-06
ORF7a|87|F|C	5	8.74348e-06
ORF7a|49|LADNKFA|-	5	8.74348e-06
ORF7a|4|I|M	5	8.74348e-06
ORF7a|52|N|S	5	8.74348e-06
ORF7a|54|F|Y	5	8.74348e-06
ORF7a|54|F|C	5	8.74348e-06
ORF7a|58|C|S	5	8.74348e-06
ORF7a|73|H|L	5	8.74348e-06
ORF7a|60|STQFAFAC|-	5	8.74348e-06
ORF7a|62|QFAFACPDGVKHVY|H	5	8.74348e-06
ORF7a|63|F|C	5	8.74348e-06
ORF7a|66|A|N	5	8.74348e-06
ORF7a|75|Y|_	5	8.74348e-06
ORF7a|79|A|P	5	8.74348e-06
ORF7a|80|R|S	5	8.74348e-06
ORF7a|85|K|N	5	8.74348e-06
ORF7a|9|L|R	5	8.74348e-06
ORF7a|87|F|V	5	8.74348e-06
ORF7a|100|I|L	4	6.99478e-06
ORF7a|101|F|C	4	6.99478e-06
ORF7a|102|L|V	4	6.99478e-06
ORF7a|103|IVAAIVFI|-	4	6.99478e-06
ORF7a|89|R|_	4	6.99478e-06
ORF7a|103|I|S	4	6.99478e-06
ORF7a|104|V|G	4	6.99478e-06
ORF7a|111|T|K	4	6.99478e-06
ORF7a|120|T|K	4	6.99478e-06
ORF7a|60|S|R	4	6.99478e-06
ORF7a|105|A|L	4	6.99478e-06
ORF7a|7|L|F	4	6.99478e-06
ORF7a|119|K|_	4	6.99478e-06
ORF7a|1|M|-	4	6.99478e-06
ORF7a|1|M|V	4	6.99478e-06
ORF7a|36|S|T	4	6.99478e-06
ORF7a|58|C|R	4	6.99478e-06
ORF7a|59|F|S	4	6.99478e-06
ORF7a|62|Q|H	4	6.99478e-06
ORF7a|74|V|A	4	6.99478e-06
ORF7a|7|L|M	4	6.99478e-06
ORF7a|7|L|V	4	6.99478e-06
ORF7a|91|E|G	4	6.99478e-06
ORF7a|92|E|D	4	6.99478e-06
ORF7a|116|L|V	4	6.99478e-06
ORF7a|118|RKTE_|-	4	6.99478e-06
ORF7a|119|K|E	4	6.99478e-06
ORF7a|120|TE_|-	4	6.99478e-06
ORF7a|121|E|D	4	6.99478e-06
ORF7a|16|E|A	4	6.99478e-06
ORF7a|46|F|V	4	6.99478e-06
ORF7a|1|M|L	4	6.99478e-06
ORF7a|20|Y|F	4	6.99478e-06
ORF7a|26|G|V	4	6.99478e-06
ORF7a|30|L|P	4	6.99478e-06
ORF7a|32|K|_	4	6.99478e-06
ORF7a|34|P|R	4	6.99478e-06
ORF7a|36|S|A	4	6.99478e-06
ORF7a|36|S|Y	4	6.99478e-06
ORF7a|97|Y|D	4	6.99478e-06
ORF7a|46|F|C	4	6.99478e-06
ORF7a|46|F|Y	4	6.99478e-06
ORF7a|49|L|I	4	6.99478e-06
ORF7a|50|A|G	4	6.99478e-06
ORF7a|52|N|-	4	6.99478e-06
ORF7a|52|N|H	4	6.99478e-06
ORF7a|53|K|E	4	6.99478e-06
ORF7a|55|A|P	4	6.99478e-06
ORF7a|57|T|-	4	6.99478e-06
ORF7a|58|CFSTQFAFACPDGVKHVYQLRARSVSPK|_	4	6.99478e-06
ORF7a|68|P|T	4	6.99478e-06
ORF7a|61|TQFAFACPDGVKHVYQ|-	4	6.99478e-06
ORF7a|61|T|A	4	6.99478e-06
ORF7a|62|Q|K	4	6.99478e-06
ORF7a|72|K|I	4	6.99478e-06
ORF7a|6|F|Y	4	6.99478e-06
ORF7a|72|K|Q	4	6.99478e-06
ORF7a|7|L|S	4	6.99478e-06
ORF7a|81|S|_	4	6.99478e-06
ORF7a|85|K|T	4	6.99478e-06
ORF7a|92|E|V	4	6.99478e-06
ORF7a|120|T|R	4	6.99478e-06
ORF7a|100|I|N	3	5.24609e-06
ORF7a|101|FLIVAAIVFITLCFTLKRKT|-	3	5.24609e-06
ORF7a|101|F|-	3	5.24609e-06
ORF7a|102|L|R	3	5.24609e-06
ORF7a|103|IVAAIVFITLCFTL|-	3	5.24609e-06
ORF7a|88|I|S	3	5.24609e-06
ORF7a|104|VAAIVFITLCFTLK|E	3	5.24609e-06
ORF7a|105|AAIVFITLCFTLKRKT|-	3	5.24609e-06
ORF7a|105|AAIVFITLCFT|-	3	5.24609e-06
ORF7a|95|E|K	3	5.24609e-06
ORF7a|109|F|S	3	5.24609e-06
ORF7a|114|F|S	3	5.24609e-06
ORF7a|114|F|Y	3	5.24609e-06
ORF7a|119|K|Q	3	5.24609e-06
ORF7a|14|T|-	3	5.24609e-06
ORF7a|17|L|I	3	5.24609e-06
ORF7a|31|L|I	3	5.24609e-06
ORF7a|39|T|A	3	5.24609e-06
ORF7a|83|S|T	3	5.24609e-06
ORF7a|54|FALTCFSTQFAFACPDGVKHVYQ|_	3	5.24609e-06
ORF7a|86|L|V	3	5.24609e-06
ORF7a|98|S|Y	3	5.24609e-06
ORF7a|120|T|L	3	5.24609e-06
ORF7a|117|K|I	3	5.24609e-06
ORF7a|30|L|I	3	5.24609e-06
ORF7a|122|_|C	3	5.24609e-06
ORF7a|12|L|R	3	5.24609e-06
ORF7a|15|C|R	3	5.24609e-06
ORF7a|16|E|G	3	5.24609e-06
ORF7a|24|V|A	3	5.24609e-06
ORF7a|2|K|T	3	5.24609e-06
ORF7a|89|R|G	3	5.24609e-06
ORF7a|39|T|S	3	5.24609e-06
ORF7a|41|E|Q	3	5.24609e-06
ORF7a|44|SPFHPLADN|Y	3	5.24609e-06
ORF7a|62|QF|L	3	5.24609e-06
ORF7a|77|LR|-	3	5.24609e-06
ORF7a|91|E|K	3	5.24609e-06
ORF7a|51|D|H	3	5.24609e-06
ORF7a|89|R|S	3	5.24609e-06
ORF7a|54|FALTC|-	3	5.24609e-06
ORF7a|55|A|E	3	5.24609e-06
ORF7a|58|CFSTQFAFACPDGVKHV|-	3	5.24609e-06
ORF7a|86|L|Q	3	5.24609e-06
ORF7a|61|T|S	3	5.24609e-06
ORF7a|62|QFAFACPDGVKHVY|-	3	5.24609e-06
ORF7a|62|QFAFAC|H	3	5.24609e-06
ORF7a|62|QFAF|H	3	5.24609e-06
ORF7a|62|Q|P	3	5.24609e-06
ORF7a|63|F|I	3	5.24609e-06
ORF7a|63|F|V	3	5.24609e-06
ORF7a|64|AFACPDGVKHVYQLR|-	3	5.24609e-06
ORF7a|67|C|S	3	5.24609e-06
ORF7a|68|P|R	3	5.24609e-06
ORF7a|78|R|P	3	5.24609e-06
ORF7a|71|VK|-	3	5.24609e-06
ORF7a|86|L|R	3	5.24609e-06
ORF7a|90|Q|P	3	5.24609e-06
ORF7a|90|Q|R	3	5.24609e-06
ORF7a|93|V|G	3	5.24609e-06
ORF7a|97|YSPIFLIVA|S	3	5.24609e-06
ORF7a|82|V|I	3	5.24609e-06
ORF7a|1|MK|-	3	5.24609e-06
ORF7a|100|IFLI|-	2	3.49739e-06
ORF7a|100|I|M	2	3.49739e-06
ORF7a|120|T|P	2	3.49739e-06
ORF7a|101|F|S	2	3.49739e-06
ORF7a|102|L|I	2	3.49739e-06
ORF7a|61|TQFAFACPDGVKHVY|-	2	3.49739e-06
ORF7a|84|P|F	2	3.49739e-06
ORF7a|85|K|R	2	3.49739e-06
ORF7a|96|L|V	2	3.49739e-06
ORF7a|104|VAAIVFITLCFT|-	2	3.49739e-06
ORF7a|106|A|E	2	3.49739e-06
ORF7a|107|I|K	2	3.49739e-06
ORF7a|108|V|E	2	3.49739e-06
ORF7a|115|T|R	2	3.49739e-06
ORF7a|108|V|G	2	3.49739e-06
ORF7a|109|FI|-	2	3.49739e-06
ORF7a|110|I|L	2	3.49739e-06
ORF7a|111|T|P	2	3.49739e-06
ORF7a|113|C|W	2	3.49739e-06
ORF7a|114|F|V	2	3.49739e-06
ORF7a|118|R|T	2	3.49739e-06
ORF7a|12|L|H	2	3.49739e-06
ORF7a|18|Y|_	2	3.49739e-06
ORF7a|19|H|S	2	3.49739e-06
ORF7a|2|K|N	2	3.49739e-06
ORF7a|22|E|K	2	3.49739e-06
ORF7a|3|I|N	2	3.49739e-06
ORF7a|55|A|-	2	3.49739e-06
ORF7a|59|F|I	2	3.49739e-06
ORF7a|67|CPDGVKHVYQL|_	2	3.49739e-06
ORF7a|80|RSVS|T	2	3.49739e-06
ORF7a|8|A|E	2	3.49739e-06
ORF7a|116|L|H	2	3.49739e-06
ORF7a|116|L|R	2	3.49739e-06
ORF7a|117|K|T	2	3.49739e-06
ORF7a|73|H|P	2	3.49739e-06
ORF7a|121|E|A	2	3.49739e-06
ORF7a|14|T|N	2	3.49739e-06
ORF7a|31|L|_	2	3.49739e-06
ORF7a|6|F|V	2	3.49739e-06
ORF7a|1|MKI|-	2	3.49739e-06
ORF7a|20|Y|_	2	3.49739e-06
ORF7a|21|Q|K	2	3.49739e-06
ORF7a|52|N|Y	2	3.49739e-06
ORF7a|27|TTV|-	2	3.49739e-06
ORF7a|27|T|K	2	3.49739e-06
ORF7a|27|T|S	2	3.49739e-06
ORF7a|29|V|I	2	3.49739e-06
ORF7a|82|VSP|A	2	3.49739e-06
ORF7a|31|L|F	2	3.49739e-06
ORF7a|33|E|A	2	3.49739e-06
ORF7a|35|CSSG|_	2	3.49739e-06
ORF7a|36|S|C	2	3.49739e-06
ORF7a|38|G|C	2	3.49739e-06
ORF7a|38|G|L	2	3.49739e-06
ORF7a|40|Y|F	2	3.49739e-06
ORF7a|45|PF|-	2	3.49739e-06
ORF7a|45|P|A	2	3.49739e-06
ORF7a|98|SPI|-	2	3.49739e-06
ORF7a|46|FHPLADNKFALTCFSTQ|L	2	3.49739e-06
ORF7a|49|L|R	2	3.49739e-06
ORF7a|51|D|A	2	3.49739e-06
ORF7a|73|H|I	2	3.49739e-06
ORF7a|53|K|Q	2	3.49739e-06
ORF7a|53|KF|I	2	3.49739e-06
ORF7a|54|FALTCFSTQFAFACPDGVKHVYQL|-	2	3.49739e-06
ORF7a|54|FA|L	2	3.49739e-06
ORF7a|54|F|S	2	3.49739e-06
ORF7a|55|ALTCFSTQFAFACP|-	2	3.49739e-06
ORF7a|56|LTCFSTQFAFACPDGVKHVYQL|-	2	3.49739e-06
ORF7a|56|L|R	2	3.49739e-06
ORF7a|57|T|S	2	3.49739e-06
ORF7a|58|CFSTQFAFA|-	2	3.49739e-06
ORF7a|58|C|-	2	3.49739e-06
ORF7a|79|A|Y	2	3.49739e-06
ORF7a|63|F|S	2	3.49739e-06
ORF7a|63|FAFACPDGV|-	2	3.49739e-06
ORF7a|63|FA|-	2	3.49739e-06
ORF7a|63|F|R	2	3.49739e-06
ORF7a|64|A|P	2	3.49739e-06
ORF7a|65|FACPDGVKHVYQLRARSV|-	2	3.49739e-06
ORF7a|65|F|C	2	3.49739e-06
ORF7a|69|D|I	2	3.49739e-06
ORF7a|66|ACPDGVKHVYQL|-	2	3.49739e-06
ORF7a|66|A|D	2	3.49739e-06
ORF7a|6|F|C	2	3.49739e-06
ORF7a|6|F|S	2	3.49739e-06
ORF7a|75|YQLRAR|-	2	3.49739e-06
ORF7a|73|H|R	2	3.49739e-06
ORF7a|74|V|D	2	3.49739e-06
ORF7a|77|L|I	2	3.49739e-06
ORF7a|80|RSV|-	2	3.49739e-06
ORF7a|81|SV|-	2	3.49739e-06
ORF7a|84|P|T	2	3.49739e-06
ORF7a|85|K|-	2	3.49739e-06
ORF7a|85|K|E	2	3.49739e-06
ORF7a|87|F|-	2	3.49739e-06
ORF7a|90|Q|H	2	3.49739e-06
ORF7a|93|V|L	2	3.49739e-06
ORF7a|95|E|D	2	3.49739e-06
ORF7a|96|LYSPIF|-	2	3.49739e-06
ORF7a|97|Y|F	2	3.49739e-06
ORF7a|99|PIF|-	2	3.49739e-06
ORF7a|3|I|L	2	3.49739e-06
ORF7a|4|I|N	2	3.49739e-06
ORF7a|67|C|_	2	3.49739e-06
ORF7a|46|F|I	2	3.49739e-06
ORF7a|47|H|F	2	3.49739e-06
ORF7a|76|Q|K	2	3.49739e-06
ORF7a|67|C|W	2	3.49739e-06
ORF7a|112|L|-	1	1.7487e-06
ORF7a|98|S|-	1	1.7487e-06
ORF7a|101|FLIVAAIVFITLCFTL|-	1	1.7487e-06
ORF7a|101|FLIV|-	1	1.7487e-06
ORF7a|101|F|I	1	1.7487e-06
ORF7a|101|F|V	1	1.7487e-06
ORF7a|102|LIVAAIVFITLCFTL|-	1	1.7487e-06
ORF7a|103|IVAAIVFITLCFTLKRKT|-	1	1.7487e-06
ORF7a|104|VAAIVFITLCFTLKRKT|-	1	1.7487e-06
ORF7a|104|VAAIVFI|-	1	1.7487e-06
ORF7a|65|F|V	1	1.7487e-06
ORF7a|82|V|N	1	1.7487e-06
ORF7a|88|I|R	1	1.7487e-06
ORF7a|92|E|Q	1	1.7487e-06
ORF7a|108|VFITLCFT|-	1	1.7487e-06
ORF7a|108|VFIT|-	1	1.7487e-06
ORF7a|121|E_|-	1	1.7487e-06
ORF7a|109|F|Y	1	1.7487e-06
ORF7a|10|I|K	1	1.7487e-06
ORF7a|63|F|HF	1	1.7487e-06
ORF7a|111|T|A	1	1.7487e-06
ORF7a|112|L|H	1	1.7487e-06
ORF7a|112|L|R	1	1.7487e-06
ORF7a|54|F|V	1	1.7487e-06
ORF7a|41|E|A	1	1.7487e-06
ORF7a|60|STQFA|-	1	1.7487e-06
ORF7a|65|F|Y	1	1.7487e-06
ORF7a|97|YSPIFLIVAAIVFI|L	1	1.7487e-06
ORF7a|117|K|Q	1	1.7487e-06
ORF7a|117|K|R	1	1.7487e-06
ORF7a|63|F|-	1	1.7487e-06
ORF7a|121|E|G	1	1.7487e-06
ORF7a|121|E|K	1	1.7487e-06
ORF7a|14|T|P	1	1.7487e-06
ORF7a|19|H|R	1	1.7487e-06
ORF7a|19|H|Y	1	1.7487e-06
ORF7a|23|C|G	1	1.7487e-06
ORF7a|23|C|_	1	1.7487e-06
ORF7a|80|RS|-	1	1.7487e-06
ORF7a|51|D|P	1	1.7487e-06
ORF7a|28|T|P	1	1.7487e-06
ORF7a|28|T|S	1	1.7487e-06
ORF7a|2|K|I	1	1.7487e-06
ORF7a|2|K|Q	1	1.7487e-06
ORF7a|2|K|_	1	1.7487e-06
ORF7a|37|S|K	1	1.7487e-06
ORF7a|38|G|P	1	1.7487e-06
ORF7a|38|G|S	1	1.7487e-06
ORF7a|40|Y|N	1	1.7487e-06
ORF7a|40|Y|S	1	1.7487e-06
ORF7a|50|A|P	1	1.7487e-06
ORF7a|45|PFHPLA|-	1	1.7487e-06
ORF7a|60|ST|-	1	1.7487e-06
ORF7a|66|AC|-	1	1.7487e-06
ORF7a|98|S|A	1	1.7487e-06
ORF7a|47|HPLAD|-	1	1.7487e-06
ORF7a|48|P|R	1	1.7487e-06
ORF7a|4|ILFLALITLATCELYHYQECV|-	1	1.7487e-06
ORF7a|53|K|T	1	1.7487e-06
ORF7a|54|FALTCFSTQFA|-	1	1.7487e-06
ORF7a|54|F|H	1	1.7487e-06
ORF7a|54|F|I	1	1.7487e-06
ORF7a|55|ALTCFSTQFAFACPDGVKHVYQ|-	1	1.7487e-06
ORF7a|55|ALT|-	1	1.7487e-06
ORF7a|69|DGVKHVYQLRAR|G	1	1.7487e-06
ORF7a|58|CFSTQFAFACPDGVKHVYQL|-	1	1.7487e-06
ORF7a|58|C|W	1	1.7487e-06
ORF7a|59|FSTQFAFACPDGVKHVYQ|-	1	1.7487e-06
ORF7a|59|FSTQF|-	1	1.7487e-06
ORF7a|59|FSTQ|_	1	1.7487e-06
ORF7a|59|FS|-	1	1.7487e-06
ORF7a|59|F|V	1	1.7487e-06
ORF7a|5|LFLALITLATCELYHYQEC|-	1	1.7487e-06
ORF7a|5|L|H	1	1.7487e-06
ORF7a|60|STQFAFACPDGVKHVY|-	1	1.7487e-06
ORF7a|60|STQFAFACPDG|-	1	1.7487e-06
ORF7a|60|STQF|I	1	1.7487e-06
ORF7a|61|TQ|K	1	1.7487e-06
ORF7a|61|TQF|-	1	1.7487e-06
ORF7a|61|TQF|I	1	1.7487e-06
ORF7a|62|QFAFACPDGVKHVYQLRARSVS|-	1	1.7487e-06
ORF7a|62|QFAFACPDGVKHVYQLRARS|-	1	1.7487e-06
ORF7a|62|QFAFACPDGVKHVYQL|L	1	1.7487e-06
ORF7a|62|Q|-	1	1.7487e-06
ORF7a|74|V|G	1	1.7487e-06
ORF7a|63|FAFACPDGVKHVYQ|L	1	1.7487e-06
ORF7a|64|AFACPDGVKHVY|-	1	1.7487e-06
ORF7a|65|F|I	1	1.7487e-06
ORF7a|66|ACPDGV|-	1	1.7487e-06
ORF7a|69|DGVKHVYQLRARSVS|A	1	1.7487e-06
ORF7a|6|F|I	1	1.7487e-06
ORF7a|71|V|E	1	1.7487e-06
ORF7a|74|VY|-	1	1.7487e-06
ORF7a|94|Q|P	1	1.7487e-06
ORF7a|77|LRARSVSPKL|-	1	1.7487e-06
ORF7a|77|LRARS|-	1	1.7487e-06
ORF7a|77|L|V	1	1.7487e-06
ORF7a|78|R|F	1	1.7487e-06
ORF7a|80|RSVSPKLF|S	1	1.7487e-06
ORF7a|80|R|G	1	1.7487e-06
ORF7a|88|I|N	1	1.7487e-06
ORF7a|8|A|S	1	1.7487e-06
ORF7a|91|E|V	1	1.7487e-06
ORF7a|95|ELYS|A	1	1.7487e-06
ORF7a|95|E|V	1	1.7487e-06
ORF7a|97|YSPIFLI|-	1	1.7487e-06
ORF7a|97|Y|-	1	1.7487e-06
ORF7a|99|PIFLIVAAIVFITLCFT|-	1	1.7487e-06
ORF7a|98|S|_	1	1.7487e-06
ORF7a|99|P|T	1	1.7487e-06
ORF7a|45|P|F	1	1.7487e-06
ORF7a|48|P|I	1	1.7487e-06
ORF7a|55|A|IA	1	1.7487e-06
ORF7a|72|K|T	1	1.7487e-06
ORF7a|76|Q|P	1	1.7487e-06

## Sheet: ORF7b
All mutations frequency details of orf7b protein during 6th March-24th July,2021 (Outside Assam)
AA Mutation	count	percent
ORF7b|40|T|I	426183	0.745264
ORF7b|33|E|V	799	0.00139721
ORF7b|43|A|V	612	0.0010702
ORF7b|42|H|L	517	0.000904075
ORF7b|39|E|_	506	0.00088484
ORF7b|19|F|L	285	0.000498378
ORF7b|32|L|F	265	0.000463404
ORF7b|13|F|L	253	0.00044242
ORF7b|5|S|L	253	0.00044242
ORF7b|1|M|I	238	0.000416189
ORF7b|42|H|Y	230	0.0004022
ORF7b|31|S|L	198	0.000346242
ORF7b|41|C|F	186	0.000325257
ORF7b|26|I|V	147	0.000257058
ORF7b|15|A|S	132	0.000230828
ORF7b|26|I|T	129	0.000225582
ORF7b|7|I|V	115	0.0002011
ORF7b|33|E|_	111	0.000194105
ORF7b|14|L|S	108	0.000188859
ORF7b|9|F|S	89	0.000155634
ORF7b|13|F|-	84	0.00014689
ORF7b|37|H|Y	74	0.000129403
ORF7b|43|A|L	63	0.000110168
ORF7b|43|A|T	62	0.000108419
ORF7b|20|L|F	56	9.79269e-05
ORF7b|3|E|_	56	9.79269e-05
ORF7b|2|I|N	55	9.61782e-05
ORF7b|31|S|_	52	9.09321e-05
ORF7b|14|L|-	46	8.044e-05
ORF7b|43|A|S	44	7.69426e-05
ORF7b|21|V|F	42	7.34452e-05
ORF7b|36|D|G	41	7.16965e-05
ORF7b|24|M|I	40	6.99478e-05
ORF7b|12|C|F	38	6.64504e-05
ORF7b|3|E|Q	36	6.2953e-05
ORF7b|21|V|I	35	6.12043e-05
ORF7b|25|L|F	34	5.94556e-05
ORF7b|11|L|F	32	5.59582e-05
ORF7b|42|H|Q	32	5.59582e-05
ORF7b|24|M|T	30	5.24609e-05
ORF7b|37|H|N	30	5.24609e-05
ORF7b|4|L|F	30	5.24609e-05
ORF7b|29|W|_	28	4.89635e-05
ORF7b|36|D|N	28	4.89635e-05
ORF7b|8|D|G	28	4.89635e-05
ORF7b|15|A|T	27	4.72148e-05
ORF7b|37|H|L	26	4.54661e-05
ORF7b|35|Q|R	25	4.37174e-05
ORF7b|37|H|R	25	4.37174e-05
ORF7b|29|W|C	24	4.19687e-05
ORF7b|27|I|V	23	4.022e-05
ORF7b|28|F|L	23	4.022e-05
ORF7b|39|E|Q	23	4.022e-05
ORF7b|7|I|T	22	3.84713e-05
ORF7b|38|N|S	21	3.67226e-05
ORF7b|3|E|K	21	3.67226e-05
ORF7b|23|I|F	20	3.49739e-05
ORF7b|3|ELSL|-	20	3.49739e-05
ORF7b|35|Q|_	19	3.32252e-05
ORF7b|10|Y|C	18	3.14765e-05
ORF7b|27|I|T	17	2.97278e-05
ORF7b|2|I|V	17	2.97278e-05
ORF7b|10|Y|H	16	2.79791e-05
ORF7b|13|F|S	16	2.79791e-05
ORF7b|25|L|I	16	2.79791e-05
ORF7b|2|I|T	16	2.79791e-05
ORF7b|31|S|P	16	2.79791e-05
ORF7b|4|L|I	16	2.79791e-05
ORF7b|15|A|V	15	2.62304e-05
ORF7b|27|I|F	14	2.44817e-05
ORF7b|1|M|V	13	2.2733e-05
ORF7b|24|M|V	13	2.2733e-05
ORF7b|25|L|P	13	2.2733e-05
ORF7b|19|F|S	12	2.09843e-05
ORF7b|29|W|L	12	2.09843e-05
ORF7b|36|D|Y	12	2.09843e-05
ORF7b|8|D|Y	12	2.09843e-05
ORF7b|35|Q|L	11	1.92356e-05
ORF7b|41|C|S	11	1.92356e-05
ORF7b|42|H|R	10	1.7487e-05
ORF7b|34|L|R	10	1.7487e-05
ORF7b|20|L|P	9	1.57383e-05
ORF7b|22|L|S	9	1.57383e-05
ORF7b|29|W|R	9	1.57383e-05
ORF7b|15|A|D	8	1.39896e-05
ORF7b|28|F|Y	8	1.39896e-05
ORF7b|2|I|-	8	1.39896e-05
ORF7b|39|E|D	8	1.39896e-05
ORF7b|41|C|Y	8	1.39896e-05
ORF7b|24|M|L	7	1.22409e-05
ORF7b|44|_|Y	7	1.22409e-05
ORF7b|16|F|L	7	1.22409e-05
ORF7b|21|V|G	7	1.22409e-05
ORF7b|30|F|L	7	1.22409e-05
ORF7b|42|H|N	7	1.22409e-05
ORF7b|31|S|A	7	1.22409e-05
ORF7b|39|E|G	7	1.22409e-05
ORF7b|41|C|V	7	1.22409e-05
ORF7b|16|F|V	6	1.04922e-05
ORF7b|1|M|T	6	1.04922e-05
ORF7b|23|I|V	6	1.04922e-05
ORF7b|26|I|F	6	1.04922e-05
ORF7b|32|L|I	6	1.04922e-05
ORF7b|39|E|V	6	1.04922e-05
ORF7b|44|_|-	6	1.04922e-05
ORF7b|44|_|L	6	1.04922e-05
ORF7b|10|Y|_	5	8.74348e-06
ORF7b|12|C|S	5	8.74348e-06
ORF7b|13|FLA|-	5	8.74348e-06
ORF7b|21|V|A	5	8.74348e-06
ORF7b|28|F|S	5	8.74348e-06
ORF7b|32|L|P	5	8.74348e-06
ORF7b|33|E|A	5	8.74348e-06
ORF7b|34|L|Q	5	8.74348e-06
ORF7b|38|N|Y	5	8.74348e-06
ORF7b|39|E|K	5	8.74348e-06
ORF7b|8|D|A	5	8.74348e-06
ORF7b|42|HA|*	5	8.74348e-06
ORF7b|18|L|P	4	6.99478e-06
ORF7b|1|M|L	4	6.99478e-06
ORF7b|2|I|M	4	6.99478e-06
ORF7b|30|F|C	4	6.99478e-06
ORF7b|34|L|M	4	6.99478e-06
ORF7b|6|L|S	4	6.99478e-06
ORF7b|8|D|N	4	6.99478e-06
ORF7b|5|S|A	4	6.99478e-06
ORF7b|6|L|_	4	6.99478e-06
ORF7b|10|Y|F	3	5.24609e-06
ORF7b|11|L|S	3	5.24609e-06
ORF7b|14|LA|-	3	5.24609e-06
ORF7b|16|F|C	3	5.24609e-06
ORF7b|16|F|S	3	5.24609e-06
ORF7b|1|M|K	3	5.24609e-06
ORF7b|20|L|I	3	5.24609e-06
ORF7b|22|L|F	3	5.24609e-06
ORF7b|26|I|N	3	5.24609e-06
ORF7b|2|I|F	3	5.24609e-06
ORF7b|2|I|S	3	5.24609e-06
ORF7b|33|E|K	3	5.24609e-06
ORF7b|33|E|Q	3	5.24609e-06
ORF7b|35|Q|K	3	5.24609e-06
ORF7b|36|D|E	3	5.24609e-06
ORF7b|36|D|V	3	5.24609e-06
ORF7b|3|E|A	3	5.24609e-06
ORF7b|5|S|P	3	5.24609e-06
ORF7b|23|I|L	2	3.49739e-06
ORF7b|26|I|L	2	3.49739e-06
ORF7b|9|F|L	2	3.49739e-06
ORF7b|12|C|Y	2	3.49739e-06
ORF7b|13|F|V	2	3.49739e-06
ORF7b|13|F|Y	2	3.49739e-06
ORF7b|14|L|F	2	3.49739e-06
ORF7b|19|F|V	2	3.49739e-06
ORF7b|21|VL|-	2	3.49739e-06
ORF7b|28|F|I	2	3.49739e-06
ORF7b|28|F|V	2	3.49739e-06
ORF7b|29|W|G	2	3.49739e-06
ORF7b|2|I|K	2	3.49739e-06
ORF7b|33|-|N	2	3.49739e-06
ORF7b|34|L|P	2	3.49739e-06
ORF7b|34|L|V	2	3.49739e-06
ORF7b|3|E|G	2	3.49739e-06
ORF7b|6|LID|-	2	3.49739e-06
ORF7b|6|L|F	2	3.49739e-06
ORF7b|6|L|V	2	3.49739e-06
ORF7b|7|I|-	2	3.49739e-06
ORF7b|40|T|L	2	3.49739e-06
ORF7b|40|T|N	2	3.49739e-06
ORF7b|41|C|R	2	3.49739e-06
ORF7b|42|H|V	2	3.49739e-06
ORF7b|5|S|T	2	3.49739e-06
ORF7b|8|D|E	2	3.49739e-06
ORF7b|10|Y|N	1	1.7487e-06
ORF7b|11|LCF|-	1	1.7487e-06
ORF7b|11|L|V	1	1.7487e-06
ORF7b|11|L|W	1	1.7487e-06
ORF7b|12|C|G	1	1.7487e-06
ORF7b|12|C|R	1	1.7487e-06
ORF7b|15|A|P	1	1.7487e-06
ORF7b|17|L|V	1	1.7487e-06
ORF7b|18|L|F	1	1.7487e-06
ORF7b|18|L|V	1	1.7487e-06
ORF7b|19|F|C	1	1.7487e-06
ORF7b|19|F|I	1	1.7487e-06
ORF7b|23|I|N	1	1.7487e-06
ORF7b|24|ML|-	1	1.7487e-06
ORF7b|25|L|R	1	1.7487e-06
ORF7b|27|I|N	1	1.7487e-06
ORF7b|40|T|A	1	1.7487e-06
ORF7b|27|I|S	1	1.7487e-06
ORF7b|40|T|S	1	1.7487e-06
ORF7b|30|F|S	1	1.7487e-06
ORF7b|32|L|V	1	1.7487e-06
ORF7b|37|H|P	1	1.7487e-06
ORF7b|36|D|A	1	1.7487e-06
ORF7b|36|D|H	1	1.7487e-06
ORF7b|38|N|I	1	1.7487e-06
ORF7b|3|E|V	1	1.7487e-06
ORF7b|43|A|P	1	1.7487e-06
ORF7b|44|_|Q	1	1.7487e-06
ORF7b|4|L|V	1	1.7487e-06
ORF7b|7|I|L	1	1.7487e-06
ORF7b|8|D|V	1	1.7487e-06
ORF7b|40|T|V	1	1.7487e-06
ORF7b|41|C|W	1	1.7487e-06
ORF7b|5|SL|-	1	1.7487e-06
ORF7b|8|DFYL|V	1	1.7487e-06

## Sheet: ORF8
All mutations frequency details of orf8 protein during 6th March-24th July,2021 (Outside Assam)
AA Mutation	count	percent
ORF8|119|DF|-	508023	0.888377
ORF8|93|P|S	9997	0.0174817
ORF8|120|F|L	8448	0.014773
ORF8|60|L|F	5253	0.00918589
ORF8|65|A|S	5234	0.00915267
ORF8|119|D|V	3947	0.0069021
ORF8|86|FT|S	2991	0.00523035
ORF8|67|S|F	2371	0.00414616
ORF8|69|S|L	2281	0.00398877
ORF8|62|V|L	1392	0.00243418
ORF8|8|G|V	1032	0.00180465
ORF8|115|R|C	956	0.00167175
ORF8|66|G|V	900	0.00157383
ORF8|106|E|_	884	0.00154585
ORF8|19|E|_	808	0.00141295
ORF8|45|W|L	794	0.00138846
ORF8|65|A|V	784	0.00137098
ORF8|72|Q|H	770	0.0013465
ORF8|36|P|S	679	0.00118736
ORF8|51|A|V	673	0.00117687
ORF8|31|Y|F	639	0.00111742
ORF8|52|R|I	595	0.00104047
ORF8|5|V|I	563	0.000984515
ORF8|119|D|N	542	0.000947793
ORF8|26|T|I	523	0.000914568
ORF8|10|I|T	470	0.000821887
ORF8|121|I|L	467	0.000816641
ORF8|25|C|Y	453	0.000792159
ORF8|101|R|L	409	0.000715216
ORF8|45|W|C	408	0.000713468
ORF8|27|Q|_	401	0.000701227
ORF8|33|V|F	397	0.000694232
ORF8|18|Q|_	393	0.000687237
ORF8|102|C|F	378	0.000661007
ORF8|37|C|F	355	0.000620787
ORF8|37|C|R	353	0.000617289
ORF8|47|I|V	326	0.000570075
ORF8|66|GSK|E	308	0.000538598
ORF8|5|V|A	305	0.000533352
ORF8|30|P|L	295	0.000515865
ORF8|55|A|V	261	0.000456409
ORF8|118|L|V	256	0.000447666
ORF8|8|G|R	248	0.000433676
ORF8|64|E|_	245	0.00042843
ORF8|54|S|L	234	0.000409195
ORF8|119|D|-	202	0.000353236
ORF8|64|E|D	200	0.000349739
ORF8|62|V|M	199	0.00034799
ORF8|32|V|L	196	0.000342744
ORF8|72|Q|L	161	0.00028154
ORF8|106|E|Q	160	0.000279791
ORF8|121|I|T	156	0.000272796
ORF8|110|E|_	152	0.000265802
ORF8|87|T|I	151	0.000264053
ORF8|36|P|L	133	0.000232576
ORF8|4|L|F	133	0.000232576
ORF8|118|LD|-	132	0.000230828
ORF8|14|A|S	132	0.000230828
ORF8|20|C|R	130	0.00022733
ORF8|95|L|F	129	0.000225582
ORF8|25|C|F	125	0.000218587
ORF8|111|Y|H	124	0.000216838
ORF8|16|F|L	124	0.000216838
ORF8|100|V|L	121	0.000211592
ORF8|35|D|Y	121	0.000211592
ORF8|88|I|T	117	0.000204597
ORF8|78|N|D	115	0.0002011
ORF8|85|P|S	114	0.000199351
ORF8|17|H|Y	104	0.000181864
ORF8|29|Q|L	102	0.000178367
ORF8|51|A|S	101	0.000176618
ORF8|70|P|L	101	0.000176618
ORF8|66|G|S	98	0.000171372
ORF8|9|I|T	96	0.000167875
ORF8|39|I|T	95	0.000166126
ORF8|77|G|C	90	0.000157383
ORF8|38|P|L	90	0.000157383
ORF8|40|H|Y	89	0.000155634
ORF8|73|Y|C	88	0.000153885
ORF8|8|G|_	87	0.000152136
ORF8|45|W|R	87	0.000152136
ORF8|50|G|_	87	0.000152136
ORF8|66|G|C	79	0.000138147
ORF8|38|P|S	78	0.000136398
ORF8|5|V|F	75	0.000131152
ORF8|59|E|_	74	0.000129403
ORF8|103|S|L	73	0.000127655
ORF8|90|C|F	72	0.000125906
ORF8|3|F|L	69	0.00012066
ORF8|45|W|_	69	0.00012066
ORF8|40|H|N	69	0.00012066
ORF8|74|I|T	69	0.00012066
ORF8|69|S|P	67	0.000117163
ORF8|93|P|L	66	0.000115414
ORF8|115|R|L	65	0.000113665
ORF8|119|D|I	65	0.000113665
ORF8|3|F|C	64	0.000111916
ORF8|110|E|Q	63	0.000110168
ORF8|10|I|N	58	0.000101424
ORF8|28|H|R	54	9.44295e-05
ORF8|34|D|Y	53	9.26808e-05
ORF8|45|W|S	52	9.09321e-05
ORF8|75|D|Y	50	8.74348e-05
ORF8|66|G|D	50	8.74348e-05
ORF8|114|V|F	49	8.56861e-05
ORF8|63|D|A	49	8.56861e-05
ORF8|115|R|S	49	8.56861e-05
ORF8|113|D|Y	48	8.39374e-05
ORF8|91|Q|R	48	8.39374e-05
ORF8|8|G|E	46	8.044e-05
ORF8|91|Q|_	46	8.044e-05
ORF8|122|_|L	45	7.86913e-05
ORF8|95|L|V	45	7.86913e-05
ORF8|11|T|I	43	7.51939e-05
ORF8|76|I|V	43	7.51939e-05
ORF8|31|Y|H	43	7.51939e-05
ORF8|65|A|T	43	7.51939e-05
ORF8|49|V|I	42	7.34452e-05
ORF8|81|V|F	42	7.34452e-05
ORF8|114|V|I	41	7.16965e-05
ORF8|16|F|S	41	7.16965e-05
ORF8|73|Y|H	41	7.16965e-05
ORF8|77|G|S	41	7.16965e-05
ORF8|63|D|G	39	6.81991e-05
ORF8|27|Q|K	39	6.81991e-05
ORF8|117|V|L	37	6.47017e-05
ORF8|51|A|D	37	6.47017e-05
ORF8|83|C|F	37	6.47017e-05
ORF8|120|F|LF	36	6.2953e-05
ORF8|13|V|I	36	6.2953e-05
ORF8|20|C|Y	36	6.2953e-05
ORF8|103|S|P	35	6.12043e-05
ORF8|12|T|I	35	6.12043e-05
ORF8|63|D|Y	33	5.77069e-05
ORF8|76|I|T	33	5.77069e-05
ORF8|21|S|N	32	5.59582e-05
ORF8|23|Q|H	32	5.59582e-05
ORF8|64|E|G	32	5.59582e-05
ORF8|97|S|G	31	5.42095e-05
ORF8|86|F|S	31	5.42095e-05
ORF8|75|D|G	30	5.24609e-05
ORF8|1|M|I	30	5.24609e-05
ORF8|91|Q|K	30	5.24609e-05
ORF8|84|L|S	29	5.07122e-05
ORF8|71|I|F	29	5.07122e-05
ORF8|68|K|_	28	4.89635e-05
ORF8|36|P|T	28	4.89635e-05
ORF8|54|S|_	28	4.89635e-05
ORF8|92|E|K	28	4.89635e-05
ORF8|46|Y|H	27	4.72148e-05
ORF8|39|I|V	27	4.72148e-05
ORF8|104|F|S	26	4.54661e-05
ORF8|11|T|K	26	4.54661e-05
ORF8|10|I|V	25	4.37174e-05
ORF8|63|D|N	25	4.37174e-05
ORF8|32|V|A	25	4.37174e-05
ORF8|54|S|P	25	4.37174e-05
ORF8|101|R|H	24	4.19687e-05
ORF8|116|V|F	24	4.19687e-05
ORF8|47|I|T	24	4.19687e-05
ORF8|63|D|V	24	4.19687e-05
ORF8|79|Y|_	24	4.19687e-05
ORF8|14|A|T	23	4.022e-05
ORF8|62|V|A	23	4.022e-05
ORF8|102|C|Y	22	3.84713e-05
ORF8|19|E|K	22	3.84713e-05
ORF8|61|C|Y	22	3.84713e-05
ORF8|115|R|H	21	3.67226e-05
ORF8|21|S|I	21	3.67226e-05
ORF8|27|Q|L	21	3.67226e-05
ORF8|34|D|E	21	3.67226e-05
ORF8|3|F|S	21	3.67226e-05
ORF8|68|K|N	21	3.67226e-05
ORF8|30|P|S	20	3.49739e-05
ORF8|56|P|L	20	3.49739e-05
ORF8|58|I|-	20	3.49739e-05
ORF8|96|G|C	19	3.32252e-05
ORF8|46|Y|C	19	3.32252e-05
ORF8|66|GS|A	19	3.32252e-05
ORF8|105|Y|C	18	3.14765e-05
ORF8|12|T|A	18	3.14765e-05
ORF8|32|V|I	18	3.14765e-05
ORF8|42|Y|F	18	3.14765e-05
ORF8|120|F|V	18	3.14765e-05
ORF8|55|A|T	17	2.97278e-05
ORF8|56|P|S	17	2.97278e-05
ORF8|81|V|I	17	2.97278e-05
ORF8|40|H|Q	16	2.79791e-05
ORF8|115|RVVLDFI|L	16	2.79791e-05
ORF8|37|C|Y	16	2.79791e-05
ORF8|83|C|Y	16	2.79791e-05
ORF8|118|L|-	15	2.62304e-05
ORF8|24|S|L	15	2.62304e-05
ORF8|99|V|I	15	2.62304e-05
ORF8|92|E|_	15	2.62304e-05
ORF8|28|H|Y	14	2.44817e-05
ORF8|7|L|S	14	2.44817e-05
ORF8|70|P|H	14	2.44817e-05
ORF8|6|F|S	14	2.44817e-05
ORF8|72|Q|_	14	2.44817e-05
ORF8|74|I|V	14	2.44817e-05
ORF8|80|T|I	14	2.44817e-05
ORF8|82|S|P	14	2.44817e-05
ORF8|106|E|D	13	2.2733e-05
ORF8|77|G|V	13	2.2733e-05
ORF8|111|Y|C	13	2.2733e-05
ORF8|116|V|S	13	2.2733e-05
ORF8|18|Q|K	13	2.2733e-05
ORF8|29|Q|_	13	2.2733e-05
ORF8|31|Y|C	13	2.2733e-05
ORF8|34|D|G	13	2.2733e-05
ORF8|86|F|L	13	2.2733e-05
ORF8|44|K|R	13	2.2733e-05
ORF8|52|R|T	13	2.2733e-05
ORF8|64|E|V	13	2.2733e-05
ORF8|83|C|S	13	2.2733e-05
ORF8|99|V|L	12	2.09843e-05
ORF8|68|K|I	12	2.09843e-05
ORF8|102|C|R	12	2.09843e-05
ORF8|13|V|A	12	2.09843e-05
ORF8|4|L|P	12	2.09843e-05
ORF8|67|S|A	12	2.09843e-05
ORF8|72|Q|R	12	2.09843e-05
ORF8|81|V|A	12	2.09843e-05
ORF8|101|R|C	11	1.92356e-05
ORF8|12|T|N	11	1.92356e-05
ORF8|28|H|N	11	1.92356e-05
ORF8|21|S|G	11	1.92356e-05
ORF8|59|E|G	11	1.92356e-05
ORF8|66|GS|-	11	1.92356e-05
ORF8|67|S|Y	11	1.92356e-05
ORF8|69|S|A	11	1.92356e-05
ORF8|71|I|V	11	1.92356e-05
ORF8|74|I|S	11	1.92356e-05
ORF8|97|S|I	11	1.92356e-05
ORF8|98|L|F	11	1.92356e-05
ORF8|102|C|S	10	1.7487e-05
ORF8|107|D|Y	10	1.7487e-05
ORF8|120|F|-	10	1.7487e-05
ORF8|87|T|K	10	1.7487e-05
ORF8|117|VLDF|-	10	1.7487e-05
ORF8|119|DF|V	10	1.7487e-05
ORF8|11|T|A	10	1.7487e-05
ORF8|25|C|R	10	1.7487e-05
ORF8|27|Q|R	10	1.7487e-05
ORF8|42|Y|_	10	1.7487e-05
ORF8|48|R|G	10	1.7487e-05
ORF8|50|G|R	10	1.7487e-05
ORF8|75|D|N	10	1.7487e-05
ORF8|58|I|V	10	1.7487e-05
ORF8|76|I|F	10	1.7487e-05
ORF8|7|L|_	9	1.57383e-05
ORF8|14|A|V	9	1.57383e-05
ORF8|111|Y|N	9	1.57383e-05
ORF8|121|I|F	9	1.57383e-05
ORF8|118|LDF|-	9	1.57383e-05
ORF8|30|P|Q	9	1.57383e-05
ORF8|43|S|A	9	1.57383e-05
ORF8|45|WY|C	9	1.57383e-05
ORF8|49|V|L	9	1.57383e-05
ORF8|51|A|T	9	1.57383e-05
ORF8|52|R|K	9	1.57383e-05
ORF8|54|S|A	9	1.57383e-05
ORF8|64|E|Q	9	1.57383e-05
ORF8|68|K|E	9	1.57383e-05
ORF8|71|I|T	9	1.57383e-05
ORF8|119|D|Y	9	1.57383e-05
ORF8|67|SK|_	8	1.39896e-05
ORF8|110|E|D	8	1.39896e-05
ORF8|96|G|V	8	1.39896e-05
ORF8|119|DFI_|-	8	1.39896e-05
ORF8|119|DFI|V	8	1.39896e-05
ORF8|122|_|Q	8	1.39896e-05
ORF8|1|M|V	8	1.39896e-05
ORF8|53|K|I	8	1.39896e-05
ORF8|61|C|_	8	1.39896e-05
ORF8|25|C|S	8	1.39896e-05
ORF8|61|C|F	8	1.39896e-05
ORF8|34|D|V	8	1.39896e-05
ORF8|35|D|E	8	1.39896e-05
ORF8|85|P|L	8	1.39896e-05
ORF8|48|R|S	8	1.39896e-05
ORF8|5|V|G	8	1.39896e-05
ORF8|6|F|V	8	1.39896e-05
ORF8|77|G|D	8	1.39896e-05
ORF8|7|L|I	8	1.39896e-05
ORF8|22|L|I	8	1.39896e-05
ORF8|40|H|L	8	1.39896e-05
ORF8|103|S|_	7	1.22409e-05
ORF8|105|Y|H	7	1.22409e-05
ORF8|116|V|A	7	1.22409e-05
ORF8|95|L|S	7	1.22409e-05
ORF8|18|Q|L	7	1.22409e-05
ORF8|35|D|N	7	1.22409e-05
ORF8|43|S|F	7	1.22409e-05
ORF8|44|K|N	7	1.22409e-05
ORF8|53|K|E	7	1.22409e-05
ORF8|53|K|R	7	1.22409e-05
ORF8|7|L|F	7	1.22409e-05
ORF8|82|S|F	7	1.22409e-05
ORF8|93|P|T	7	1.22409e-05
ORF8|9|I|L	7	1.22409e-05
ORF8|112|H|Y	6	1.04922e-05
ORF8|40|H|R	6	1.04922e-05
ORF8|103|S|T	6	1.04922e-05
ORF8|104|F|L	6	1.04922e-05
ORF8|23|Q|_	6	1.04922e-05
ORF8|53|K|N	6	1.04922e-05
ORF8|111|Y|F	6	1.04922e-05
ORF8|117|V|F	6	1.04922e-05
ORF8|117|V|D	6	1.04922e-05
ORF8|117|V|I	6	1.04922e-05
ORF8|70|P|T	6	1.04922e-05
ORF8|14|A|D	6	1.04922e-05
ORF8|15|A|V	6	1.04922e-05
ORF8|17|H|Q	6	1.04922e-05
ORF8|20|C|S	6	1.04922e-05
ORF8|23|Q|L	6	1.04922e-05
ORF8|26|T|A	6	1.04922e-05
ORF8|79|YTVSCLPFTINCQEPK|_	6	1.04922e-05
ORF8|30|P|T	6	1.04922e-05
ORF8|37|C|S	6	1.04922e-05
ORF8|39|I|F	6	1.04922e-05
ORF8|41|F|S	6	1.04922e-05
ORF8|44|K|E	6	1.04922e-05
ORF8|55|A|S	6	1.04922e-05
ORF8|57|L|S	6	1.04922e-05
ORF8|59|E|Q	6	1.04922e-05
ORF8|68|K|R	6	1.04922e-05
ORF8|70|P|S	6	1.04922e-05
ORF8|80|T|S	6	1.04922e-05
ORF8|82|S|T	6	1.04922e-05
ORF8|8|G|A	6	1.04922e-05
ORF8|90|C|Y	6	1.04922e-05
ORF8|91|Q|H	6	1.04922e-05
ORF8|96|G|R	6	1.04922e-05
ORF8|9|I|V	6	1.04922e-05
ORF8|106|E|A	5	8.74348e-06
ORF8|108|F|S	5	8.74348e-06
ORF8|115|R|P	5	8.74348e-06
ORF8|116|V|L	5	8.74348e-06
ORF8|117|VL|-	5	8.74348e-06
ORF8|118|L|F	5	8.74348e-06
ORF8|28|H|D	5	8.74348e-06
ORF8|36|P|Q	5	8.74348e-06
ORF8|48|R|K	5	8.74348e-06
ORF8|44|K|Q	5	8.74348e-06
ORF8|45|W|F	5	8.74348e-06
ORF8|56|P|H	5	8.74348e-06
ORF8|59|E|A	5	8.74348e-06
ORF8|65|A|D	5	8.74348e-06
ORF8|67|S|C	5	8.74348e-06
ORF8|79|Y|C	5	8.74348e-06
ORF8|93|P|H	5	8.74348e-06
ORF8|94|K|L	5	8.74348e-06
ORF8|100|V|M	4	6.99478e-06
ORF8|110|E|G	4	6.99478e-06
ORF8|105|Y|N	4	6.99478e-06
ORF8|105|Y|F	4	6.99478e-06
ORF8|107|D|E	4	6.99478e-06
ORF8|107|D|N	4	6.99478e-06
ORF8|94|K|N	4	6.99478e-06
ORF8|113|D|E	4	6.99478e-06
ORF8|38|P|T	4	6.99478e-06
ORF8|116|V|D	4	6.99478e-06
ORF8|120|F|S	4	6.99478e-06
ORF8|118|L|S	4	6.99478e-06
ORF8|52|R|S	4	6.99478e-06
ORF8|24|S|P	4	6.99478e-06
ORF8|26|T|N	4	6.99478e-06
ORF8|28|H|Q	4	6.99478e-06
ORF8|29|Q|R	4	6.99478e-06
ORF8|34|D|N	4	6.99478e-06
ORF8|6|F|C	4	6.99478e-06
ORF8|41|F|V	4	6.99478e-06
ORF8|50|G|E	4	6.99478e-06
ORF8|58|I|S	4	6.99478e-06
ORF8|65|A|P	4	6.99478e-06
ORF8|73|Y|F	4	6.99478e-06
ORF8|74|I|F	4	6.99478e-06
ORF8|79|Y|F	4	6.99478e-06
ORF8|84|L|_	4	6.99478e-06
ORF8|98|L|H	4	6.99478e-06
ORF8|42|Y|C	4	6.99478e-06
ORF8|121|I|N	4	6.99478e-06
ORF8|17|H|D	4	6.99478e-06
ORF8|94|K|I	4	6.99478e-06
ORF8|19|E|Q	4	6.99478e-06
ORF8|22|L|_	4	6.99478e-06
ORF8|89|N|D	4	6.99478e-06
ORF8|96|G|D	4	6.99478e-06
ORF8|106|E|K	3	5.24609e-06
ORF8|106|E|V	3	5.24609e-06
ORF8|111|Y|_	3	5.24609e-06
ORF8|112|H|R	3	5.24609e-06
ORF8|94|K|R	3	5.24609e-06
ORF8|12|T|S	3	5.24609e-06
ORF8|15|A|T	3	5.24609e-06
ORF8|17|H|N	3	5.24609e-06
ORF8|18|Q|R	3	5.24609e-06
ORF8|29|Q|H	3	5.24609e-06
ORF8|67|S|P	3	5.24609e-06
ORF8|38|P|H	3	5.24609e-06
ORF8|39|I|M	3	5.24609e-06
ORF8|43|S|Y	3	5.24609e-06
ORF8|47|I|S	3	5.24609e-06
ORF8|52|R|_	3	5.24609e-06
ORF8|53|K|T	3	5.24609e-06
ORF8|58|I|F	3	5.24609e-06
ORF8|53|K|_	3	5.24609e-06
ORF8|58|I|M	3	5.24609e-06
ORF8|59|E|D	3	5.24609e-06
ORF8|65|A|G	3	5.24609e-06
ORF8|69|S|T	3	5.24609e-06
ORF8|69|S|_	3	5.24609e-06
ORF8|6|F|L	3	5.24609e-06
ORF8|71|I|N	3	5.24609e-06
ORF8|72|Q|P	3	5.24609e-06
ORF8|76|I|S	3	5.24609e-06
ORF8|88|I|V	3	5.24609e-06
ORF8|89|N|S	3	5.24609e-06
ORF8|91|Q|E	3	5.24609e-06
ORF8|92|E|G	3	5.24609e-06
ORF8|94|K|E	3	5.24609e-06
ORF8|94|K|T	3	5.24609e-06
ORF8|96|G|S	3	5.24609e-06
ORF8|97|S|C	3	5.24609e-06
ORF8|9|I|F	3	5.24609e-06
ORF8|119|D|S	3	5.24609e-06
ORF8|120|F|_	3	5.24609e-06
ORF8|121|I|S	3	5.24609e-06
ORF8|68|K|T	3	5.24609e-06
ORF8|101|R|P	2	3.49739e-06
ORF8|4|L|N	2	3.49739e-06
ORF8|6|F|_	2	3.49739e-06
ORF8|8|G|W	2	3.49739e-06
ORF8|104|F|I	2	3.49739e-06
ORF8|92|E|V	2	3.49739e-06
ORF8|107|D|G	2	3.49739e-06
ORF8|10|I|F	2	3.49739e-06
ORF8|10|I|L	2	3.49739e-06
ORF8|10|I|S	2	3.49739e-06
ORF8|110|E|A	2	3.49739e-06
ORF8|118|LD|F	2	3.49739e-06
ORF8|118|LD|Y	2	3.49739e-06
ORF8|13|V|E	2	3.49739e-06
ORF8|13|V|L	2	3.49739e-06
ORF8|15|A|P	2	3.49739e-06
ORF8|16|F|I	2	3.49739e-06
ORF8|18|Q|E	2	3.49739e-06
ORF8|18|Q|H	2	3.49739e-06
ORF8|19|E|V	2	3.49739e-06
ORF8|24|S|A	2	3.49739e-06
ORF8|26|T|S	2	3.49739e-06
ORF8|2|K|N	2	3.49739e-06
ORF8|57|L|V	2	3.49739e-06
ORF8|2|K|T	2	3.49739e-06
ORF8|2|K|_	2	3.49739e-06
ORF8|30|P|A	2	3.49739e-06
ORF8|31|YV|L	2	3.49739e-06
ORF8|31|Y|N	2	3.49739e-06
ORF8|32|V|E	2	3.49739e-06
ORF8|33|V|D	2	3.49739e-06
ORF8|37|C|G	2	3.49739e-06
ORF8|32|V|G	2	3.49739e-06
ORF8|33|V|G	2	3.49739e-06
ORF8|33|V|I	2	3.49739e-06
ORF8|33|V|L	2	3.49739e-06
ORF8|37|C|W	2	3.49739e-06
ORF8|39|I|S	2	3.49739e-06
ORF8|40|H|P	2	3.49739e-06
ORF8|41|F|L	2	3.49739e-06
ORF8|41|F|C	2	3.49739e-06
ORF8|47|I|M	2	3.49739e-06
ORF8|50|G|K	2	3.49739e-06
ORF8|55|A|E	2	3.49739e-06
ORF8|43|S|P	2	3.49739e-06
ORF8|46|Y|F	2	3.49739e-06
ORF8|4|L|I	2	3.49739e-06
ORF8|52|R|G	2	3.49739e-06
ORF8|53|K|Q	2	3.49739e-06
ORF8|60|L|S	2	3.49739e-06
ORF8|54|S|T	2	3.49739e-06
ORF8|57|L|F	2	3.49739e-06
ORF8|58|I|L	2	3.49739e-06
ORF8|60|L|E	2	3.49739e-06
ORF8|60|L|_	2	3.49739e-06
ORF8|64|E|K	2	3.49739e-06
ORF8|65|AG|-	2	3.49739e-06
ORF8|71|I|L	2	3.49739e-06
ORF8|78|N|S	2	3.49739e-06
ORF8|7|L|V	2	3.49739e-06
ORF8|86|F|Y	2	3.49739e-06
ORF8|87|T|A	2	3.49739e-06
ORF8|90|C|_	2	3.49739e-06
ORF8|89|N|T	2	3.49739e-06
ORF8|8|G|L	2	3.49739e-06
ORF8|90|C|R	2	3.49739e-06
ORF8|97|S|N	2	3.49739e-06
ORF8|9|I|N	2	3.49739e-06
ORF8|22|L|V	2	3.49739e-06
ORF8|15|A|S	2	3.49739e-06
ORF8|89|N|H	2	3.49739e-06
ORF8|36|P|A	2	3.49739e-06
ORF8|54|S|K	2	3.49739e-06
ORF8|60|L|W	2	3.49739e-06
ORF8|72|Q|E	2	3.49739e-06
ORF8|75|D|H	2	3.49739e-06
ORF8|89|N|Y	2	3.49739e-06
ORF8|90|C|S	2	3.49739e-06
ORF8|100|V|A	1	1.7487e-06
ORF8|101|R|S	1	1.7487e-06
ORF8|102|C|W	1	1.7487e-06
ORF8|106|E|G	1	1.7487e-06
ORF8|108|F|V	1	1.7487e-06
ORF8|109|L|V	1	1.7487e-06
ORF8|10|I|M	1	1.7487e-06
ORF8|112|HD|-	1	1.7487e-06
ORF8|112|H|L	1	1.7487e-06
ORF8|114|V|L	1	1.7487e-06
ORF8|61|C|S	1	1.7487e-06
ORF8|117|V|G	1	1.7487e-06
ORF8|118|LDF|*	1	1.7487e-06
ORF8|59|E|V	1	1.7487e-06
ORF8|122|_|K	1	1.7487e-06
ORF8|12|T|P	1	1.7487e-06
ORF8|13|V|G	1	1.7487e-06
ORF8|15|A|E	1	1.7487e-06
ORF8|16|F|V	1	1.7487e-06
ORF8|17|H|R	1	1.7487e-06
ORF8|19|E|-	1	1.7487e-06
ORF8|19|E|G	1	1.7487e-06
ORF8|1|M|L	1	1.7487e-06
ORF8|20|C|F	1	1.7487e-06
ORF8|61|C|R	1	1.7487e-06
ORF8|23|Q|R	1	1.7487e-06
ORF8|25|C|_	1	1.7487e-06
ORF8|26|T|P	1	1.7487e-06
ORF8|87|T|R	1	1.7487e-06
ORF8|64|E|A	1	1.7487e-06
ORF8|34|D|A	1	1.7487e-06
ORF8|66|G|A	1	1.7487e-06
ORF8|36|P|R	1	1.7487e-06
ORF8|39|I|L	1	1.7487e-06
ORF8|3|FLVF|-	1	1.7487e-06
ORF8|42|Y|H	1	1.7487e-06
ORF8|42|Y|N	1	1.7487e-06
ORF8|47|I|F	1	1.7487e-06
ORF8|47|I|L	1	1.7487e-06
ORF8|48|R|I	1	1.7487e-06
ORF8|49|V|A	1	1.7487e-06
ORF8|50|G|V	1	1.7487e-06
ORF8|56|P|T	1	1.7487e-06
ORF8|59|E|K	1	1.7487e-06
ORF8|5|V|-	1	1.7487e-06
ORF8|62|V|F	1	1.7487e-06
ORF8|64|E|Y	1	1.7487e-06
ORF8|65|A|F	1	1.7487e-06
ORF8|67|SK|-	1	1.7487e-06
ORF8|67|S|T	1	1.7487e-06
ORF8|71|I|M	1	1.7487e-06
ORF8|71|I|S	1	1.7487e-06
ORF8|74|I|L	1	1.7487e-06
ORF8|75|D|A	1	1.7487e-06
ORF8|79|Y|H	1	1.7487e-06
ORF8|80|T|E	1	1.7487e-06
ORF8|82|S|A	1	1.7487e-06
ORF8|85|P|T	1	1.7487e-06
ORF8|87|T|E	1	1.7487e-06
ORF8|88|I|F	1	1.7487e-06
ORF8|88|I|L	1	1.7487e-06
ORF8|89|N|K	1	1.7487e-06
ORF8|91|Q|L	1	1.7487e-06
ORF8|94|K|_	1	1.7487e-06
ORF8|95|L|_	1	1.7487e-06
ORF8|97|S|R	1	1.7487e-06
ORF8|119|D|H	1	1.7487e-06
ORF8|121|I|-	1	1.7487e-06
ORF8|19|E|D	1	1.7487e-06
ORF8|3|F|I	1	1.7487e-06
ORF8|23|Q|P	1	1.7487e-06
ORF8|6|FL|-	1	1.7487e-06
ORF8|28|H|L	1	1.7487e-06
ORF8|60|L|M	1	1.7487e-06
ORF8|41|FYSKWY|-	1	1.7487e-06
ORF8|58|IE|K	1	1.7487e-06
ORF8|82|S|Y	1	1.7487e-06
