# Supplementary material for: Genome analysis of SARS-CoV-2 isolates from a population reveals the rapid selective sweep of a haplotype carrying many pre-existing and new mutations
Source: Virol J. 2023 Sep 1;20:201. doi: 10.1186/s12985-023-02139-3 (PMC10474745; doi:10.1186/s12985-023-02139-3)
Supplement: Supplementary file 10 — Additional file 10: Mapping and alignment statistics of the derived sequences of SARS-CoV-2. [file 12985_2023_2139_MOESM10_ESM.xlsx]

## Sheet: GeneExpression_FPKM1
FPKM												Read depth
	ORF1ab	S	ORF3a	E	M	ORF6	ORF7a,ORF7b	ORF8	N	ORF10			ORF1ab	S	ORF3a	E	M	ORF6	ORF7a	ORF7b	ORF8	N	ORF10
ICL1	31163.5	23541.4	10546.9	795.524	8919.4	0	167081	48869.6	191877	0			1013.07	448.59	656.8	206.2	256.45	410.83	1975.68	923.27	2067.26	2149.14	163.53
ICL2	24875.7	17722.6	18068.7	78.4679	5049.6	0	103550	10348.6	263701	0			751.41	345.94	328.44	188.07	202.84	185.03	3131.64	477.65	1211.4	5956.94	171.71
ICL3	31212.4	21799.3	11014.2	0	7797.72	0	88663.8	35549.2	214397	0			730.36	347.39	269.59	370.2	543.08	112.83	2733.74	777.32	2368.46	6603.65	454.52
ICL4	33106.7	24639.6	11932.4	1670.13	12704	473.023	113274	60786.9	155018	0			823.12	502.92	322.81	202.32	393.11	161.06	1923.4	345.45	868.73	8891.22	375.5
ICL5	35802.2	23859.5	13875.9	5115.86	15196.8	1221.69	105748	69438.8	125125	0			1387.51	525.45	272.44	340.46	252.62	165.65	2518.5	525.03	2218.74	5729.69	215.49
ICL6	36164.5	22850.3	17845.3	12258.8	19766.8	2245.72	84904.6	91493.8	119458	0			687.83	699.29	673.87	832.79	379.4	149.31	2523.16	419.52	1411.04	5152.7	331.98
ICL7	33656.4	23891.5	7220.97	163.257	6768.28	323.669	99980.8	27825.6	217511	0			771.56	442.63	358.81	665.67	357.64	677.18	4379.19	490.22	1925.69	7882.06	215.61
ICL8	34519.9	27283.2	10039.7	1961.33	13276.1	1023.28	98730.1	53696.8	127518	0			735.59	560.76	507.47	506.32	502.23	321.52	1730.94	368.07	1163.63	4463.13	302.93
ICL9	28050.3	25023.4	19875.7	323.625	7247.55	0	112611	59634.2	215584	0			833.15	410.3	381.54	480.77	231.38	528.51	1560.14	1753.17	1457.57	5056.82	212.37
ICL10	28540.1	16775.2	33072.9	139.168	6266.44	0	111072	37371.7	216371	0			1118.82	539.66	388.28	497.38	500.35	228.08	762.08	797.13	2525.88	5767.55	450.12
ICL11	37290.8	22663	15886.5	3455.26	12190.9	856.29	87776.6	67436	104499	0			799.89	496.21	559.59	407.95	442.48	189.69	2969.01	389.78	2032.77	1999.02	314.17
ICL12	32279.3	27095.6	17511.8	1997.86	13040	316.872	115258	48385.4	140542	0			1240.25	366	618.49	690.14	236.5	156.49	2148.09	883.02	1662.67	6635.45	374.11
ICL13	33776.3	27219.4	15806.8	3651.51	11033.9	606.607	88835	65842.2	144471	0			1091.62	431.82	636.29	702.59	343.7	208.25	1541.33	625.84	1463.51	7596.38	254.66
ICL14	37245.9	21494.6	19807.7	12459.1	17798.9	1793.32	78036.9	78967	108238	0			772.55	474.41	288.88	705.21	322.85	579.29	1797.63	933.59	1338.73	2885.4	197.78
ICL15	24353.5	20182.3	14349.2	254.647	7563.31	486.488	223476	89788	243802	0			821.73	457.83	641.41	693.89	323.49	225.31	2181.5	693.95	2357.59	7275.8	425.24
ICL16	33761.3	25439.1	14201.5	2307.24	11377.4	152.476	155120	48011.2	124639	0			1218.76	374.33	412.07	272.78	270.55	127.49	2230.84	949.54	1650.07	6617.61	212.04
ICL17	36998.7	23733	21782	7987.32	15199.9	2494.3	86325.1	61128.6	101472	0			922.51	387.27	592.78	406.65	422.87	199.26	2686.39	669.74	1396.68	7716.23	354.04
ICL18	37535.2	21322.5	24263.5	11926.3	18985.7	2660.95	76547	54557.8	106165	0			921.98	470.32	487.19	320.16	388.07	161.11	1861.24	719.12	2488.51	2298.38	337.17
ICL19	33561.4	25942.4	17316.4	2795.87	13520.6	284.258	114139	62412.2	118525	0			1275.38	452.48	480.55	469.68	540.9	307.35	2280.57	672.11	2229.15	6671.18	218.42
ICL20	30476.2	26205.5	22062.4	185.121	7446.04	0	51035.7	59409.3	156825	0			728.25	422.87	646.13	465.34	336.72	394.33	3004.88	671.89	2368.57	3817.66	306.53
ICL21	33500.9	16545	15533.8	2837.11	4935.12	0	157004	28463.2	176100	0			922.5	434.1	466.4	736.19	314.2	288.99	1864.39	532.75	1834.07	3341.98	382.88
ICL22	32802.3	19626.2	14731	766.051	6662.69	489.056	135679	34769.9	190957	0			1169.7	502.34	326.22	519.16	306.66	473.85	1296.77	825.85	1161.35	6490.16	217.58
ICL23	34416.8	21345.2	12271.9	1335.84	5976.83	0	146813	44104.5	153394	0			1358.13	388.73	310.78	244.6	338.48	387.55	1482.02	646.92	2195.92	7237.21	324.59
ICL24	35540	22811.1	16661.9	6218.69	10633.1	948.386	100237	50770.2	112523	0			1181.7	516.9	364.92	264.48	403.72	609.37	2705.44	386.7	1420.84	3589.08	429.13
ICL25	36506.3	23795.9	12226.9	5041.1	10260.6	2293.02	76530.9	48338.8	116214	0			1057.57	414.9	385.17	477.95	457.33	443.69	1728.79	437.41	944.82	7078.1	309.97
ICL26	37868.2	21739.4	7436.88	3573.9	8618.92	1180.92	85211	46582	128802	0			887.15	374.22	412.79	831.12	204.6	257.6	1884.69	442.43	2335.73	5537.66	218
ICL27	31191	17130.8	15778.1	1427.27	6793.52	0	140073	33187.2	218826	0			1348.8	376.4	473.15	823.13	221.7	275.97	2553.9	418.6	2431.63	5653.75	211.78
ICL28	33740	23732.7	11908.8	2725.95	9298.72	0	84306	49271.4	137474	0			1090.22	430.29	315.03	370.32	269.1	480.22	2327.11	407.24	1132.92	2527.75	301.5
ICL29	34576	23020.1	11997.7	3946.92	7157.68	391.253	102117	41836.3	133915	0			1041.58	404.13	580.25	738.51	227.54	574.2	3114.96	413.3	1034.75	4239.03	321.87
ICL30	34494.6	23960.9	10606.2	3150.61	2167.64	567.847	123780	36174.1	197018	0			804.76	477.4	586.09	695.06	395.98	380.73	3067.47	417.62	1691.27	3221.6	245.66
ICL31	32454	15536.2	25151.3	1318.02	4050.88	0	170695	36735.1	193760	0			1104.72	478.8	273.17	477.24	464.59	369.45	3113.31	920.73	1172.74	2546.4	312.72
ICL32	36757.9	27911	19914.8	5375.26	15841.1	968.783	91750.2	51043	96221.9	0			1125.75	365.26	513.22	496.83	293.96	492.41	1388.36	633.63	1597.94	7315.13	296.33
ICL33	38305.4	19531.1	16376.7	10856	19002.7	1058.15	73560.3	56596.4	109151	0			992.34	495.51	287.97	235.57	459.49	141.34	2194.78	727.43	1173.11	4462.68	363.6
ICL34	39118.1	23739.9	15257.2	10200	14232	1855.85	84280.7	44655	106501	0			958.25	421.9	404.77	343.65	315.36	406.38	2109.97	391.55	1454.14	3588.91	427.43
ICL35	23289.7	19094.3	25495.4	695.159	22599.2	664.029	88081.1	110243	279935	0			1268.52	547.57	547.95	225.73	278.6	288.46	2119.11	996.57	1443.25	2957.08	430.03
ICL36	37049.9	23926.3	15346.2	8425.98	4794.9	726.31	92013.4	50087	124705	0			996.04	401.68	631.66	703.69	262.97	497.59	2587.24	1110.46	1805.83	2724.31	261.5
ICL37	37825.6	22883.6	12727.3	4643.28	4002.75	739.225	77214.4	38659.9	90826.8	0			1227.52	414.75	322.47	386.63	470.99	131.85	2491.45	802.57	2004.66	6180.92	276.94
ICL38	38508	20829.5	3978.98	5659.52	11968.3	965.372	120535	64357	108647	0			832.51	347.75	600.97	303.6	348.3	197.33	1759.61	434.9	1433.33	6867.97	413.51
ICL39	35763.7	18668.2	7244.26	6563.41	12018.4	1106.38	113487	40082.2	152766	0			1183.59	443.92	505.12	332.54	211.43	401.95	2227.69	1097.94	1611.76	4087.78	296.66
ICL40	36393.5	24345	11883.6	7864.71	9119.03	467.771	127853	39003.1	119535	0			954.47	422.47	621.04	385.26	276.77	518.84	1312.6	794.19	1661.79	5450.02	197.16
ICL41	38167.5	19177.8	3530.41	2036.48	7536.51	757.028	135365	33260.2	142056	0			1055.26	418.74	369.58	317.37	341.53	238.64	1289.78	763.38	1538.28	4805.61	193.67
ICL42	34776.9	19202.5	5325.69	786.702	8820.58	0	4379.19	46149.9	193244	0			709.6	532.21	402.66	520.7	293.29	439.3	2548.84	426.64	1621.77	2553.49	329.42
ICL43	38739.3	21991.3	12270.8	5694.03	11038.7	1323.01	75333.9	47552.8	103003	0			1052.19	432.78	357.59	350.97	342.69	237.22	2496.92	792.14	1936.38	5620.55	276.06
ICL44	37799.2	24436	17780	3766.91	12288.4	702.092	109678	40656.7	105649	0			842	500.53	427.75	602.16	492.13	422.58	2275.92	536.32	1720.45	5963.03	181.92
ICL45	36161.1	21861.7	4813.51	124.961	6364.25	743.234	174303	53322.7	134978	0			900.62	421.58	312.55	237.66	444.7	642.27	2684.14	351.75	2389.58	5627.31	435.85
ICL46	30936.8	18975.9	3917.99	1916.15	10107.6	670.395	221811	81789.3	221052	0			919.75	420.15	571.1	561.84	388.77	567.08	2327.19	609.56	1351.2	4198.22	227
ICL47	34790.5	20060.5	9493.28	6314.54	12138.2	1017.41	113416	59662.2	165567	0			1260.56	510.11	668.69	330.24	351.47	375.62	2565.12	1046.86	2379.1	5201.1	362.73
ICL48	35549.6	23142.3	13367.4	5187.98	12682	530.963	96027.6	47281.7	129125	0			1272.91	433.72	412.18	349.28	315.78	580.76	1450.86	592.27	2119.58	5766.99	251.09
ICL49	37369.7	23924.2	14798.2	6709.49	11810.4	483.711	87589.6	42049.7	108957	0			1217.52	469.82	288.46	349.99	351.83	290.16	2569.92	834.75	1639.97	4455.87	325.65
ICL50	43089.5	29409.7	17025.5	12448	5479.75	157.192	213432	31089	56255.2	17444.8			767.33	411.93	420.66	292.19	438.71	310.75	1985.33	614.7	1551.43	6405.76	184.08
ICL51	21641.1	15724.9	11207.2	743.451	3078.65	0	20688.5	23575.3	519411	0			923.36	360.5	429.17	346.7	382.79	667.42	1431.56	475.77	1641.38	5232.82	349.79
ICL52	37453.2	21084.3	12887.7	7027.94	9676.28	0	121699	39904.2	130590	0			1236.13	377.24	585.98	541.35	401.22	373.63	1444.96	861.7	1088.47	5957.46	376.7
ICL53	38466.8	19009.5	7845.59	8444.5	12974.9	1080.12	84593.3	52007.9	136965	0			798.07	459.62	490.85	210.28	495.23	354.57	1938.49	728.99	2192.38	3062.17	220.84
ICL54	31781.7	23447.3	40268.4	848.816	8607.34	0	48397.7	79390.7	147102	0			1387.39	405.96	309.12	388.58	355.73	329.85	2791.17	1107.23	2318.39	4137.53	365.26
ICL55	33444.4	22367.9	23665.8	324.205	14230.2	0	45584.2	54065	97904.2	0			712.13	471.04	373.23	703.27	337.88	211.38	1583.83	930.25	1826.15	6926.41	344.49
ICL56	45075	5452.51	3556.8	81.1304	1799.51	0	2741.26	10036.6	43201.4	0			1345.31	444.04	633.75	580.49	301.82	492.78	1539.78	657.27	1650.52	3414.96	193.71
ICL57	48374.1	19354.3	44987.8	302.203	2706.98	866.011	8769.89	18548.5	76251.7	40369.7			1093.9	484.79	281.18	630.88	434	306.45	1251.89	440.4	2250.72	2399.52	308.98
ICL58	38095.5	26045.6	14133.3	7626.39	9304.06	0	147269	31318.5	106077	0			1238.71	542.31	336.51	739.13	328.31	144.3	1662.4	1102.95	1613.13	3969.28	175.29
ICL59	32721.9	22712.7	8039.97	2009.5	9909.15	0	117945	45940.5	190078	0			1251.65	477.09	426.54	613.29	307.56	116.96	2278.45	442.68	2522.12	5316.66	330.16
ICL60	30467.5	24737.7	14985.3	6527.38	17761.1	1875.51	146363	96251.9	199758	0			1117	557.36	312.52	365.46	406.21	648.25	2063.01	786.47	2387.74	4402.55	342.59
ICL61	33822.1	25763.7	22768.2	200.47	8054.26	0	12208.8	35178.8	78341.2	0			1308.66	532.88	425.45	819.04	338.93	129.6	1494.4	760.69	1681.85	3063.59	260.38
ICL62	37655.1	24335.4	14326.9	8182.26	10260.8	623.921	96878.6	37666.7	110387	0			1372.44	407.23	362.66	632.95	256.78	538.3	2368.33	427.37	2165.41	7067.25	312.95
ICL63	29507.1	22836.2	13353.2	0	19106.4	0	50473.3	77696.2	191835	0			977.03	520.13	393.06	790.93	232.16	374.32	1838.92	893.11	2164.09	3951.13	405.08
ICL64	13972.8	18285	22031.8	7208.46	44062.8	3491.32	245471	238084	395591	0			912.65	397.67	431.27	501.84	295.17	399.04	2291.5	866.85	1865.2	3634.24	221.89
ICL65	31854.2	29703.8	10894.7	2370.02	13943.1	402.749	106464	54117.9	134361	0			749.82	519.92	429.59	570.87	207.76	531.16	2309.83	1032.15	1116.53	4197.57	188.61
ICL66	36769.4	23265.9	13819.1	7424	11705.9	1598.09	85932.3	47382.4	119384	0			736.35	356.49	531.95	354.44	346.03	125.85	1483.83	410.5	1433.13	4042.36	354.19
ICL67	31322	27545.2	9665.57	7502.82	16094.2	396.664	125691	67874.7	177467	0			1179.96	395.94	281.77	337	208.75	452.02	2123.82	583.15	2029.41	3136.02	406.05
ICL68	19296.9	18963	5382.95	1986.41	6641.86	0	225683	56319.3	354251	0			1160.77	383.24	314.64	327.86	301.09	512.87	1212.27	960.95	2365.61	7592.35	340.54
ICL69	30982.2	32540.3	17591.4	946.48	12253.8	625.489	954.412	56652.8	102071	0			993.83	541.6	532.95	447.6	452.58	251.25	1787.16	752.92	1174.17	3471.69	387.15
ICL70	40137.7	20931.1	13130.1	9668.01	12905.4	851.891	67762.8	63899	92689.9	0			1250.14	432.16	468.92	263.63	308.42	312.61	2288.03	816.07	1000.98	6519.95	315.18
ICL71	35654	30270.7	16786.6	1550	10919	409.731	107391	39842.1	86878.8	0			1337.59	529.87	322.1	231.04	390.92	577.78	2726.26	783.59	2484.65	3232.43	361.54
ICL72	34320.4	23692.4	10506.6	4235.41	9160.69	524.813	146065	44937.5	137640	0			1039.21	526.11	576.09	305.24	372.26	160.33	2741.79	645.41	1611.13	3794.39	283.29
ICL73	36430.5	26296.4	13661.7	9737.91	14260.2	410.769	102186	49681.6	119816	0			799.07	483.66	651.63	764.67	278.16	198.52	2593.57	414.89	1159.71	6072.18	343.73
ICL74	38663.2	25425.2	13888.7	23690.6	8964.28	295.399	80469.1	51886.7	103399	0			826.26	497.22	627.5	623.6	332.94	368.32	1640.49	821.91	1529.1	5439.03	284.63
ICL75	37271.5	25284.2	12975.2	11286.6	16357.6	1882.14	68780.8	60790.4	104498	0			885.92	518.62	417.42	532.09	468.23	174.44	3102.74	899.87	1611.76	6809.14	349.38
ICL76	36154.9	27413.3	14249.1	8862.63	14755.5	1727.35	79000.2	65118	96755.9	0			1202.26	499.91	475.22	477.33	327.2	342.25	2526.79	1020.47	1318.94	2855.05	261.73
ICL77	36164.9	27423.3	14259.1	8872.63	14765.5	1737.35	79007.2	65128	96765.9	0			1264.22	554.5	607.1	797.82	525.02	392.31	2015.39	780.16	2508.16	6284.4	195.41
ICL78	38699.5	22621.7	13275.1	5765.55	12733.8	326.59	93364.5	60350.3	92848.4	0			1331.72	493.94	343.39	649.25	286.96	478.58	1335.02	1039.41	2475.54	4480.85	352.56
ICL79	36579.3	25917.4	18156.5	9285.15	16525.1	1193.14	87030.1	57887.3	110279	0			1090.19	399.15	597.37	241.52	260.24	588.02	1322.75	813.75	1756.56	5647.41	290.68
ICL80	28846.9	25945.7	9000.67	4406.56	4527.56	301.253	118458	38092.1	221909	0			730.69	427.67	280.25	787.17	231.41	199.39	2686.78	668.3	1892.53	5993.41	402.59
ICL81	32855.2	27243.7	6476.79	3418.73	10864.3	576.289	69702.6	45427.3	163343	0			733.37	543.61	328.99	716.01	456.5	450.99	1705.01	960.77	1389.76	2564.13	321.57
ICL82	35636.7	25158.7	9808.17	5877.1	13228.3	1712.72	53118.7	55181.6	132676	0			1004.98	346.91	342.58	251.46	258.08	153.78	2306.72	926.53	2358.38	6159.62	316.95
ICL83	33088.3	15600.1	17245.6	506.616	5623.99	0	214593	26299.1	202655	0			1337.72	475.64	533.13	591.69	311.86	629.23	2730.35	639.92	1831.62	7253.88	237.49
ICL84	33700.7	17073	14042.9	1390.14	7490.2	0	127957	48409.9	161847	0			1095.42	392.76	441.35	738.22	512.51	278.48	2308.14	466.02	1271.47	6241.62	425.77
ICL85	37324.6	22066	15784.3	7203.38	10362.2	2115.74	68044.6	53141.7	106244	0			881.89	409.54	609.39	355.94	324.4	635.79	1294.82	1084.72	2439.82	3693.73	352.02
ICL86	34223	24323.5	13381.8	7470.79	9855.05	509.731	111163	51764.7	141327	0			824.21	389.45	298.8	275.49	423.15	212.74	2863.96	451.99	2350.48	3557.43	388.12
ICL87	31807.5	17396.5	19454.8	573.737	3959.76	0	213633	37012.5	207584	0			1198.7	382.58	483.42	591.87	486.62	634.87	1842.17	660.22	1308.29	6179.08	334.9
ICL88	31308.4	18943	16507.5	724.166	4802.66	0	205942	26178.5	195058	0			755.8	386.99	659.11	618.61	390.81	474.44	1870.98	995.79	1953.06	5068.96	345.58
ICL89	37913	21706.7	15255.8	14890.8	12459.5	2096.16	79997.7	54627.4	95246.9	0			870.76	497.02	366.2	471.09	517.44	411.27	1501.95	672.73	2464.73	3671.04	172.93
ICL90	37934.7	22218.6	14563.2	6057.78	13135.4	2143.15	35275.3	60279.9	93758.3	0			693.13	400.7	496.27	275.42	360.63	353.81	2506.06	1033.51	2077.79	4276.56	236.13
ICL91	30871	15599.4	21435.9	273.955	5737.47	0	194312	23663.8	209282	0			912.25	467.56	562.41	699.37	231.67	518.82	2582.23	776.85	1203.86	7011.98	291.78
ICL92	30879.7	24994.8	14663.7	6642.26	7334.87	0	93102.7	42569.5	137402	0			1002.17	448.19	566.52	467.79	310.19	349.08	2793.5	1059.03	1657.54	5169.75	410.29
Average	34250.2	22584.3	14796.2	4666.12	10787.5	712.178	106249	52205.5	151346				1018.61	451.151	452.404	484.31	350.93	359.419	2148.31	718.977	1773.24	4997.97	304.925

## Sheet: Normalized-FPKM
GENE	ORF1ab	S	ORF3a	E	M	ORF6	ORF7a,ORF7b	ORF8	N	ORF10
ICL1	-0.0800007	0.0480017	0.0289787	-0.318667	-0.0647898	-0.109409	0.135734	-0.0424366	0.109895	0.316305
ICL2	0.447474	0.0480017	0.932074	-0.318667	-0.0647898	-0.109409	0.135734	-1.43389	0.109895	0.316305
ICL3	-0.0800007	0.0480017	0.0289787	-1.35388	-0.0647898	1.31291	0.135734	-0.0424366	0.109895	0.316305
ICL4	-0.0800007	0.0480017	-0.403242	-0.318667	0.364773	-0.109409	0.135734	-0.0424366	0.109895	0.316305
ICL5	-0.0800007	0.0480017	-0.403242	0.346551	0.364773	-0.109409	0.135734	-0.0424366	0.109895	-0.392585
ICL6	-0.0800007	0.0480017	-0.403242	0.346551	0.364773	-0.109409	-0.467051	0.762618	0.109895	-0.392585
ICL7	0.447474	0.0480017	0.0289787	-1.35388	-0.0647898	1.31291	0.135734	-0.52007	0.109895	0.316305
ICL8	-0.0800007	0.0480017	-0.403242	-0.318667	0.364773	-0.109409	0.135734	-0.0424366	0.109895	0.316305
ICL9	-0.0800007	0.0480017	0.0289787	-0.318667	-0.0647898	-0.109409	0.135734	-0.0424366	0.109895	0.316305
ICL10	-0.54101	-0.618395	0.932074	-0.318667	-0.0647898	-0.109409	0.135734	-0.0424366	0.109895	0.316305
ICL11	-0.0800007	0.0480017	0.0289787	-0.318667	-0.0647898	-0.109409	0.135734	-0.0424366	0.109895	0.316305
ICL12	-0.0800007	0.0480017	0.0289787	-0.318667	-0.0647898	-0.109409	0.135734	-0.0424366	0.109895	0.316305
ICL13	-0.0800007	0.0480017	0.0289787	0.346551	-0.0647898	-0.109409	0.135734	-0.0424366	0.109895	-0.392585
ICL14	-0.0800007	0.0480017	0.0289787	0.346551	-0.0647898	-0.109409	-0.467051	0.762618	0.109895	-0.392585
ICL15	-0.0800007	0.0480017	0.0289787	-1.35388	-0.0647898	1.31291	0.135734	-0.0424366	0.109895	0.316305
ICL16	-0.0800007	0.0480017	0.0289787	-0.318667	-0.0647898	-0.109409	0.451016	-0.0424366	-0.556803	0.316305
ICL17	-0.0800007	0.0480017	0.0289787	0.346551	-0.0647898	-0.109409	0.135734	-0.0424366	0.109895	-0.392585
ICL18	-0.0800007	-0.618395	0.519527	0.346551	-0.0647898	-0.109409	0.135734	-0.0424366	0.109895	-0.392585
ICL19	-0.0800007	0.0480017	0.0289787	-0.318667	-0.0647898	-0.109409	0.135734	-0.0424366	0.109895	0.316305
ICL20	-0.0800007	0.0480017	0.0289787	-0.318667	-0.0647898	-0.109409	-0.467051	0.762618	0.109895	0.316305
ICL21	0.447474	0.0480017	0.0289787	-0.318667	-0.0647898	-0.109409	0.135734	-0.52007	0.109895	0.316305
ICL22	-0.0800007	0.0480017	0.0289787	-0.318667	-0.0647898	-0.109409	0.135734	-0.0424366	0.109895	0.316305
ICL23	-0.0800007	0.0480017	0.0289787	-0.318667	-0.0647898	-0.109409	0.135734	-0.0424366	0.109895	0.316305
ICL24	-0.0800007	0.0480017	0.0289787	0.346551	-0.0647898	-0.109409	0.135734	-0.0424366	0.109895	-0.392585
ICL25	-0.0800007	0.0480017	0.0289787	0.346551	-0.0647898	-0.109409	0.135734	-0.0424366	0.109895	-0.392585
ICL26	-0.0800007	0.0480017	-0.403242	0.346551	0.364773	-0.109409	0.135734	-0.0424366	0.109895	-0.392585
ICL27	-0.0800007	0.0480017	0.0289787	-0.318667	-0.0647898	-0.109409	0.135734	-0.0424366	0.109895	0.316305
ICL28	-0.0800007	0.0480017	0.0289787	-0.318667	-0.0647898	-0.109409	0.135734	-0.0424366	0.109895	0.316305
ICL29	-0.0800007	0.0480017	0.0289787	0.346551	-0.0647898	-0.109409	0.135734	-0.0424366	0.109895	-0.392585
ICL30	-0.0800007	0.0480017	0.0289787	0.346551	-1.57565	-0.109409	0.135734	-0.0424366	0.109895	0.84035
ICL31	-0.0800007	-0.618395	0.519527	-0.318667	-0.0647898	-0.109409	0.135734	-0.0424366	0.109895	0.316305
ICL32	-0.0800007	0.0480017	0.0289787	0.346551	-0.0647898	-0.109409	0.135734	-0.0424366	0.109895	-0.392585
ICL33	-0.0800007	0.0480017	-0.403242	0.346551	0.364773	-0.109409	0.135734	-0.0424366	0.109895	-0.392585
ICL34	-0.0800007	0.0480017	0.0289787	0.346551	-0.0647898	-0.109409	0.135734	-0.0424366	0.109895	-0.392585
ICL35	-0.54101	-1.20556	0.932074	-0.318667	0.364773	-0.109409	-0.467051	0.762618	0.109895	0.316305
ICL36	-0.0800007	0.0480017	0.0289787	0.838311	-0.706965	-0.109409	0.135734	-0.0424366	0.109895	-0.392585
ICL37	-0.0800007	0.0480017	0.0289787	0.838311	-0.706965	-0.109409	0.135734	-0.0424366	0.109895	-0.392585
ICL38	-0.0800007	0.0480017	-1.04939	0.838311	0.364773	-0.109409	0.451016	-0.0424366	-0.556803	-0.392585
ICL39	-0.0800007	0.0480017	-0.403242	0.346551	0.364773	-0.109409	0.135734	-0.0424366	0.109895	-0.392585
ICL40	-0.0800007	0.0480017	0.0289787	0.346551	-0.0647898	-0.109409	0.451016	-0.0424366	-0.556803	-0.392585
ICL41	0.447474	0.0480017	-0.403242	-0.318667	0.364773	-0.109409	0.135734	-0.52007	0.109895	0.316305
ICL42	0.447474	0.608436	0.0289787	-0.318667	0.852304	-0.109409	-1.83637	0.762618	0.109895	0.316305
ICL43	-0.0800007	0.0480017	0.0289787	0.346551	-0.0647898	-0.109409	0.135734	-0.0424366	0.109895	-0.392585
ICL44	-0.0800007	0.0480017	0.0289787	0.346551	-0.0647898	-0.109409	0.451016	-0.0424366	-0.556803	-0.392585
ICL45	-0.0800007	0.0480017	-0.403242	-1.35388	0.364773	1.31291	0.451016	-0.0424366	-0.556803	0.316305
ICL46	-0.0800007	0.0480017	-0.403242	-0.318667	0.364773	-0.109409	0.451016	-0.0424366	-0.556803	0.316305
ICL47	-0.0800007	0.0480017	-0.403242	0.346551	0.364773	-0.109409	0.135734	-0.0424366	0.109895	-0.392585
ICL48	-0.0800007	0.0480017	0.0289787	0.346551	-0.0647898	-0.109409	0.135734	-0.0424366	0.109895	-0.392585
ICL49	-0.0800007	0.0480017	0.0289787	0.346551	-0.0647898	-0.109409	0.135734	-0.0424366	0.109895	-0.392585
ICL50	0.447474	0.0480017	-0.403242	0.346551	-1.57565	-0.109409	0.451016	-0.52007	-0.556803	1.19089
ICL51	0.447474	0.0480017	0.0289787	-0.318667	-0.706965	-0.109409	-0.824679	0.762618	0.109895	0.84035
ICL52	-0.0800007	0.0480017	0.0289787	0.346551	-0.0647898	-0.109409	0.135734	-0.0424366	0.109895	-0.392585
ICL53	-0.0800007	0.0480017	-1.04939	0.838311	0.364773	-0.109409	0.135734	-0.0424366	0.109895	-0.392585
ICL54	-0.54101	-0.618395	0.932074	-0.318667	-0.0647898	-0.109409	-0.467051	0.762618	0.109895	0.316305
ICL55	-0.0800007	-0.618395	0.519527	-0.318667	-0.0647898	-0.109409	-0.467051	0.762618	0.109895	0.316305
ICL56	1.80156	0.608436	0.519527	-0.318667	-0.706965	-0.109409	-1.83637	-0.0424366	-0.556803	1.19089
ICL57	1.33654	0.0480017	1.4041	-1.35388	-0.706965	1.31291	-1.83637	-1.43389	0.109895	1.92333
ICL58	0.447474	0.0480017	0.0289787	0.346551	-0.0647898	-0.109409	0.451016	-0.52007	-0.556803	-0.392585
ICL59	-0.0800007	0.0480017	-0.403242	-0.318667	0.364773	-0.109409	0.135734	-0.0424366	0.109895	0.316305
ICL60	-0.0800007	0.0480017	-0.403242	0.346551	0.364773	-0.109409	0.135734	-0.0424366	0.109895	-0.392585
ICL61	0.447474	0.608436	0.519527	-0.318667	-0.0647898	-0.109409	-1.5089	0.762618	0.109895	0.316305
ICL62	-0.0800007	0.0480017	0.0289787	0.346551	-0.0647898	-0.109409	0.135734	-0.0424366	0.109895	-0.392585
ICL63	-0.0800007	0.0480017	-0.403242	-1.35388	0.364773	1.31291	-0.467051	0.762618	0.109895	0.316305
ICL64	-1.57218	-0.618395	0.519527	0.346551	1.26231	1.31291	0.135734	-0.0424366	0.109895	-1.49576
ICL65	-0.0800007	0.0480017	-0.403242	-0.318667	0.364773	-0.109409	0.135734	-0.0424366	0.109895	0.316305
ICL66	-0.0800007	0.0480017	0.0289787	0.346551	-0.0647898	-0.109409	0.135734	-0.0424366	0.109895	-0.392585
ICL67	-0.0800007	0.0480017	-0.403242	0.346551	0.364773	-0.109409	0.135734	-0.0424366	0.109895	-0.392585
ICL68	-0.0800007	0.0480017	-0.403242	-0.318667	0.364773	-0.109409	0.135734	-0.0424366	0.109895	0.316305
ICL69	-0.0800007	1.24967	0.519527	-0.318667	0.364773	-0.109409	-2.32592	0.762618	0.109895	0.84035
ICL70	-0.0800007	0.0480017	0.0289787	0.346551	-0.0647898	-0.109409	0.135734	-0.0424366	0.109895	-0.392585
ICL71	-0.0800007	0.0480017	0.0289787	-0.318667	-0.0647898	-0.109409	0.451016	-0.0424366	-0.556803	0.316305
ICL72	-0.0800007	0.0480017	0.0289787	0.346551	-0.0647898	-0.109409	0.451016	-0.0424366	-0.556803	-0.392585
ICL73	-0.0800007	0.0480017	-0.403242	0.346551	0.364773	-0.109409	0.135734	-0.0424366	0.109895	-0.392585
ICL74	-0.0800007	0.0480017	-0.403242	1.16726	-0.706965	-0.109409	0.135734	-0.0424366	0.109895	-0.392585
ICL75	-0.0800007	0.0480017	-0.403242	0.346551	0.364773	-0.109409	0.135734	-0.0424366	0.109895	-0.392585
ICL76	-0.0800007	0.0480017	-0.403242	0.346551	0.364773	-0.109409	0.135734	-0.0424366	0.109895	-0.392585
ICL77	-0.0800007	0.0480017	-0.403242	0.346551	0.364773	-0.109409	0.135734	-0.0424366	0.109895	-0.392585
ICL78	-0.0800007	0.0480017	0.0289787	0.346551	-0.0647898	-0.109409	0.451016	-0.0424366	-0.556803	-0.392585
ICL79	-0.0800007	0.0480017	0.0289787	0.346551	-0.0647898	-0.109409	0.135734	-0.0424366	0.109895	-0.392585
ICL80	-0.0800007	0.0480017	0.0289787	0.346551	-0.0647898	-0.109409	0.135734	-0.0424366	0.109895	-0.392585
ICL81	-0.0800007	0.0480017	-0.403242	-0.318667	0.364773	-0.109409	0.135734	-0.0424366	0.109895	0.316305
ICL82	-0.0800007	0.0480017	-0.403242	0.346551	0.364773	-0.109409	-0.467051	0.762618	0.109895	-0.392585
ICL83	0.447474	-0.618395	0.519527	-0.318667	-0.0647898	-0.109409	0.451016	-0.52007	-0.556803	0.316305
ICL84	-0.0800007	0.0480017	0.0289787	-0.318667	-0.0647898	-0.109409	0.135734	-0.0424366	0.109895	0.316305
ICL85	-0.0800007	0.0480017	0.0289787	0.346551	-0.0647898	-0.109409	0.135734	-0.0424366	0.109895	-0.392585
ICL86	-0.0800007	0.0480017	0.0289787	0.346551	-0.0647898	-0.109409	0.135734	-0.0424366	0.109895	-0.392585
ICL87	-0.0800007	-0.618395	0.519527	-0.318667	-0.0647898	-0.109409	0.451016	-0.0424366	-0.556803	0.316305
ICL88	0.447474	0.0480017	0.0289787	-0.318667	-0.0647898	-0.109409	0.451016	-0.52007	-0.556803	0.316305
ICL89	-0.0800007	0.0480017	0.0289787	0.838311	-0.706965	-0.109409	0.135734	-0.0424366	0.109895	-0.392585
ICL90	0.447474	0.0480017	0.0289787	0.346551	-0.0647898	-0.109409	-0.824679	0.762618	0.109895	-0.392585
ICL91	0.447474	-0.618395	0.519527	-0.318667	-0.0647898	-0.109409	0.135734	-0.52007	0.109895	0.316305
ICL92	-0.0800007	0.0480017	0.0289787	0.346551	-0.0647898	-0.109409	0.135734	-0.0424366	0.109895	-0.392585
