# Supplementary material for: Genome analysis of SARS-CoV-2 isolates from a population reveals the rapid selective sweep of a haplotype carrying many pre-existing and new mutations
Source: Virol J. 2023 Sep 1;20:201. doi: 10.1186/s12985-023-02139-3 (PMC10474745; doi:10.1186/s12985-023-02139-3)
Supplement: Supplementary file 11 — Additional file 11: Map showing location of sampling. [file 12985_2023_2139_MOESM11_ESM.xlsx]

## Sheet: Sheet1
Sample metadata		Read Metrics								Alignment Metrics		Coverage metrics
Sample name	Total Data Generated (Mb)	GC %	Total reads	Data >= Q30 (%)	Average base quality	Read length (bp)	Human Contamination (%)	Alignment to SARS-CoV2 genome (%)	Genome Length (bp)	Read depth >=1X (%)	Read depth at >= 30X (%)	Read depth >= 100X (%)	Mean read depth (X)
ICL1	84.15(Mb)	43.53	557278	91.64	34.16	151	43.32	94.16	29,771	99.96	98.57	89.88	2489
ICL2	92.42(Mb)	44.05	612060	92.26	34.29	151	38.79	95.87	29,771	99.47	95.45	75.25	2827
ICL3	93.26(Mb)	43.89	617608	92.07	34.26	151	41.58	93.59	29,771	99.62	97.72	88.49	2723
ICL4	93.40(Mb)	43.4	618530	91.49	34.13	151	48.36	94.3	29,771	99.93	98.92	92.55	2761
ICL5	89.25(Mb)	42.74	591042	92	34.24	151	52.62	97	29,771	99.96	98.92	94.01	2741
ICL6	83.29(Mb)	42.75	551570	92.55	34.35	151	56.93	98.11	29,771	99.89	99.3	94.34	2567
ICL7	92.79(Mb)	43.9	614524	91.36	34.11	151	43.48	93.06	29,771	99.33	97.54	85.43	2679
ICL8	71.53(Mb)	43.13	473698	91.49	34.14	151	51.44	94.47	29,771	99.7	97.57	89.78	2115
ICL9	90.56(Mb)	43.75	599722	92.28	34.3	151	43.29	95.15	29,771	99.45	97.41	87.59	2747
ICL10	105.52(Mb)	43.77	698776	92.04	34.25	151	40.04	95.06	29,771	99.68	96.09	82.96	3180
ICL11	97.55(Mb)	42.46	646000	92.47	34.33	151	54.21	97.61	29,771	99.91	99.15	94.68	3026
ICL12	92.87(Mb)	43.33	615030	91.98	34.23	151	0.31	92.4	29,771	99.81	98.79	94.18	2742
ICL13	90.90(Mb)	43.31	602012	91.68	34.17	151	53.56	96.26	29,771	99.83	98.53	91.35	2762
ICL14	81.22(Mb)	42.64	537848	92.5	34.34	151	57.48	98.68	29,771	99.86	98.28	93.1	2528
ICL15	89.79(Mb)	44.56	594638	90.5	33.94	151	0.33	89.81	29,771	99.8	98.12	87.13	2542
ICL16	97.47(Mb)	43.26	645492	91.4	34.11	151	48.95	93.57	29,771	99.42	98.69	93.04	2853
ICL17	91.10(Mb)	42.15	603282	92.89	34.42	151	56.6	98.29	29,771	99.94	99.18	95.96	2851
ICL18	79.31(Mb)	42.31	525242	92.5	34.34	151	57.79	99.15	29,771	99.9	98.72	94.14	2501
ICL19	98.89(Mb)	42.62	654884	92.52	34.34	151	0.29	96.53	29,771	99.79	98.82	94.73	3077
ICL20	166.58(Mb)	42.75	1103162	90.1	33.85	151	46.8	91.4	29,771	98.53	97.95	93.69	4665
ICL21	29.47(Mb)	42.7	195178	94.33	36.89	151	0.06	89.33	29,771	98.71	80.48	53.64	828
ICL22	29.90(Mb)	43.12	198020	93.34	36.66	151	44.28	91.72	29,771	99.5	81.56	58.91	848
ICL23	34.00(Mb)	42.86	225174	93.39	36.67	151	46.51	91.96	29,771	99.8	88.38	65.33	967
ICL24	30.35(Mb)	42.04	200986	95.34	37.14	151	54	95.25	29,771	99.33	95.32	79.22	906
ICL25	29.94(Mb)	42.09	198264	95.52	37.2	151	54.6	95.85	29,771	99.56	94.68	78.72	900
ICL26	24.75(Mb)	42.69	163876	93.69	36.69	151	52.98	93.11	29,771	99.61	90.01	69.78	710
ICL27	31.56(Mb)	43.25	209008	94.28	36.91	151	42.75	92.79	29,771	99.45	86.69	62.69	911
ICL28	32.64(Mb)	42.29	216168	94.17	36.86	151	51.24	93.67	29,771	99.87	95.01	77.35	953
ICL29	37.78(Mb)	42.35	250202	94.51	36.97	151	50.86	93.32	29,771	100	94.43	77.54	1095
ICL30	69.18(Mb)	48.8	458160	90.68	35.4	151	42.25	74.71	29,771	99.09	91.06	71.49	1418
ICL31	40.35(Mb)	43.08	267190	93.88	36.82	151	0.04	89.56	29,771	96.01	74.18	52.16	1141
ICL32	79.26(Mb)	44.57	524888	91.88	35.64	151	50.41	88.77	29,771	99.82	98.27	90.88	2114
ICL33	64.09(Mb)	43.15	424416	93.4	35.99	151	53.54	97.21	29,771	99.81	97.9	89.36	1943
ICL34	79.60(Mb)	44.48	527144	92.56	35.8	151	51.42	91.45	29,771	99.45	96.17	87.31	2188
ICL35	22.03(Mb)	44.76	145922	92.21	35.73	151	41.57	91.85	29,771	99.16	93.45	71.93	631
ICL36	83.26(Mb)	44.44	551394	92.1	35.7	151	49.38	92.12	29,771	99.9	98.27	88.95	2323
ICL37	62.63(Mb)	44.55	414770	92	35.69	151	48.79	88.67	29,771	99.87	97.41	86.42	1667
ICL38	71.47(Mb)	43.59	473286	92.67	35.83	151	0.3	94.69	29,771	99.32	92.64	82.94	2099
ICL39	78.08(Mb)	44.89	517080	92.58	35.82	151	0.32	90.59	29,771	99.76	94.14	80.44	2165
ICL40	95.98(Mb)	44.35	635634	93.06	35.91	151	47.23	92.87	29,771	99.88	97.32	87.85	2734
ICL41	72.27(Mb)	47.16	478602	91.51	35.59	151	45.74	79.78	29,771	99.02	90.09	76.59	1620
ICL42	86.09(Mb)	47.72	570136	90.05	35.23	151	44.89	76.46	29,771	99.57	92.52	78.77	1826
ICL43	105.93(Mb)	44.88	701538	92.28	35.76	151	48.97	87.85	29,771	99.56	97.53	88.7	2752
ICL44	90.63(Mb)	45.55	600168	92.1	35.71	151	47.21	86.39	29,771	99.69	97.65	89.39	2327
ICL45	63.55(Mb)	44.6	420884	92.3	35.76	151	0.37	86.04	29,771	98.78	87.5	76.12	1691
ICL46	72.01(Mb)	45.9	476912	91.9	35.67	151	44.44	87.8	29,771	99.46	90.65	77.6	1879
ICL47	113.35(Mb)	46.38	750686	91.67	35.61	151	46.06	84.15	29,771	99.43	95.23	85.46	2765
ICL48	92.37(Mb)	46.13	611740	91.54	35.58	151	47.68	84.35	29,771	99.76	97.58	89.87	2272
ICL49	62.96(Mb)	44.14	416958	92.72	35.84	151	48.97	91.79	29,771	99.79	97.56	87.22	1774
ICL50	89.39(Mb)	49.16	592006	88.76	34.93	151	0.41	98.16	29,771	99.35	90.8	74.21	1478
ICL51	109.60(Mb)	50.55	725832	90.86	35.43	151	30.41	72.7	29,771	93.28	78.99	56.57	2173
ICL52	97.62(Mb)	46.81	646512	90.75	35.41	151	0.37	79.39	29,771	99.7	95.12	83.48	2316
ICL53	88.56(Mb)	45.59	586500	91.64	35.58	151	48.31	88.72	29,771	99.54	96.14	84.84	2325
ICL54	42.66(Mb)	45.88	282528	89.99	35.23	151	45.93	79.19	29,771	99.41	96.04	82.96	989
ICL55	24.44(Mb)	43.17	161860	91.35	35.53	151	0.5	86.34	29,771	99.64	96.81	83.61	667
ICL56	91.26(Mb)	41.33	604390	88.86	33.58	151	0.46	92.01	29,771	99.58	96.51	88.34	2652
ICL57	106.68(Mb)	46.74	706488	79.64	31.7	151	44.29	91.45	29,771	68.56	62.94	52.87	1777
ICL58	145.92(Mb)	47.75	966388	91.25	35.52	151	45.05	74.96	29,771	99.81	98.09	89.95	3012
ICL59	43.54(Mb)	47.27	288332	91.63	35.6	151	42.11	82.74	29,771	99.52	89.5	71.36	1055
ICL60	81.48(Mb)	44.77	539592	92.21	35.72	151	47.9	91	29,771	99.7	98.57	90.84	2256
ICL61	71.51(Mb)	41.07	473544	89.35	33.69	151	0.44	95.63	29,771	99.9	99.11	94.97	2203
ICL62	95.86(Mb)	44.28	634846	92.38	35.78	151	50.15	93.08	29,771	99.76	96.45	87	2710
ICL63	18.19(Mb)	44.07	120466	91.59	35.61	151	45.21	90.58	29,771	99.09	93.34	69.7	510
ICL64	76.58(Mb)	46.53	507146	92.15	35.71	151	45.47	89.9	29,771	99.49	95.5	75.37	2070
ICL65	115.10(Mb)	44.38	762258	92.46	35.78	151	47.44	90.86	29,771	99.67	98.02	90.75	3217
ICL66	70.43(Mb)	43.96	466392	92.61	35.83	151	52.09	94.63	29,771	99.2	95.22	82.74	2031
ICL67	73.42(Mb)	44.55	486228	93.52	36.01	151	49.7	94.74	29,771	99.63	95.28	81.09	2136
ICL68	82.94(Mb)	48.89	549244	91.54	35.53	151	0.3	82.86	29,771	97.01	81.03	61.39	2139
ICL69	23.92(Mb)	42.68	158390	92.85	35.87	151	0.41	90.83	29,771	99.58	95.26	79.06	696
ICL70	66.36(Mb)	42.81	439476	93.24	35.96	151	56.38	96.6	29,771	100	98.76	92.22	1982
ICL71	90.21(Mb)	46.53	597412	91.24	35.53	151	48.45	78.45	29,771	99.77	97.73	89.89	2002
ICL72	66.50(Mb)	47.28	440408	91.24	35.51	151	44.77	82.05	29,771	99.6	94	76.48	1550
ICL73	74.13(Mb)	44.82	490960	92.41	35.78	151	52.34	91.63	29,771	99.72	95.66	82.2	2027
ICL74	46.02(Mb)	44.95	304764	92.87	35.88	151	0.26	99.74	29,771	98.25	88.44	72.65	1243
ICL75	70.28(Mb)	43.77	465442	92.81	35.87	151	55.32	94.1	29,771	99.91	98.47	88.66	2013
ICL76	813.07(Mb)	45.39	5384576	91.8	35.64	151	47.55	84.94	29,771	100	99.76	98.96	20451
ICL77	68.02(Mb)	43.5	450484	92.42	35.79	151	55.43	93.69	29,771	99.96	98.94	92.71	1949
ICL78	88.00(Mb)	43.29	582770	92.81	35.88	151	54.15	95.77	29,771	99.83	98.35	90.8	2598
ICL79	85.89(Mb)	44	568822	92.3	35.73	151	54.38	94.09	29,771	99.89	97.78	90.71	2463
ICL80	57.18(Mb)	48.24	378652	90.65	35.36	151	39.4	82.95	29,771	96.97	79.55	59.53	1365
ICL81	80.87(Mb)	45.81	535552	92.01	35.68	151	47.55	87.65	29,771	99.89	96.05	81.88	2104
ICL82	74.01(Mb)	43.62	490148	92.86	35.85	151	54.85	94.38	29,771	99.31	97.35	87.45	2150
ICL83	29.82(Mb)	43.16	197482	94.41	36.93	151	0.03	90.54	29,771	93.18	63.01	44.13	858
ICL84	27.22(Mb)	42.83	180282	93.39	36.66	151	45.2	91.96	29,771	99.01	86.82	61.64	776
ICL85	26.34(Mb)	41.82	174460	95.24	37.07	151	57.47	97.48	29,771	99.3	95.39	78.81	813
ICL86	29.72(Mb)	42.69	196828	92.19	36.38	151	49.23	87.59	29,771	99.62	93.11	71.55	787
ICL87	52.14(Mb)	43.25	345282	94.14	36.85	151	0.04	91.09	29,771	99.1	82.4	59.57	1514
ICL88	31.80(Mb)	43.06	210572	93.04	36.53	151	41.06	90.76	29,771	97.57	76.69	51.9	891
ICL89	46.07(Mb)	42.25	305098	94.12	36.8	151	56.26	94.95	29,771	99.77	98.2	86.98	1360
ICL90	31.18(Mb)	41.67	206502	95.02	37.01	151	57.38	97.88	29,771	99.66	96.69	85.32	971
ICL91	27.22(Mb)	43.16	180284	94.36	36.92	151	0.04	91.41	29,771	95.59	67.55	45.11	796
ICL92	28.45(Mb)	42.3	188398	93.37	36.67	151	51.5	91.39	29,771	99.83	94	75.42	808

## Sheet: Sheet2
ICL-2	ICL1		ICL-2	ICL1
ICL-3	ICL2		ICL-3	ICL2
ICL-4	ICL3		ICL-4	ICL3
ICL-5	ICL4		ICL-5	ICL4
ICL-6	ICL5		ICL-6	ICL5
ICL-11	ICL6		ICL-11	ICL6
ICL-12	ICL7		ICL-12	ICL7
ICL-13	ICL8		ICL-13	ICL8
ICL-14	ICL9		ICL-14	ICL9
ICL-19	ICL10		ICL-19	ICL10
ICL-20	ICL11		ICL-20	ICL11
ICL-21	ICL12		ICL-21	ICL12
ICL-22	ICL13		ICL-22	ICL13
ICL-23	ICL14		ICL-23	ICL14
ICL-24	ICL15		ICL-24	ICL15
ICL-25	ICL16		ICL-25	ICL16
ICL-26	ICL17		ICL-26	ICL17
ICL-27	ICL18		ICL-27	ICL18
ICL-28	ICL19		ICL-28	ICL19
ICL-29	ICL20		ICL-29	ICL20
ICL-30	ICL21		ICL-30	ICL21
ICL-31	ICL22		ICL-31	ICL22
ICL-32	ICL23		ICL-32	ICL23
ICL-33	ICL24		ICL-33	ICL24
ICL-35	ICL25		ICL-35	ICL25
ICL-36	ICL26		ICL-36	ICL26
ICL-37	ICL27		ICL-37	ICL27
ICL-38	ICL28		ICL-38	ICL28
ICL-39	ICL29		ICL-39	ICL29
ICL-40	ICL30		ICL-40	ICL30
ICL-41	ICL31		ICL-41	ICL31
ICL-43	ICL32		ICL-43	ICL32
ICL-47	ICL33		ICL-47	ICL33
ICL-48	ICL34		ICL-48	ICL34
ICL-49	ICL35		ICL-49	ICL35
ICL-50	ICL36		ICL-50	ICL36
ICL-51	ICL37		ICL-51	ICL37
ICL-52	ICL38		ICL-52	ICL38
ICL-53	ICL39		ICL-53	ICL39
ICL-54	ICL40		ICL-54	ICL40
ICL-55	ICL41		ICL-55	ICL41
ICL-56	ICL42		ICL-56	ICL42
ICL-57	ICL43		ICL-57	ICL43
ICL-58	ICL44		ICL-58	ICL44
ICL-60	ICL45		ICL-60	ICL45
ICL-61	ICL46		ICL-61	ICL46
ICL-63	ICL47		ICL-63	ICL47
ICL-64	ICL48		ICL-64	ICL48
ICL-65	ICL49		ICL-65	ICL49
ICL-67	ICL50		ICL-67	ICL50
ICL-68	ICL51		ICL-68	ICL51
ICL-69	ICL52		ICL-69	ICL52
ICL-70	ICL53		ICL-70	ICL53
ICL-73	ICL54		ICL-73	ICL54
ICL-74	ICL55		ICL-74	ICL55
ICL-75	ICL56		ICL-75	ICL56
ICL-76	ICL57		ICL-76	ICL57
ICL-77	ICL58		ICL-77	ICL58
ICL-79	ICL59		ICL-79	ICL59
ICL-82	ICL60		ICL-82	ICL60
ICL-83	ICL61		ICL-83	ICL61
ICL-84	ICL62		ICL-84	ICL62
ICL-85	ICL63		ICL-85	ICL63
ICL-87	ICL64		ICL-87	ICL64
ICL-88	ICL65		ICL-88	ICL65
ICL-89	ICL66		ICL-89	ICL66
ICL-90	ICL67		ICL-90	ICL67
ICL-91	ICL68		ICL-91	ICL68
ICL-92	ICL69		ICL-92	ICL69
ICL-95	ICL70		ICL-95	ICL70
ICL-96	ICL71		ICL-96	ICL71
ICL-97	ICL72		ICL-97	ICL72
ICL-98	ICL73		ICL-98	ICL73
ICL-99	ICL74		ICL-99	ICL74
ICL-100	ICL75		ICL-100	ICL75
ICL-101	ICL76		ICL-101	ICL76
ICL-102	ICL77		ICL-102	ICL77
ICL-103	ICL78		ICL-103	ICL78
ICL-105	ICL79		ICL-105	ICL79
ICL-106	ICL80		ICL-106	ICL80
ICL-107	ICL81		ICL-107	ICL81
ICL-108	ICL82		ICL-108	ICL82
ICL-111	ICL83		ICL-111	ICL83
ICL-112	ICL84		ICL-112	ICL84
ICL-113	ICL85		ICL-113	ICL85
ICL-114	ICL86		ICL-114	ICL86
ICL-115	ICL87		ICL-115	ICL87
ICL-116	ICL88		ICL-116	ICL88
ICL-117	ICL89		ICL-117	ICL89
ICL-118	ICL90		ICL-118	ICL90
ICL-119	ICL91		ICL-119	ICL91
ICL-120	ICL92		ICL-120	ICL92
